# Supplementary material for: (E)-N-Phenyl-N-(phenyl­carbamo­yl)-3-[prop­yl(tri­methyl­sil­yl)amino]­acryl­amide chloro­form hemisolvate
Source: IUCrdata. 2023 Feb 17;8(Pt 2):x230117. doi: 10.1107/S2414314623001177 (PMC9993897; doi:10.1107/S2414314623001177)
Supplement: Supplementary file 1 [file x-08-x230117-sup1.cif]

##############################################################################
#                                                                            #
# This CIF contains the data for a data article accepted for                 #
# publication in IUCrData. It conforms to the requirements of                #
# Notes for Authors for IUCrData, and has been                               #
# peer reviewed under the auspices of IUCrData.                              #
#                                                                            #
# Full details of the Crystallographic Information File format               #
# are given in the paper "The Crystallographic Information File (CIF):       #
# a New Standard Archive File for Crystallography" by S. R. Hall, F. H.      #
# Allen and I. D. Brown [Acta Cryst. (1991), A47, 655-685].                  #
#                                                                            #
# The current version of the core CIF dictionary is obtainable from          #
# ftp://ftp.iucr.org/pub/cif_core.dic.                                       #
#                                                                            #
# Software is freely available for graphical display of the structure(s)     #
# in this CIF. For information consult the CIF software page                 #
# http://www.iucr.org/resources/cif/software.                                #
#                                                                            #
# This file may be used for bona fide research purposes within the           #
# scientific community so long as proper attribution is given to the data    # 
# article from which it was obtained.                                        #
#                                                                            #
##############################################################################
data_I
_audit_creation_method     'SHELXL-2017/1'
_journal_date_recd_electronic     2023-01-03
_journal_date_accepted     2023-02-08
_journal_name_full     'IUCrData'
_journal_year     2023
_journal_volume     8
_journal_issue      2
_journal_page_first     0
_journal_page_last     0
_journal_paper_category     HO
_journal_paper_doi     10.1107/S2414314623001177
_journal_coeditor_code     IM4017
_publ_contact_author
;Uwe B\"ohme
 Institut f\"ur Anorganische Chemie
 Technische Universit\"at Bergakademie Freiberg
 Leipziger Str. 29
 09599 Freiberg
 Germany
;
_publ_contact_author_email     'uwe.boehme@chemie.tu-freiberg.de'
_publ_contact_author_fax     '03731 39-4058 '
_publ_contact_author_phone     '03731 39-2050 '
_publ_section_title
;\
(<i>E</i>)-<i>N</i>-Phenyl-<i>N</i>-(phenylcarbamoyl)-3-[propyl(trimethylsilyl)\
amino]acrylamide chloroform hemisolvate
;
loop_
    _publ_author_name
    _publ_author_address
    'Herbig, Marcus '
;              Institut f\"ur Anorganische Chemie
               Technische Universit\"at Bergakademie Freiberg
               Leipziger Str. 29
               09599 Freiberg
               Germany
;
    'B\"ohme, Uwe '
;              Institut f\"ur Anorganische Chemie
               Technische Universit\"at Bergakademie Freiberg
               Leipziger Str. 29
               09599 Freiberg
               Germany
;
_publ_section_synopsis
;
The title compound, C~22~H~29~N~3~O~2~Si\\cdot0.5CHCl~3~, crystallizes in the
the triclinic space group <i>P</i>\=1 with two host molecules and one
chloroform molecule in the asymmetric unit. The core of the molecule consists
of a urea unit bound to a 3-amino-acryloyl group. An intramolecular N---H...O
hydrogen bond is present in both crystallographically independent molecules.
;
_chemical_name_systematic
;\
(<i>E</i>)-<i>N</i>-Phenyl-<i>N</i>-(phenylcarbamoyl)-\
3-[propyl(trimethylsilyl)amino]acrylamide chloroform hemisolvate
;
_chemical_name_common     ?
_chemical_formula_moiety     '2(C22 H29 N3 O2 Si), C H Cl3'
_chemical_formula_sum     'C45 H59 Cl3 N6 O4 Si2'
_chemical_formula_iupac     '2C22 H29 N3 O2 Si, C H Cl3'
_chemical_formula_weight     910.51
_chemical_melting_point     ?
_space_group_crystal_system     triclinic
_space_group_name_H-M_alt     'P -1'
_space_group_name_Hall     '-P 1'
loop_
    _space_group_symop_operation_xyz
    'x, y, z'
    '-x, -y, -z'
_cell_length_a     11.8904(4)
_cell_length_b     12.5405(4)
_cell_length_c     17.9387(6)
_cell_angle_alpha     107.849(3)
_cell_angle_beta     95.849(3)
_cell_angle_gamma     101.372(3)
_cell_volume     2458.07(15)
_cell_formula_units_Z     2
_cell_measurement_reflns_used     54315
_cell_measurement_theta_min     1.76
_cell_measurement_theta_max     27.50
_cell_measurement_temperature     153(2)
_exptl_crystal_description     Prism
_exptl_crystal_colour     'Pale Yellow'
_exptl_crystal_size_max     0.450
_exptl_crystal_size_mid     0.400
_exptl_crystal_size_min     0.150
_exptl_crystal_density_diffrn     1.230
_exptl_crystal_density_meas     ?
_exptl_crystal_density_method     ?
_exptl_crystal_F_000     964
loop_
    _exptl_crystal_face_index_h
    _exptl_crystal_face_index_k
    _exptl_crystal_face_index_l
    _exptl_crystal_face_perp_dist
    28 1 30 0.1020
    30 -11 21 0.0592
    -30 -3 1 0.1398
    -29 0 -30 0.1296
    -30 11 -24 0.0643
    -4 2 -15 0.1465
_exptl_absorpt_coefficient_mu     0.281
_exptl_absorpt_correction_type     integration
_exptl_absorpt_process_details
;
(X-RED; Stoe, 2009)
;
_exptl_absorpt_correction_T_min     0.8167
_exptl_absorpt_correction_T_max     0.9821
_diffrn_ambient_temperature     153
_diffrn_source     'sealed X-ray tube, 12 x 0.4 mm long-fine focus'
_diffrn_source_power     2.000
_diffrn_source_voltage     50
_diffrn_source_current     40
_diffrn_radiation_type     'Mo K\a'
_diffrn_radiation_wavelength     0.71073
_diffrn_radiation_monochromator     'plane graphite'
_diffrn_measurement_device_type     'Stoe IPDS 2'
_diffrn_measurement_device     '2-circle goniometer'
_diffrn_measurement_method     'rotation method'
_diffrn_detector     'image plate (34 cm diameter)'
_diffrn_detector_area_resol_mean     6.67
_diffrn_reflns_number     54315
_diffrn_reflns_av_R_equivalents     0.0687
_diffrn_reflns_av_unetI/netI     0.0373
_diffrn_reflns_theta_min     1.758
_diffrn_reflns_theta_max     27.498
_diffrn_reflns_theta_full     25.242
_diffrn_measured_fraction_theta_max     0.999
_diffrn_measured_fraction_theta_full     1.000
_diffrn_reflns_limit_h_min     -14
_diffrn_reflns_limit_h_max     15
_diffrn_reflns_limit_k_min     -16
_diffrn_reflns_limit_k_max     16
_diffrn_reflns_limit_l_min     -23
_diffrn_reflns_limit_l_max     23
_refine_special_details
;
Hydrogen atoms bonded to C were positioned geometrically and allowed
to ride on their parent atoms, with C---H = 0.95 \%A for <i>H</i>(phenyl),
0.99 \%A for CH~2~, 0.98 \%A for CH~3~ and 1.0 \%A for <i>H</i>(chloroform).
<i>U</i>~iso~(H) = <i>xU</i>~eq~(C), where <i>x</i> = 1.2 for
<i>H</i>(phenyl), CH~2~, and <i>H</i>(chloroform) and 1.5 for CH~3~. Hydrogen
atoms at nitrogen atoms N3A and N3B and at olefinic carbon atoms (C4A, C4B,
C5A, and C5B) were localized from residual electron density maps and were
freely refined.
;
_reflns_number_total     11291
_reflns_number_gt     8839
_reflns_threshold_expression     'I > 2\s(I)'
_refine_ls_structure_factor_coef     Fsqd
_refine_ls_matrix_type     full
_refine_ls_R_factor_all     0.0797
_refine_ls_R_factor_gt     0.0554
_refine_ls_wR_factor_gt     0.1097
_refine_ls_wR_factor_ref     0.1233
_refine_ls_goodness_of_fit_ref     1.169
_refine_ls_restrained_S_all     1.178
_refine_ls_number_reflns     11291
_refine_ls_number_parameters     611
_refine_ls_number_restraints     36
_refine_ls_hydrogen_treatment     mixed
_refine_ls_weighting_scheme     calc
_refine_ls_weighting_details
              'w=1/[\s^2^(Fo^2^)+(0.0328P)^2^+2.1873P] where P=(Fo^2^+2Fc^2^)/3'
_atom_sites_solution_hydrogens     mixed
_atom_sites_solution_primary     direct
_atom_sites_solution_secondary     ?
_refine_ls_shift/su_max     0.001
_refine_ls_shift/su_mean     0.000
_refine_diff_density_max     0.417
_refine_diff_density_min     -0.419
_refine_ls_extinction_method
;
<i>SHELXL2017/1</i> (Sheldrick 2015b)
;
_refine_ls_extinction_coef     0.0038(6)
_refine_ls_extinction_expression
                                  'Fc^*^=kFc[1+0.001xFc^2^\l^3^/sin(2\q)]^-1/4^'
loop_
    _atom_type_symbol
    _atom_type_description
    _atom_type_scat_dispersion_real
    _atom_type_scat_dispersion_imag
    _atom_type_scat_source
    'C' 'C' 0.0033 0.0016
                         'International Tables Vol C Tables 4.2.6.8 and 6.1.1.4'
    'H' 'H' 0.0000 0.0000
                         'International Tables Vol C Tables 4.2.6.8 and 6.1.1.4'
    'N' 'N' 0.0061 0.0033
                         'International Tables Vol C Tables 4.2.6.8 and 6.1.1.4'
    'O' 'O' 0.0106 0.0060
                         'International Tables Vol C Tables 4.2.6.8 and 6.1.1.4'
    'Si' 'Si' 0.0817 0.0704
                         'International Tables Vol C Tables 4.2.6.8 and 6.1.1.4'
    'Cl' 'Cl' 0.1484 0.1585
                         'International Tables Vol C Tables 4.2.6.8 and 6.1.1.4'
_computing_data_collection
;
X-AREA (Stoe, 2009)
;
_computing_cell_refinement
;
X-AREA (Stoe, 2009)
;
_computing_data_reduction
;
X-RED (Stoe, 2009)
;
_computing_structure_solution
;
<i>SHELXT</i> (Sheldrick, 2015a)
;
_computing_structure_refinement
;
<i>SHELXL2018</i> (Sheldrick, 2015b)
;
_computing_molecular_graphics
;
ORTEP3 for Windows (Farrugia, 2012)
;
_computing_publication_material
;
<i>SHELXL2018</i> (Sheldrick, 2015b)
;
loop_
    _atom_site_type_symbol
    _atom_site_label
    _atom_site_fract_x
    _atom_site_fract_y
    _atom_site_fract_z
    _atom_site_U_iso_or_equiv
    _atom_site_adp_type
    _atom_site_calc_flag
    _atom_site_occupancy
    _atom_site_disorder_assembly
    _atom_site_disorder_group
    Si Si1A 0.53631(4) 0.23095(5) 0.59880(3) 0.01628(12) Uani d 1 . .
    N N1A 0.39528(14) 0.25836(14) 0.58740(10) 0.0165(3) Uani d 1 . .
    C C1A 0.3406(3) 0.5463(2) 0.58109(17) 0.0417(6) Uani d 1 . .
    H H1A 0.407277 0.567774 0.556240 0.063 Uiso calc 1 . .
    H H1B 0.331823 0.614774 0.622488 0.063 Uiso calc 1 . .
    H H1C 0.269735 0.514457 0.540719 0.063 Uiso calc 1 . .
    C C2A 0.36093(19) 0.45635(17) 0.61797(13) 0.0224(4) Uani d 1 . .
    H H2A 0.293221 0.433938 0.642521 0.027 Uiso calc 1 . .
    H H2B 0.430703 0.489557 0.660316 0.027 Uiso calc 1 . .
    C C3A 0.37822(17) 0.35008(17) 0.55549(12) 0.0174(4) Uani d 1 . .
    H H3A 0.309305 0.319135 0.512453 0.021 Uiso calc 1 . .
    H H3B 0.446877 0.373069 0.531950 0.021 Uiso calc 1 . .
    C C4A 0.30031(17) 0.19110(17) 0.59944(11) 0.0164(4) Uani d 1 . .
    H H4A 0.3146(18) 0.1329(18) 0.6216(12) 0.011(5) Uiso d 1 . .
    C C5A 0.18748(16) 0.19702(17) 0.58591(12) 0.0164(4) Uani d 1 . .
    H H5A 0.1675(19) 0.2521(19) 0.5644(13) 0.017(5) Uiso d 1 . .
    C C6A 0.10055(16) 0.11577(16) 0.60454(12) 0.0164(4) Uani d 1 . .
    O O1A 0.12410(12) 0.03836(12) 0.62846(9) 0.0226(3) Uani d 1 . .
    N N2A -0.01519(13) 0.12775(14) 0.59446(10) 0.0165(3) Uani d 1 . .
    C C7A -0.11611(16) 0.04834(16) 0.59948(11) 0.0162(4) Uani d 1 . .
    O O2A -0.21194(12) 0.06611(13) 0.58615(9) 0.0228(3) Uani d 1 . .
    N N3A -0.09445(14) -0.04211(14) 0.61935(11) 0.0185(3) Uani d 1 . .
    H H3E -0.023(3) -0.042(2) 0.6274(17) 0.042(8) Uiso d 1 . .
    C C8A -0.03738(16) 0.23085(17) 0.58167(12) 0.0174(4) Uani d 1 . .
    C C9A -0.09394(17) 0.22435(19) 0.50850(13) 0.0222(4) Uani d 1 . .
    H H9A -0.120708 0.152111 0.466889 0.027 Uiso calc 1 . .
    C C10A -0.1111(2) 0.3249(2) 0.49667(15) 0.0300(5) Uani d 1 . .
    H H10A -0.150059 0.321455 0.446758 0.036 Uiso calc 1 . .
    C C11A -0.0715(2) 0.4300(2) 0.55748(16) 0.0314(5) Uani d 1 . .
    H H11A -0.082837 0.498546 0.548986 0.038 Uiso calc 1 . .
    C C12A -0.0155(2) 0.43556(19) 0.63054(15) 0.0302(5) Uani d 1 . .
    H H12A 0.011550 0.507836 0.672086 0.036 Uiso calc 1 . .
    C C13A 0.00126(18) 0.33547(18) 0.64313(13) 0.0229(4) Uani d 1 . .
    H H13A 0.038833 0.338711 0.693396 0.027 Uiso calc 1 . .
    C C14A -0.17583(17) -0.13019(17) 0.63154(11) 0.0171(4) Uani d 1 . .
    C C15A -0.13700(18) -0.22580(18) 0.63712(13) 0.0222(4) Uani d 1 . .
    H H15A -0.059669 -0.230292 0.630321 0.027 Uiso calc 1 . .
    C C16A -0.2103(2) -0.31462(19) 0.65252(14) 0.0266(5) Uani d 1 . .
    H H16A -0.182804 -0.379102 0.656646 0.032 Uiso calc 1 . .
    C C17A -0.32377(19) -0.30915(19) 0.66187(14) 0.0265(5) Uani d 1 . .
    H H17A -0.374055 -0.369245 0.672895 0.032 Uiso calc 1 . .
    C C18A -0.36262(19) -0.21519(19) 0.65493(13) 0.0252(5) Uani d 1 . .
    H H18A -0.440576 -0.211811 0.660471 0.030 Uiso calc 1 . .
    C C19A -0.28983(17) -0.12550(18) 0.64000(12) 0.0204(4) Uani d 1 . .
    H H19A -0.317862 -0.061407 0.635603 0.024 Uiso calc 1 . .
    C C20A 0.64473(18) 0.37213(19) 0.64477(14) 0.0264(5) Uani d 1 . .
    H H20A 0.645650 0.416166 0.608067 0.040 Uiso calc 1 . .
    H H20B 0.722212 0.358824 0.655951 0.040 Uiso calc 1 . .
    H H20C 0.623401 0.415728 0.694479 0.040 Uiso calc 1 . .
    C C21A 0.5652(2) 0.1556(2) 0.49887(13) 0.0276(5) Uani d 1 . .
    H H21A 0.500390 0.088326 0.471175 0.041 Uiso calc 1 . .
    H H21B 0.637477 0.130151 0.504458 0.041 Uiso calc 1 . .
    H H21C 0.572966 0.208372 0.468161 0.041 Uiso calc 1 . .
    C C22A 0.53612(18) 0.14171(18) 0.66408(13) 0.0223(4) Uani d 1 . .
    H H22A 0.512616 0.180935 0.714115 0.033 Uiso calc 1 . .
    H H22B 0.614491 0.130352 0.675195 0.033 Uiso calc 1 . .
    H H22C 0.481136 0.066593 0.637482 0.033 Uiso calc 1 . .
    Si Si1B 0.84710(5) 0.32972(6) 0.86670(4) 0.02534(15) Uani d 1 . .
    N N1B 0.69589(15) 0.31525(15) 0.86978(10) 0.0202(4) Uani d 1 . .
    C C1B 0.5352(3) 0.1396(3) 0.98522(18) 0.0513(8) Uani d 1 . .
    H H1D 0.462311 0.108730 0.946681 0.077 Uiso calc 1 . .
    H H1E 0.517577 0.160887 1.039283 0.077 Uiso calc 1 . .
    H H1F 0.580279 0.080708 0.977980 0.077 Uiso calc 1 . .
    C C2B 0.6055(2) 0.2454(2) 0.97240(14) 0.0305(5) Uani d 1 . .
    H H2C 0.679719 0.275875 1.010775 0.037 Uiso calc 1 . .
    H H2D 0.561513 0.306219 0.982118 0.037 Uiso calc 1 . .
    C C3B 0.63127(19) 0.21576(18) 0.88774(13) 0.0239(4) Uani d 1 . .
    H H3C 0.676916 0.156322 0.879165 0.029 Uiso calc 1 . .
    H H3D 0.556640 0.181901 0.849921 0.029 Uiso calc 1 . .
    C C4B 0.63751(17) 0.39084(18) 0.85520(11) 0.0182(4) Uani d 1 . .
    H H4B 0.684(2) 0.456(2) 0.8446(14) 0.024(6) Uiso d 1 . .
    C C5B 0.52209(17) 0.38597(18) 0.85359(12) 0.0193(4) Uani d 1 . .
    H H5B 0.471(2) 0.327(2) 0.8650(14) 0.022(6) Uiso d 1 . .
    C C6B 0.47745(17) 0.47721(18) 0.83768(12) 0.0191(4) Uani d 1 . .
    O O1B 0.53795(13) 0.55653(13) 0.82116(10) 0.0271(3) Uani d 1 . .
    N N2B 0.35896(14) 0.47275(15) 0.84306(10) 0.0199(4) Uani d 1 . .
    C C7B 0.29421(18) 0.55001(19) 0.82724(13) 0.0232(4) Uani d 1 . .
    O O2B 0.19006(14) 0.53001(16) 0.82805(12) 0.0378(4) Uani d 1 . .
    N N3B 0.35794(16) 0.64190(16) 0.81410(11) 0.0243(4) Uani d 1 . .
    H H3F 0.433(2) 0.639(2) 0.8122(15) 0.029(7) Uiso d 1 . .
    C C8B 0.29571(17) 0.38468(18) 0.86997(13) 0.0204(4) Uani d 1 . .
    C C9B 0.23157(18) 0.28060(19) 0.81549(13) 0.0258(5) Uani d 1 . .
    H H9B 0.221522 0.269170 0.760136 0.031 Uiso calc 1 . .
    C C10B 0.1821(2) 0.1931(2) 0.84293(15) 0.0323(5) Uani d 1 . .
    H H10B 0.137461 0.121378 0.806189 0.039 Uiso calc 1 . .
    C C11B 0.1977(2) 0.2100(2) 0.92381(16) 0.0351(6) Uani d 1 . .
    H H11B 0.164941 0.149412 0.942240 0.042 Uiso calc 1 . .
    C C12B 0.2608(2) 0.3151(2) 0.97764(15) 0.0349(6) Uani d 1 . .
    H H12B 0.270886 0.326955 1.033052 0.042 Uiso calc 1 . .
    C C13B 0.3092(2) 0.4027(2) 0.95046(13) 0.0274(5) Uani d 1 . .
    H H13B 0.351729 0.475352 0.987259 0.033 Uiso calc 1 . .
    C C14B 0.3177(2) 0.7284(2) 0.79240(13) 0.0266(5) Uani d 1 . .
    C C15B 0.4012(2) 0.8081(2) 0.77542(16) 0.0367(6) Uani d 1 . .
    H H15B 0.480185 0.803287 0.780883 0.044 Uiso calc 1 . .
    C C16B 0.3704(3) 0.8943(3) 0.75063(18) 0.0486(7) Uani d 1 . .
    H H16B 0.427997 0.947767 0.738593 0.058 Uiso calc 1 . .
    C C17B 0.2558(3) 0.9025(3) 0.74344(19) 0.0558(9) Uani d 1 . .
    H H17B 0.233786 0.960241 0.725253 0.067 Uiso calc 1 . .
    C C18B 0.1740(3) 0.8260(3) 0.7629(2) 0.0550(8) Uani d 1 . .
    H H18B 0.095737 0.833136 0.759378 0.066 Uiso calc 1 . .
    C C19B 0.2029(2) 0.7385(2) 0.78768(17) 0.0409(6) Uani d 1 . .
    H H19B 0.145420 0.686604 0.801103 0.049 Uiso calc 1 . .
    C C20B 0.8620(2) 0.2053(2) 0.78358(15) 0.0356(6) Uani d 1 . .
    H H20D 0.820354 0.133407 0.789350 0.053 Uiso calc 1 . .
    H H20E 0.944585 0.205739 0.784364 0.053 Uiso calc 1 . .
    H H20F 0.828826 0.210924 0.733008 0.053 Uiso calc 1 . .
    C C21B 0.9185(2) 0.3294(3) 0.96314(16) 0.0446(7) Uani d 1 . .
    H H21D 0.904945 0.393195 1.006273 0.067 Uiso calc 1 . .
    H H21E 1.002374 0.338944 0.963688 0.067 Uiso calc 1 . .
    H H21F 0.885862 0.256044 0.970580 0.067 Uiso calc 1 . .
    C C22B 0.9033(2) 0.4663(2) 0.84800(16) 0.0373(6) Uani d 1 . .
    H H22D 0.861469 0.463469 0.797199 0.056 Uiso calc 1 . .
    H H22E 0.986645 0.476221 0.845962 0.056 Uiso calc 1 . .
    H H22F 0.891493 0.531275 0.890969 0.056 Uiso calc 1 . .
    C C23A 0.8351(6) 0.8733(6) 0.8529(5) 0.041(3) Uani d 0.726(13) A 1
    H H23A 0.803377 0.848695 0.794825 0.049 Uiso calc 0.726(13) A 1
    Cl Cl1A 0.8931(3) 0.7619(2) 0.86680(15) 0.0594(7) Uani d 0.726(13) A 1
    Cl Cl2A 0.9415(2) 0.9989(2) 0.8746(3) 0.0912(11) Uani d 0.726(13) A 1
    Cl Cl3A 0.7188(3) 0.8881(3) 0.9013(2) 0.0756(9) Uani d 0.726(13) A 1
    C C23B 0.8402(11) 0.8686(11) 0.8482(12) 0.030(7) Uani d 0.274(13) A 2
    H H23B 0.831173 0.856202 0.789897 0.036 Uiso calc 0.274(13) A 2
    Cl Cl1B 0.9176(14) 0.7799(13) 0.8780(9) 0.138(5) Uani d 0.274(13) A 2
    Cl Cl2B 0.9224(13) 1.0053(8) 0.9078(10) 0.154(5) Uani d 0.274(13) A 2
    Cl Cl3B 0.7109(8) 0.8654(13) 0.8849(8) 0.123(4) Uani d 0.274(13) A 2
loop_
    _atom_site_aniso_label
    _atom_site_aniso_U_11
    _atom_site_aniso_U_22
    _atom_site_aniso_U_33
    _atom_site_aniso_U_12
    _atom_site_aniso_U_13
    _atom_site_aniso_U_23
    Si1A 0.0115(2) 0.0170(3) 0.0201(3) 0.0027(2) 0.0024(2) 0.0063(2)
    N1A 0.0131(7) 0.0162(8) 0.0216(8) 0.0025(6) 0.0036(6) 0.0087(7)
    C1A 0.0563(17) 0.0250(12) 0.0428(15) 0.0159(12) -0.0049(13) 0.0104(11)
    C2A 0.0225(10) 0.0176(10) 0.0257(11) 0.0038(8) 0.0019(8) 0.0068(8)
    C3A 0.0163(9) 0.0190(10) 0.0195(10) 0.0036(7) 0.0046(8) 0.0100(8)
    C4A 0.0161(9) 0.0153(9) 0.0176(9) 0.0033(7) 0.0026(7) 0.0056(8)
    C5A 0.0148(9) 0.0160(9) 0.0195(10) 0.0027(7) 0.0032(7) 0.0082(8)
    C6A 0.0132(9) 0.0157(9) 0.0186(9) 0.0023(7) 0.0016(7) 0.0044(7)
    O1A 0.0139(7) 0.0202(7) 0.0379(9) 0.0036(6) 0.0030(6) 0.0168(7)
    N2A 0.0113(7) 0.0148(8) 0.0251(9) 0.0023(6) 0.0032(6) 0.0098(7)
    C7A 0.0142(9) 0.0155(9) 0.0179(9) 0.0017(7) 0.0029(7) 0.0054(7)
    O2A 0.0130(7) 0.0254(8) 0.0340(8) 0.0053(6) 0.0045(6) 0.0152(7)
    N3A 0.0111(8) 0.0170(8) 0.0291(9) 0.0019(6) 0.0037(7) 0.0110(7)
    C8A 0.0130(9) 0.0160(9) 0.0274(10) 0.0053(7) 0.0081(8) 0.0106(8)
    C9A 0.0178(10) 0.0253(11) 0.0274(11) 0.0071(8) 0.0064(8) 0.0122(9)
    C10A 0.0296(12) 0.0371(13) 0.0365(13) 0.0172(10) 0.0105(10) 0.0235(11)
    C11A 0.0334(12) 0.0248(11) 0.0511(15) 0.0158(10) 0.0216(11) 0.0241(11)
    C12A 0.0302(12) 0.0193(11) 0.0428(14) 0.0068(9) 0.0150(10) 0.0097(10)
    C13A 0.0183(10) 0.0208(10) 0.0305(11) 0.0046(8) 0.0075(8) 0.0090(9)
    C14A 0.0164(9) 0.0174(9) 0.0161(9) 0.0008(7) 0.0028(7) 0.0056(8)
    C15A 0.0188(10) 0.0212(10) 0.0278(11) 0.0051(8) 0.0051(8) 0.0093(9)
    C16A 0.0290(11) 0.0195(10) 0.0336(12) 0.0051(9) 0.0072(9) 0.0121(9)
    C17A 0.0263(11) 0.0205(10) 0.0309(12) -0.0030(8) 0.0083(9) 0.0102(9)
    C18A 0.0197(10) 0.0265(11) 0.0281(11) 0.0008(8) 0.0074(9) 0.0092(9)
    C19A 0.0176(9) 0.0193(10) 0.0241(10) 0.0035(8) 0.0048(8) 0.0073(8)
    C20A 0.0175(10) 0.0249(11) 0.0327(12) -0.0018(8) 0.0010(9) 0.0092(9)
    C21A 0.0248(11) 0.0355(13) 0.0260(11) 0.0139(10) 0.0080(9) 0.0098(10)
    C22A 0.0214(10) 0.0213(10) 0.0243(11) 0.0063(8) -0.0001(8) 0.0083(9)
    Si1B 0.0169(3) 0.0309(3) 0.0231(3) 0.0092(2) -0.0008(2) 0.0010(3)
    N1B 0.0185(8) 0.0220(9) 0.0203(9) 0.0074(7) 0.0031(7) 0.0058(7)
    C1B 0.074(2) 0.0396(16) 0.0452(17) 0.0053(15) 0.0231(16) 0.0218(13)
    C2B 0.0401(13) 0.0290(12) 0.0249(11) 0.0083(10) 0.0080(10) 0.0118(10)
    C3B 0.0278(11) 0.0218(10) 0.0241(11) 0.0078(9) 0.0049(9) 0.0090(9)
    C4B 0.0189(9) 0.0197(10) 0.0146(9) 0.0052(8) 0.0024(7) 0.0036(8)
    C5B 0.0160(9) 0.0213(10) 0.0206(10) 0.0033(8) 0.0035(8) 0.0075(8)
    C6B 0.0148(9) 0.0238(10) 0.0188(9) 0.0055(8) 0.0042(7) 0.0066(8)
    O1B 0.0196(7) 0.0297(8) 0.0401(9) 0.0077(6) 0.0108(7) 0.0203(7)
    N2B 0.0152(8) 0.0230(9) 0.0241(9) 0.0059(7) 0.0060(7) 0.0098(7)
    C7B 0.0183(10) 0.0303(11) 0.0230(10) 0.0105(8) 0.0045(8) 0.0085(9)
    O2B 0.0182(8) 0.0448(10) 0.0601(12) 0.0131(7) 0.0119(8) 0.0260(9)
    N3B 0.0199(9) 0.0298(10) 0.0305(10) 0.0128(8) 0.0085(8) 0.0150(8)
    C8B 0.0142(9) 0.0236(10) 0.0251(10) 0.0054(8) 0.0067(8) 0.0092(8)
    C9B 0.0201(10) 0.0291(12) 0.0243(11) 0.0051(9) 0.0017(8) 0.0047(9)
    C10B 0.0238(11) 0.0232(11) 0.0419(14) -0.0014(9) 0.0011(10) 0.0055(10)
    C11B 0.0311(13) 0.0322(13) 0.0451(15) 0.0027(10) 0.0123(11) 0.0186(11)
    C12B 0.0376(13) 0.0410(14) 0.0276(12) 0.0034(11) 0.0111(10) 0.0157(11)
    C13B 0.0299(12) 0.0269(11) 0.0223(11) 0.0020(9) 0.0073(9) 0.0060(9)
    C14B 0.0331(12) 0.0293(12) 0.0206(10) 0.0166(10) 0.0038(9) 0.0072(9)
    C15B 0.0431(14) 0.0407(14) 0.0422(14) 0.0221(12) 0.0183(12) 0.0252(12)
    C16B 0.071(2) 0.0455(16) 0.0507(17) 0.0310(15) 0.0246(15) 0.0307(14)
    C17B 0.080(2) 0.0543(19) 0.0565(19) 0.0459(18) 0.0158(17) 0.0323(16)
    C18B 0.0489(18) 0.0583(19) 0.069(2) 0.0346(16) 0.0026(16) 0.0257(17)
    C19B 0.0315(13) 0.0446(15) 0.0537(17) 0.0200(12) 0.0046(12) 0.0204(13)
    C20B 0.0276(12) 0.0426(14) 0.0321(13) 0.0156(11) 0.0061(10) 0.0014(11)
    C21B 0.0331(14) 0.0607(18) 0.0323(14) 0.0209(13) -0.0098(11) 0.0036(13)
    C22B 0.0191(11) 0.0428(15) 0.0422(15) 0.0002(10) 0.0059(10) 0.0075(12)
    C23A 0.050(5) 0.043(5) 0.038(4) 0.007(4) 0.008(4) 0.028(4)
    Cl1A 0.0840(13) 0.0599(11) 0.0711(12) 0.0407(9) 0.0421(9) 0.0503(8)
    Cl2A 0.0638(11) 0.0482(10) 0.156(3) -0.0127(8) 0.0034(13) 0.0478(13)
    Cl3A 0.0710(16) 0.1108(16) 0.0802(18) 0.0586(14) 0.0431(13) 0.0494(13)
    C23B 0.010(7) 0.019(9) 0.046(12) -0.001(6) 0.006(7) -0.010(7)
    Cl1B 0.115(7) 0.169(9) 0.192(10) 0.101(7) 0.059(6) 0.097(7)
    Cl2B 0.160(8) 0.101(5) 0.133(8) -0.081(5) -0.054(6) 0.039(5)
    Cl3B 0.046(3) 0.248(10) 0.062(4) 0.002(4) 0.015(2) 0.056(5)
_geom_special_details
;
 All esds (except the esd in the dihedral angle between two l.s. planes)
 are estimated using the full covariance matrix.  The cell esds are taken
 into account individually in the estimation of esds in distances, angles
 and torsion angles; correlations between esds in cell parameters are only
 used when they are defined by crystal symmetry.  An approximate (isotropic)
 treatment of cell esds is used for estimating esds involving l.s. planes.
;
loop_
    _geom_bond_atom_site_label_1
    _geom_bond_atom_site_label_2
    _geom_bond_site_symmetry_2
    _geom_bond_distance
    _geom_bond_publ_flag
    Si1A N1A . 1.7811(17) ?
    Si1A C22A . 1.851(2) ?
    Si1A C21A . 1.855(2) ?
    Si1A C20A . 1.861(2) ?
    N1A C4A . 1.349(2) ?
    N1A C3A . 1.471(2) ?
    C1A C2A . 1.517(3) ?
    C1A H1A . 0.9800 ?
    C1A H1B . 0.9800 ?
    C1A H1C . 0.9800 ?
    C2A C3A . 1.521(3) ?
    C2A H2A . 0.9900 ?
    C2A H2B . 0.9900 ?
    C3A H3A . 0.9900 ?
    C3A H3B . 0.9900 ?
    C4A C5A . 1.360(3) ?
    C4A H4A . 0.97(2) ?
    C5A C6A . 1.443(3) ?
    C5A H5A . 0.94(2) ?
    C6A O1A . 1.242(2) ?
    C6A N2A . 1.413(2) ?
    N2A C7A . 1.430(2) ?
    N2A C8A . 1.448(2) ?
    C7A O2A . 1.218(2) ?
    C7A N3A . 1.351(2) ?
    N3A C14A . 1.405(2) ?
    N3A H3E . 0.85(3) ?
    C8A C9A . 1.384(3) ?
    C8A C13A . 1.386(3) ?
    C9A C10A . 1.390(3) ?
    C9A H9A . 0.9500 ?
    C10A C11A . 1.385(4) ?
    C10A H10A . 0.9500 ?
    C11A C12A . 1.383(4) ?
    C11A H11A . 0.9500 ?
    C12A C13A . 1.389(3) ?
    C12A H12A . 0.9500 ?
    C13A H13A . 0.9500 ?
    C14A C19A . 1.390(3) ?
    C14A C15A . 1.394(3) ?
    C15A C16A . 1.390(3) ?
    C15A H15A . 0.9500 ?
    C16A C17A . 1.389(3) ?
    C16A H16A . 0.9500 ?
    C17A C18A . 1.382(3) ?
    C17A H17A . 0.9500 ?
    C18A C19A . 1.391(3) ?
    C18A H18A . 0.9500 ?
    C19A H19A . 0.9500 ?
    C20A H20A . 0.9800 ?
    C20A H20B . 0.9800 ?
    C20A H20C . 0.9800 ?
    C21A H21A . 0.9800 ?
    C21A H21B . 0.9800 ?
    C21A H21C . 0.9800 ?
    C22A H22A . 0.9800 ?
    C22A H22B . 0.9800 ?
    C22A H22C . 0.9800 ?
    Si1B N1B . 1.7794(18) ?
    Si1B C21B . 1.849(3) ?
    Si1B C20B . 1.851(2) ?
    Si1B C22B . 1.854(3) ?
    N1B C4B . 1.350(3) ?
    N1B C3B . 1.473(3) ?
    C1B C2B . 1.518(3) ?
    C1B H1D . 0.9800 ?
    C1B H1E . 0.9800 ?
    C1B H1F . 0.9800 ?
    C2B C3B . 1.527(3) ?
    C2B H2C . 0.9900 ?
    C2B H2D . 0.9900 ?
    C3B H3C . 0.9900 ?
    C3B H3D . 0.9900 ?
    C4B C5B . 1.359(3) ?
    C4B H4B . 0.97(2) ?
    C5B C6B . 1.443(3) ?
    C5B H5B . 0.95(2) ?
    C6B O1B . 1.240(2) ?
    C6B N2B . 1.413(2) ?
    N2B C7B . 1.425(3) ?
    N2B C8B . 1.446(3) ?
    C7B O2B . 1.217(3) ?
    C7B N3B . 1.348(3) ?
    N3B C14B . 1.409(3) ?
    N3B H3F . 0.90(3) ?
    C8B C13B . 1.378(3) ?
    C8B C9B . 1.383(3) ?
    C9B C10B . 1.388(3) ?
    C9B H9B . 0.9500 ?
    C10B C11B . 1.388(4) ?
    C10B H10B . 0.9500 ?
    C11B C12B . 1.383(4) ?
    C11B H11B . 0.9500 ?
    C12B C13B . 1.383(3) ?
    C12B H12B . 0.9500 ?
    C13B H13B . 0.9500 ?
    C14B C15B . 1.390(3) ?
    C14B C19B . 1.391(3) ?
    C15B C16B . 1.385(3) ?
    C15B H15B . 0.9500 ?
    C16B C17B . 1.382(4) ?
    C16B H16B . 0.9500 ?
    C17B C18B . 1.377(5) ?
    C17B H17B . 0.9500 ?
    C18B C19B . 1.391(4) ?
    C18B H18B . 0.9500 ?
    C19B H19B . 0.9500 ?
    C20B H20D . 0.9800 ?
    C20B H20E . 0.9800 ?
    C20B H20F . 0.9800 ?
    C21B H21D . 0.9800 ?
    C21B H21E . 0.9800 ?
    C21B H21F . 0.9800 ?
    C22B H22D . 0.9800 ?
    C22B H22E . 0.9800 ?
    C22B H22F . 0.9800 ?
    C23A Cl3A . 1.717(7) ?
    C23A Cl2A . 1.724(6) ?
    C23A Cl1A . 1.745(6) ?
    C23A H23A . 1.0000 ?
    C23B Cl3B . 1.731(13) ?
    C23B Cl2B . 1.743(13) ?
    C23B Cl1B . 1.744(13) ?
    C23B H23B . 1.0000 ?
loop_
    _geom_angle_atom_site_label_1
    _geom_angle_atom_site_label_2
    _geom_angle_atom_site_label_3
    _geom_angle_site_symmetry_1
    _geom_angle_site_symmetry_3
    _geom_angle
    _geom_angle_publ_flag
    N1A Si1A C22A . . 107.35(9) ?
    N1A Si1A C21A . . 108.35(9) ?
    C22A Si1A C21A . . 111.95(10) ?
    N1A Si1A C20A . . 108.14(9) ?
    C22A Si1A C20A . . 111.09(10) ?
    C21A Si1A C20A . . 109.82(11) ?
    C4A N1A C3A . . 117.89(16) ?
    C4A N1A Si1A . . 122.62(13) ?
    C3A N1A Si1A . . 119.17(12) ?
    C2A C1A H1A . . 109.5 ?
    C2A C1A H1B . . 109.5 ?
    H1A C1A H1B . . 109.5 ?
    C2A C1A H1C . . 109.5 ?
    H1A C1A H1C . . 109.5 ?
    H1B C1A H1C . . 109.5 ?
    C1A C2A C3A . . 110.74(19) ?
    C1A C2A H2A . . 109.5 ?
    C3A C2A H2A . . 109.5 ?
    C1A C2A H2B . . 109.5 ?
    C3A C2A H2B . . 109.5 ?
    H2A C2A H2B . . 108.1 ?
    N1A C3A C2A . . 113.24(16) ?
    N1A C3A H3A . . 108.9 ?
    C2A C3A H3A . . 108.9 ?
    N1A C3A H3B . . 108.9 ?
    C2A C3A H3B . . 108.9 ?
    H3A C3A H3B . . 107.7 ?
    N1A C4A C5A . . 127.93(18) ?
    N1A C4A H4A . . 115.9(13) ?
    C5A C4A H4A . . 116.2(13) ?
    C4A C5A C6A . . 117.71(18) ?
    C4A C5A H5A . . 120.5(14) ?
    C6A C5A H5A . . 121.8(14) ?
    O1A C6A N2A . . 120.42(17) ?
    O1A C6A C5A . . 122.79(17) ?
    N2A C6A C5A . . 116.79(17) ?
    C6A N2A C7A . . 125.79(16) ?
    C6A N2A C8A . . 119.34(15) ?
    C7A N2A C8A . . 114.80(15) ?
    O2A C7A N3A . . 125.61(18) ?
    O2A C7A N2A . . 119.39(17) ?
    N3A C7A N2A . . 114.99(16) ?
    C7A N3A C14A . . 127.20(17) ?
    C7A N3A H3E . . 114.3(19) ?
    C14A N3A H3E . . 118.4(19) ?
    C9A C8A C13A . . 121.06(19) ?
    C9A C8A N2A . . 120.05(18) ?
    C13A C8A N2A . . 118.87(18) ?
    C8A C9A C10A . . 119.1(2) ?
    C8A C9A H9A . . 120.4 ?
    C10A C9A H9A . . 120.4 ?
    C11A C10A C9A . . 120.2(2) ?
    C11A C10A H10A . . 119.9 ?
    C9A C10A H10A . . 119.9 ?
    C12A C11A C10A . . 120.3(2) ?
    C12A C11A H11A . . 119.9 ?
    C10A C11A H11A . . 119.9 ?
    C11A C12A C13A . . 120.0(2) ?
    C11A C12A H12A . . 120.0 ?
    C13A C12A H12A . . 120.0 ?
    C8A C13A C12A . . 119.4(2) ?
    C8A C13A H13A . . 120.3 ?
    C12A C13A H13A . . 120.3 ?
    C19A C14A C15A . . 119.24(18) ?
    C19A C14A N3A . . 123.88(18) ?
    C15A C14A N3A . . 116.86(17) ?
    C16A C15A C14A . . 120.64(19) ?
    C16A C15A H15A . . 119.7 ?
    C14A C15A H15A . . 119.7 ?
    C17A C16A C15A . . 120.0(2) ?
    C17A C16A H16A . . 120.0 ?
    C15A C16A H16A . . 120.0 ?
    C18A C17A C16A . . 119.18(19) ?
    C18A C17A H17A . . 120.4 ?
    C16A C17A H17A . . 120.4 ?
    C17A C18A C19A . . 121.3(2) ?
    C17A C18A H18A . . 119.4 ?
    C19A C18A H18A . . 119.4 ?
    C14A C19A C18A . . 119.61(19) ?
    C14A C19A H19A . . 120.2 ?
    C18A C19A H19A . . 120.2 ?
    Si1A C20A H20A . . 109.5 ?
    Si1A C20A H20B . . 109.5 ?
    H20A C20A H20B . . 109.5 ?
    Si1A C20A H20C . . 109.5 ?
    H20A C20A H20C . . 109.5 ?
    H20B C20A H20C . . 109.5 ?
    Si1A C21A H21A . . 109.5 ?
    Si1A C21A H21B . . 109.5 ?
    H21A C21A H21B . . 109.5 ?
    Si1A C21A H21C . . 109.5 ?
    H21A C21A H21C . . 109.5 ?
    H21B C21A H21C . . 109.5 ?
    Si1A C22A H22A . . 109.5 ?
    Si1A C22A H22B . . 109.5 ?
    H22A C22A H22B . . 109.5 ?
    Si1A C22A H22C . . 109.5 ?
    H22A C22A H22C . . 109.5 ?
    H22B C22A H22C . . 109.5 ?
    N1B Si1B C21B . . 107.54(11) ?
    N1B Si1B C20B . . 107.58(10) ?
    C21B Si1B C20B . . 111.25(13) ?
    N1B Si1B C22B . . 107.87(10) ?
    C21B Si1B C22B . . 112.33(13) ?
    C20B Si1B C22B . . 110.07(13) ?
    C4B N1B C3B . . 118.60(17) ?
    C4B N1B Si1B . . 122.71(15) ?
    C3B N1B Si1B . . 118.69(14) ?
    C2B C1B H1D . . 109.5 ?
    C2B C1B H1E . . 109.5 ?
    H1D C1B H1E . . 109.5 ?
    C2B C1B H1F . . 109.5 ?
    H1D C1B H1F . . 109.5 ?
    H1E C1B H1F . . 109.5 ?
    C1B C2B C3B . . 110.7(2) ?
    C1B C2B H2C . . 109.5 ?
    C3B C2B H2C . . 109.5 ?
    C1B C2B H2D . . 109.5 ?
    C3B C2B H2D . . 109.5 ?
    H2C C2B H2D . . 108.1 ?
    N1B C3B C2B . . 113.99(18) ?
    N1B C3B H3C . . 108.8 ?
    C2B C3B H3C . . 108.8 ?
    N1B C3B H3D . . 108.8 ?
    C2B C3B H3D . . 108.8 ?
    H3C C3B H3D . . 107.6 ?
    N1B C4B C5B . . 127.4(2) ?
    N1B C4B H4B . . 115.3(14) ?
    C5B C4B H4B . . 117.3(14) ?
    C4B C5B C6B . . 118.43(19) ?
    C4B C5B H5B . . 122.5(14) ?
    C6B C5B H5B . . 119.0(14) ?
    O1B C6B N2B . . 120.82(18) ?
    O1B C6B C5B . . 123.17(18) ?
    N2B C6B C5B . . 116.00(17) ?
    C6B N2B C7B . . 126.47(17) ?
    C6B N2B C8B . . 118.35(16) ?
    C7B N2B C8B . . 115.13(16) ?
    O2B C7B N3B . . 126.1(2) ?
    O2B C7B N2B . . 119.1(2) ?
    N3B C7B N2B . . 114.74(18) ?
    C7B N3B C14B . . 127.68(19) ?
    C7B N3B H3F . . 113.3(16) ?
    C14B N3B H3F . . 118.3(16) ?
    C13B C8B C9B . . 120.9(2) ?
    C13B C8B N2B . . 118.55(19) ?
    C9B C8B N2B . . 120.27(19) ?
    C8B C9B C10B . . 119.0(2) ?
    C8B C9B H9B . . 120.5 ?
    C10B C9B H9B . . 120.5 ?
    C11B C10B C9B . . 120.3(2) ?
    C11B C10B H10B . . 119.9 ?
    C9B C10B H10B . . 119.9 ?
    C12B C11B C10B . . 120.1(2) ?
    C12B C11B H11B . . 120.0 ?
    C10B C11B H11B . . 120.0 ?
    C11B C12B C13B . . 119.7(2) ?
    C11B C12B H12B . . 120.1 ?
    C13B C12B H12B . . 120.1 ?
    C8B C13B C12B . . 120.0(2) ?
    C8B C13B H13B . . 120.0 ?
    C12B C13B H13B . . 120.0 ?
    C15B C14B C19B . . 119.6(2) ?
    C15B C14B N3B . . 115.8(2) ?
    C19B C14B N3B . . 124.6(2) ?
    C16B C15B C14B . . 120.7(3) ?
    C16B C15B H15B . . 119.7 ?
    C14B C15B H15B . . 119.7 ?
    C17B C16B C15B . . 119.9(3) ?
    C17B C16B H16B . . 120.1 ?
    C15B C16B H16B . . 120.1 ?
    C18B C17B C16B . . 119.3(3) ?
    C18B C17B H17B . . 120.4 ?
    C16B C17B H17B . . 120.4 ?
    C17B C18B C19B . . 121.7(3) ?
    C17B C18B H18B . . 119.1 ?
    C19B C18B H18B . . 119.1 ?
    C18B C19B C14B . . 118.7(3) ?
    C18B C19B H19B . . 120.7 ?
    C14B C19B H19B . . 120.7 ?
    Si1B C20B H20D . . 109.5 ?
    Si1B C20B H20E . . 109.5 ?
    H20D C20B H20E . . 109.5 ?
    Si1B C20B H20F . . 109.5 ?
    H20D C20B H20F . . 109.5 ?
    H20E C20B H20F . . 109.5 ?
    Si1B C21B H21D . . 109.5 ?
    Si1B C21B H21E . . 109.5 ?
    H21D C21B H21E . . 109.5 ?
    Si1B C21B H21F . . 109.5 ?
    H21D C21B H21F . . 109.5 ?
    H21E C21B H21F . . 109.5 ?
    Si1B C22B H22D . . 109.5 ?
    Si1B C22B H22E . . 109.5 ?
    H22D C22B H22E . . 109.5 ?
    Si1B C22B H22F . . 109.5 ?
    H22D C22B H22F . . 109.5 ?
    H22E C22B H22F . . 109.5 ?
    Cl3A C23A Cl2A . . 114.7(4) ?
    Cl3A C23A Cl1A . . 111.0(3) ?
    Cl2A C23A Cl1A . . 111.6(4) ?
    Cl3A C23A H23A . . 106.3 ?
    Cl2A C23A H23A . . 106.3 ?
    Cl1A C23A H23A . . 106.3 ?
    Cl3B C23B Cl2B . . 100.9(10) ?
    Cl3B C23B Cl1B . . 111.2(11) ?
    Cl2B C23B Cl1B . . 101.4(10) ?
    Cl3B C23B H23B . . 113.9 ?
    Cl2B C23B H23B . . 113.9 ?
    Cl1B C23B H23B . . 113.9 ?
loop_
    _geom_torsion_atom_site_label_1
    _geom_torsion_atom_site_label_2
    _geom_torsion_atom_site_label_3
    _geom_torsion_atom_site_label_4
    _geom_torsion_site_symmetry_1
    _geom_torsion_site_symmetry_2
    _geom_torsion_site_symmetry_3
    _geom_torsion_site_symmetry_4
    _geom_torsion
    _geom_torsion_publ_flag
    C22A Si1A N1A C4A . . . . -21.84(18) ?
    C21A Si1A N1A C4A . . . . 99.24(17) ?
    C20A Si1A N1A C4A . . . . -141.78(16) ?
    C22A Si1A N1A C3A . . . . 164.85(14) ?
    C21A Si1A N1A C3A . . . . -74.06(17) ?
    C20A Si1A N1A C3A . . . . 44.92(17) ?
    C4A N1A C3A C2A . . . . 78.7(2) ?
    Si1A N1A C3A C2A . . . . -107.67(17) ?
    C1A C2A C3A N1A . . . . -178.50(18) ?
    C3A N1A C4A C5A . . . . -0.2(3) ?
    Si1A N1A C4A C5A . . . . -173.63(17) ?
    N1A C4A C5A C6A . . . . -179.24(19) ?
    C4A C5A C6A O1A . . . . -3.5(3) ?
    C4A C5A C6A N2A . . . . 176.38(18) ?
    O1A C6A N2A C7A . . . . -8.7(3) ?
    C5A C6A N2A C7A . . . . 171.41(18) ?
    O1A C6A N2A C8A . . . . 168.05(18) ?
    C5A C6A N2A C8A . . . . -11.9(3) ?
    C6A N2A C7A O2A . . . . -176.81(19) ?
    C8A N2A C7A O2A . . . . 6.3(3) ?
    C6A N2A C7A N3A . . . . 3.2(3) ?
    C8A N2A C7A N3A . . . . -173.61(17) ?
    O2A C7A N3A C14A . . . . -2.6(3) ?
    N2A C7A N3A C14A . . . . 177.31(18) ?
    C6A N2A C8A C9A . . . . 111.0(2) ?
    C7A N2A C8A C9A . . . . -72.0(2) ?
    C6A N2A C8A C13A . . . . -67.6(2) ?
    C7A N2A C8A C13A . . . . 109.5(2) ?
    C13A C8A C9A C10A . . . . 0.6(3) ?
    N2A C8A C9A C10A . . . . -177.96(18) ?
    C8A C9A C10A C11A . . . . 0.2(3) ?
    C9A C10A C11A C12A . . . . -0.5(3) ?
    C10A C11A C12A C13A . . . . 0.0(3) ?
    C9A C8A C13A C12A . . . . -1.1(3) ?
    N2A C8A C13A C12A . . . . 177.48(18) ?
    C11A C12A C13A C8A . . . . 0.8(3) ?
    C7A N3A C14A C19A . . . . -13.1(3) ?
    C7A N3A C14A C15A . . . . 168.4(2) ?
    C19A C14A C15A C16A . . . . -1.3(3) ?
    N3A C14A C15A C16A . . . . 177.3(2) ?
    C14A C15A C16A C17A . . . . 0.5(3) ?
    C15A C16A C17A C18A . . . . 0.6(3) ?
    C16A C17A C18A C19A . . . . -1.0(3) ?
    C15A C14A C19A C18A . . . . 0.9(3) ?
    N3A C14A C19A C18A . . . . -177.53(19) ?
    C17A C18A C19A C14A . . . . 0.2(3) ?
    C21B Si1B N1B C4B . . . . 125.21(18) ?
    C20B Si1B N1B C4B . . . . -114.87(18) ?
    C22B Si1B N1B C4B . . . . 3.8(2) ?
    C21B Si1B N1B C3B . . . . -55.77(19) ?
    C20B Si1B N1B C3B . . . . 64.16(18) ?
    C22B Si1B N1B C3B . . . . -177.14(16) ?
    C4B N1B C3B C2B . . . . -77.2(2) ?
    Si1B N1B C3B C2B . . . . 103.69(19) ?
    C1B C2B C3B N1B . . . . 178.0(2) ?
    C3B N1B C4B C5B . . . . -1.2(3) ?
    Si1B N1B C4B C5B . . . . 177.81(17) ?
    N1B C4B C5B C6B . . . . 179.22(19) ?
    C4B C5B C6B O1B . . . . 4.0(3) ?
    C4B C5B C6B N2B . . . . -175.07(18) ?
    O1B C6B N2B C7B . . . . 3.4(3) ?
    C5B C6B N2B C7B . . . . -177.51(19) ?
    O1B C6B N2B C8B . . . . -174.14(19) ?
    C5B C6B N2B C8B . . . . 5.0(3) ?
    C6B N2B C7B O2B . . . . 174.0(2) ?
    C8B N2B C7B O2B . . . . -8.4(3) ?
    C6B N2B C7B N3B . . . . -7.3(3) ?
    C8B N2B C7B N3B . . . . 170.29(18) ?
    O2B C7B N3B C14B . . . . -5.6(4) ?
    N2B C7B N3B C14B . . . . 175.8(2) ?
    C6B N2B C8B C13B . . . . 80.3(2) ?
    C7B N2B C8B C13B . . . . -97.5(2) ?
    C6B N2B C8B C9B . . . . -94.0(2) ?
    C7B N2B C8B C9B . . . . 88.2(2) ?
    C13B C8B C9B C10B . . . . -1.1(3) ?
    N2B C8B C9B C10B . . . . 173.11(19) ?
    C8B C9B C10B C11B . . . . -0.4(3) ?
    C9B C10B C11B C12B . . . . 1.2(4) ?
    C10B C11B C12B C13B . . . . -0.6(4) ?
    C9B C8B C13B C12B . . . . 1.7(3) ?
    N2B C8B C13B C12B . . . . -172.6(2) ?
    C11B C12B C13B C8B . . . . -0.9(4) ?
    C7B N3B C14B C15B . . . . -174.3(2) ?
    C7B N3B C14B C19B . . . . 6.1(4) ?
    C19B C14B C15B C16B . . . . -2.7(4) ?
    N3B C14B C15B C16B . . . . 177.6(2) ?
    C14B C15B C16B C17B . . . . 0.7(4) ?
    C15B C16B C17B C18B . . . . 1.5(5) ?
    C16B C17B C18B C19B . . . . -1.8(5) ?
    C17B C18B C19B C14B . . . . -0.2(5) ?
    C15B C14B C19B C18B . . . . 2.5(4) ?
    N3B C14B C19B C18B . . . . -177.9(3) ?
loop_
    _geom_hbond_atom_site_label_D
    _geom_hbond_atom_site_label_H
    _geom_hbond_atom_site_label_A
    _geom_hbond_site_symmetry_A
    _geom_hbond_distance_DH
    _geom_hbond_distance_HA
    _geom_hbond_distance_DA
    _geom_hbond_angle_DHA
    _geom_hbond_publ_flag
    N3A H3E O1A . 0.85(3) 1.83(3) 2.564(2) 144(3) yes
    N3B H3F O1B . 0.90(3) 1.80(3) 2.584(2) 144(2) yes
    C19A H19A O2A . 0.95 2.29 2.880(2) 119.7 yes
    C19B H19B O2B . 0.95 2.30 2.900(3) 120.0 yes
    C9A H9A O1A 2_556 0.95 2.46 3.378(3) 161.2 yes
    C23A H23A Cg1 1_665 1.00 2.505 3.498(8) 172.09 yes
    C23B H23B Cg1 1_665 1.00 2.469 3.43(2) 161.04 yes
_shelx_space_group_comment
;
The symmetry employed for this shelxl refinement is uniquely defined
by the following loop, which should always be used as a source of
symmetry information in preference to the above space-group names.
They are only intended as comments.
;
_shelx_estimated_absorpt_T_min     0.884
_shelx_estimated_absorpt_T_max     0.959
_shelx_hkl_file
;
   1   0   0   49.09    5.91   0
  -1   0   0   53.30    4.73   0
   1   0   0   48.80    8.50   0
  -1   0   0   54.15    5.62   0
  -1   0   0   59.37    7.12   0
   1   0   0   51.22    5.87   0
  -2   0   0  256.44    7.70   0
   2   0   0  230.90    5.31   0
   2   0   0  229.11    7.49   0
  -2   0   0  237.84    5.19   0
   2   0   0  222.06    5.29   0
  -2   0   0  233.76    5.21   0
   3   0   0   15.15    3.85   0
  -3   0   0   15.90    5.21   0
   3   0   0   18.81    5.05   0
   3   0   0   10.14    3.75   0
  -3   0   0   13.52    3.67   0
   4   0   0 1194.32    5.70   0
  -4   0   0 1221.61    5.70   0
  -4   0   0 1236.44    8.24   0
   4   0   0 1160.48    8.05   0
   4   0   0 1189.02    5.30   0
   5   0   0  445.83    5.52   0
   5   0   0  455.75    4.00   0
  -5   0   0  469.77    5.80   0
  -5   0   0  469.10    3.98   0
   5   0   0  458.40    3.99   0
  -6   0   0  400.94    5.07   0
   6   0   0  372.42    4.99   0
  -6   0   0  400.86    3.60   0
   6   0   0  395.04    3.62   0
   6   0   0  416.75    3.65   0
   7   0   0   10.96    2.66   0
  -7   0   0   14.01    3.39   0
  -7   0   0   14.60    2.54   0
   7   0   0    3.89    2.61   0
   7   0   0   10.71    3.47   0
  -8   0   0    1.27    3.39   0
   8   0   0    1.57    3.49   0
   8   0   0    0.55    2.75   0
   8   0   0    1.21    2.60   0
  -8   0   0   -0.30    2.72   0
   9   0   0    5.99    3.94   0
   9   0   0    4.40    2.81   0
  -9   0   0    2.89    2.75   0
   9   0   0    8.82    2.76   0
  10   0   0   42.03    2.76   0
  10   0   0   36.49    3.77   0
  10   0   0   38.41    2.88   0
  10   0   0   38.03    3.97   0
 -10   0   0   45.81    2.75   0
  11   0   0  296.67    5.02   0
  11   0   0  300.77    4.93   0
  11   0   0  309.72    3.33   0
  11   0   0  329.11    3.40   0
 -11   0   0  341.00    3.31   0
  12   0   0  213.72    3.18   0
  12   0   0  206.11    5.17   0
  12   0   0  198.92    5.14   0
  12   0   0  200.93    3.22   0
  13   0   0   88.18    3.06   0
  13   0   0   70.98    4.94   0
  13   0   0   83.64    3.05   0
  13   0   0   67.00    5.40   0
  14   0   0   -1.57    6.11   0
  14   0   0   -4.38    3.07   0
  14   0   0    5.18    2.96   0
  14   0   0    1.42    6.14   0
  15  -1   0    8.54    2.97   0
  15  -1   0   13.67    3.20   0
  14  -1   0   43.98    3.06   0
  14  -1   0   42.24    3.01   0
  13  -1   0   32.11    5.50   0
  13  -1   0   39.41    2.97   0
  13  -1   0   32.47    5.38   0
  13  -1   0   27.50    3.01   0
  12  -1   0    1.78    4.68   0
  12  -1   0   13.65    2.81   0
  12  -1   0    2.63    2.81   0
  12  -1   0    2.51    4.58   0
  11  -1   0    2.52    2.74   0
 -11   1   0    7.79    2.74   0
  11  -1   0   -0.05    2.74   0
  11  -1   0   -5.79    4.26   0
  11  -1   0   -3.15    4.36   0
  10  -1   0   27.43    4.17   0
  10  -1   0   33.96    4.26   0
  10  -1   0   30.63    2.78   0
 -10   1   0   31.05    2.74   0
  10  -1   0   30.22    2.84   0
   9  -1   0  319.77    5.03   0
  -9   1   0  332.20    3.34   0
   9  -1   0  345.48    3.43   0
   9  -1   0  318.80    4.88   0
   9  -1   0  326.73    3.36   0
   8  -1   0   15.68    4.02   0
   8  -1   0   24.56    2.74   0
   8  -1   0   27.39    2.76   0
  -8   1   0   18.82    2.74   0
   8  -1   0   16.51    3.80   0
   7  -1   0   12.45    2.75   0
   7  -1   0   13.12    4.02   0
   7  -1   0   13.33    3.85   0
   7  -1   0    8.82    2.72   0
  -7   1   0   18.73    3.02   0
   6  -1   0  427.02    5.40   0
   6  -1   0  439.35    5.59   0
   6  -1   0  459.49    3.94   0
  -6   1   0  457.58    3.84   0
   6  -1   0  448.38    3.91   0
  -5   1   0   52.42    3.13   0
   5  -1   0   46.73    3.30   0
   5  -1   0   47.44    4.25   0
   5  -1   0   49.31    3.08   0
   5  -1   0   51.87    4.86   0
  -5   1   0   47.00    3.01   0
  -4   1   0  312.49    4.06   0
   4  -1   0  303.12    4.12   0
  -4   1   0  315.96    4.07   0
   4  -1   0  320.06    4.27   0
   4  -1   0  307.68    5.88   0
   4  -1   0  282.12    5.50   0
   3  -1   0 6673.75   14.91   0
   3  -1   0 6418.52   15.14   0
  -3   1   0 6652.02   14.20   0
  -3   1   0 6722.94   15.25   0
   2  -1   0  319.46    6.31   0
   2  -1   0  305.27    7.26   0
  -2   1   0  338.15    6.01   0
  -2   1   0  312.38    6.48   0
  -2   1   0  286.26    7.56   0
   2  -1   0  296.16    6.68   0
  -1   1   0 2398.92   15.24   0
   1  -1   0 2238.96   15.83   0
  -1   1   0 2927.71   26.63   0
   1  -1   0 2299.49   14.89   0
  -1   1   0 2156.34   14.42   0
   0   1   0    8.18    5.85   0
   0  -1   0    7.45    6.52   0
   0  -1   0    6.98    5.89   0
   0   1   0    6.20    5.70   0
   0  -1   0    5.35    5.66   0
   0   1   0    7.90    5.12   0
  -1  -1   0  861.06    8.43   0
   1   1   0  845.46    7.19   0
   1   1   0  829.06    8.62   0
  -1  -1   0  904.35    7.78   0
  -2  -1   0  188.11    5.03   0
   2   1   0  184.59    5.78   0
  -2  -1   0  207.05    4.61   0
   2   1   0  190.24    4.65   0
   3   1   0  175.92    3.96   0
   3   1   0  174.38    4.76   0
  -3  -1   0  184.83    4.71   0
   3   1   0  179.07    3.33   0
  -3  -1   0  190.63    3.89   0
  -4  -1   0   28.78    3.11   0
   4   1   0   28.31    3.17   0
  -4  -1   0   32.39    3.58   0
   4   1   0   25.87    3.66   0
   4   1   0   25.14    3.21   0
  -5  -1   0    2.82    3.77   0
   5   1   0    5.39    2.79   0
  -5  -1   0    2.20    2.84   0
   5   1   0    0.62    2.33   0
   5   1   0    6.56    3.78   0
   6   1   0  513.85    4.89   0
   6   1   0  551.55    3.76   0
  -6  -1   0  553.52    5.15   0
   6   1   0  553.38    3.75   0
  -6  -1   0  558.91    3.77   0
  -7  -1   0  444.07    3.39   0
   7   1   0  426.80    3.35   0
  -7  -1   0  419.80    4.61   0
   7   1   0  426.92    3.42   0
   7   1   0  415.90    4.66   0
  -8  -1   0  117.16    2.86   0
   8   1   0  120.12    2.82   0
  -8  -1   0  114.87    3.74   0
   8   1   0  118.16    2.45   0
   8   1   0  116.03    3.87   0
   9   1   0  253.22    3.19   0
  -9  -1   0  247.96    3.22   0
   9   1   0  229.46    4.37   0
   9   1   0  229.56    3.18   0
  -9  -1   0  217.85    4.17   0
  10   1   0   11.64    3.68   0
  10   1   0   10.11    2.74   0
 -10  -1   0   13.87    2.73   0
 -10  -1   0   10.99    3.70   0
  11   1   0   37.95    3.95   0
 -11  -1   0   47.39    2.81   0
  11   1   0   42.13    2.83   0
  12   1   0   25.76    4.14   0
  12   1   0   36.38    2.84   0
  12   1   0   31.39    4.16   0
  12   1   0   35.66    2.92   0
  13   1   0   16.37    2.99   0
  13   1   0   11.61    2.95   0
  13   1   0   19.75    2.97   0
  13   1   0    6.58    4.60   0
  13   1   0   13.72    4.42   0
  14   1   0    7.54    5.28   0
  14   1   0   -1.89    3.13   0
  14   1   0    8.73    5.24   0
  14   1   0   -3.75    3.02   0
  15  -2   0    6.75    3.05   0
  15  -2   0   22.83    2.91   0
  14  -2   0   48.60    3.55   0
  14  -2   0   42.69    3.00   0
  13  -2   0   80.21    6.03   0
  13  -2   0   96.39    3.06   0
  13  -2   0   88.23    2.91   0
  13  -2   0   85.21    6.00   0
  13  -2   0   91.07    3.14   0
  12  -2   0   26.14    2.84   0
  12  -2   0   38.90    2.92   0
  12  -2   0   33.72    4.89   0
  12  -2   0   37.63    4.93   0
  11  -2   0   10.70    4.41   0
  11  -2   0    7.81    2.69   0
  11  -2   0   15.82    2.72   0
  11  -2   0   10.69    4.23   0
 -11   2   0    9.08    2.73   0
 -10   2   0   68.23    2.92   0
  10  -2   0   66.01    4.45   0
  10  -2   0   63.10    2.86   0
  10  -2   0   68.01    4.46   0
  10  -2   0   72.03    2.97   0
   9  -2   0   43.41    4.24   0
   9  -2   0   47.43    2.84   0
   9  -2   0   37.65    4.05   0
   9  -2   0   44.42    3.15   0
  -9   2   0   40.51    2.76   0
   8  -2   0  129.30    3.05   0
   8  -2   0  119.96    4.26   0
   8  -2   0  144.93    3.48   0
   8  -2   0  122.65    4.62   0
  -8   2   0  139.11    3.03   0
   7  -2   0  117.29    4.36   0
  -7   2   0  117.70    3.25   0
   7  -2   0  115.72    3.96   0
  -7   2   0  115.83    2.98   0
   7  -2   0  124.54    3.39   0
   7  -2   0  130.70    3.08   0
   6  -2   0  258.75    5.04   0
   6  -2   0  294.19    3.79   0
   6  -2   0  284.52    4.09   0
   6  -2   0  267.18    4.94   0
  -6   2   0  279.27    4.00   0
  -6   2   0  285.39    3.56   0
  -5   2   0 1866.90    6.63   0
   5  -2   0 1861.35    7.36   0
  -5   2   0 1851.77    7.16   0
   5  -2   0 1809.52    9.04   0
   5  -2   0 1733.21    8.51   0
   5  -2   0 1986.78    7.06   0
  -4   2   0 1501.97    8.63   0
  -4   2   0 1652.68    7.98   0
   4  -2   0 1729.44    7.29   0
  -4   2   0 1708.28    7.31   0
   4  -2   0 1624.90    7.96   0
   4  -2   0 1554.24    8.78   0
  -3   2   0  318.07    5.85   0
   3  -2   0  320.79    5.40   0
   3  -2   0  313.54    6.18   0
  -3   2   0  328.52    4.94   0
   3  -2   0  309.54    5.94   0
  -3   2   0  286.92    5.41   0
   2  -2   0 2956.03   12.67   0
   2  -2   0 3099.92   12.07   0
  -2   2   0 3202.89   12.90   0
  -2   2   0 2965.83   11.89   0
  -1   2   0 1602.62   18.18   0
   1  -2   0 1628.11    9.30   0
   1  -2   0 1576.63   11.03   0
  -1   2   0 1893.93   18.16   0
  -1   2   0 1562.70   10.88   0
  -1   2   0 1596.15    9.35   0
   0   2   0 2432.83   11.13   0
   0  -2   0 2351.70   11.88   0
   0   2   0 2151.76   10.01   0
   0  -2   0 2271.14   10.11   0
   0  -2   0 2278.44   11.42   0
   0   2   0 2205.92   11.79   0
  -1  -2   0  270.01    4.94   0
  -1  -2   0  262.75    5.10   0
   1   2   0  269.03    4.89   0
   1   2   0  263.85    5.21   0
  -2  -2   0  390.94    4.91   0
  -2  -2   0  399.33    4.55   0
   2   2   0  380.56    5.02   0
   2   2   0  387.72    4.55   0
  -3  -2   0  317.18    3.88   0
   3   2   0  305.33    4.31   0
  -3  -2   0  316.72    4.19   0
   3   2   0  314.01    3.37   0
   4   2   0  158.68    3.27   0
   4   2   0  153.73    3.31   0
  -4  -2   0  161.16    3.84   0
  -4  -2   0  152.36    3.26   0
   4   2   0  152.21    3.49   0
  -5  -2   0  165.51    3.05   0
  -5  -2   0  150.18    3.84   0
   5   2   0  151.58    3.11   0
   5   2   0  148.09    3.84   0
   5   2   0  154.11    3.09   0
   6   2   0    4.28    3.22   0
  -6  -2   0    7.22    3.14   0
   6   2   0   13.88    2.55   0
   6   2   0   10.02    2.12   0
  -6  -2   0    5.52    2.60   0
   7   2   0  153.16    3.70   0
  -7  -2   0  160.29    2.52   0
   7   2   0  155.80    2.56   0
   7   2   0  149.49    2.94   0
  -7  -2   0  155.58    3.95   0
   8   2   0   57.65    2.76   0
   8   2   0   49.02    3.72   0
   8   2   0   56.06    2.77   0
  -8  -2   0   49.23    2.77   0
  -8  -2   0   52.04    3.29   0
   9   2   0   63.86    2.92   0
   9   2   0   66.61    3.47   0
  -9  -2   0   72.27    2.89   0
  -9  -2   0   54.29    3.46   0
   9   2   0   72.49    2.85   0
  10   2   0   71.24    3.77   0
 -10  -2   0   72.40    2.95   0
 -10  -2   0   71.99    3.27   0
  10   2   0   65.01    2.76   0
  10   2   0   77.76    2.88   0
 -11  -2   0   30.70    3.59   0
  11   2   0   39.70    2.73   0
  11   2   0   39.59    3.79   0
 -11  -2   0   33.38    2.33   0
 -12  -2   0    5.69    3.62   0
  12   2   0   14.19    2.42   0
  12   2   0    0.38    4.07   0
  13   2   0   46.78    3.15   0
  13   2   0   84.78    3.04   0
  13   2   0   60.32    4.51   0
  14   2   0   10.30    3.08   0
  14   2   0   15.17    4.78   0
  14   2   0   18.70    3.12   0
  14   2   0    8.38    4.72   0
  15  -3   0   15.64    2.95   0
  15  -3   0    9.57    3.01   0
  14  -3   0   64.64    3.40   0
  14  -3   0   61.46    2.93   0
  13  -3   0   15.32    2.88   0
  13  -3   0   23.14    5.71   0
  13  -3   0   20.38    2.77   0
  13  -3   0   28.69    6.12   0
  12  -3   0    0.88    4.79   0
  12  -3   0    1.86    4.65   0
  12  -3   0   -1.18    2.71   0
  12  -3   0    4.39    3.00   0
  11  -3   0  117.98    4.50   0
  11  -3   0  110.81    4.90   0
  11  -3   0  117.08    3.05   0
  11  -3   0  127.30    3.08   0
  10  -3   0  150.68    3.11   0
 -10   3   0  153.11    3.43   0
  10  -3   0  140.32    4.77   0
  10  -3   0  153.39    4.80   0
  10  -3   0  152.83    3.49   0
  -9   3   0   44.51    3.11   0
   9  -3   0   29.71    3.95   0
   9  -3   0   31.61    4.23   0
   9  -3   0   26.55    2.84   0
   9  -3   0   39.62    2.80   0
   8  -3   0  294.76    4.94   0
   8  -3   0  322.24    3.68   0
  -8   3   0  325.44    3.47   0
  -8   3   0  316.47    3.87   0
   8  -3   0  330.92    3.57   0
   8  -3   0  288.77    4.81   0
  -7   3   0   89.22    2.95   0
   7  -3   0   84.11    3.91   0
   7  -3   0   80.09    3.46   0
   7  -3   0   79.65    3.74   0
   7  -3   0   94.74    3.08   0
  -7   3   0   84.27    3.32   0
   6  -3   0 1647.81    6.40   0
   6  -3   0 1629.04    7.03   0
   6  -3   0 1501.27    7.53   0
  -6   3   0 1400.34    7.03   0
  -6   3   0 1648.43    6.08   0
  -6   3   0 1594.03    6.66   0
  -5   3   0   19.20    3.41   0
  -5   3   0   18.32    3.63   0
   5  -3   0   15.27    3.59   0
  -5   3   0   16.59    3.85   0
   5  -3   0   22.63    3.32   0
   5  -3   0   17.46    3.96   0
  -4   3   0   17.99    3.56   0
   4  -3   0   12.33    4.59   0
   4  -3   0    7.83    3.62   0
   4  -3   0   11.52    3.53   0
  -4   3   0   12.95    4.09   0
  -4   3   0    9.55    3.07   0
   3  -3   0  484.85    9.17   0
  -3   3   0  493.81    8.67   0
  -3   3   0  434.54    4.79   0
   3  -3   0  472.31    4.94   0
   3  -3   0  457.05    5.31   0
  -3   3   0  496.67    5.40   0
  -2   3   0  310.08    4.82   0
   2  -3   0  300.35    5.40   0
   2  -3   0  319.83    4.71   0
  -2   3   0  311.29    5.27   0
   1  -3   0  391.71    5.93   0
  -1   3   0  381.05    5.76   0
   1  -3   0  398.57    5.07   0
  -1   3   0  402.39    5.12   0
  -1   3   0  413.78    7.09   0
  -1   3   0  379.39    7.16   0
   0   3   0  586.59    5.42   0
   0   3   0  586.46    6.14   0
   0  -3   0  630.30    6.22   0
   0  -3   0  627.77    6.14   0
   0  -3   0  590.47    4.92   0
   0   3   0  630.05    5.68   0
  -1  -3   0 1208.51    6.29   0
   1   3   0 1158.76    6.23   0
   1   3   0 1158.20    6.20   0
  -1  -3   0 1204.81    6.26   0
   1   3   0 1253.44    6.26   0
   2   3   0   10.21    3.05   0
   2   3   0    9.51    3.76   0
  -2  -3   0   10.37    3.26   0
  -2  -3   0   10.52    2.99   0
   3   3   0  149.16    3.47   0
  -3  -3   0  154.87    3.44   0
   3   3   0  152.05    3.38   0
  -3  -3   0  163.85    3.38   0
   4   3   0  153.73    3.15   0
  -4  -3   0  164.50    3.12   0
   4   3   0  150.78    3.42   0
  -4  -3   0  159.26    3.75   0
   5   3   0  209.92    3.08   0
   5   3   0  208.46    3.80   0
  -5  -3   0  214.39    3.75   0
   5   3   0  211.76    3.07   0
  -5  -3   0  210.75    3.10   0
  -6  -3   0  204.42    3.34   0
  -6  -3   0  218.39    2.96   0
   6   3   0  205.28    3.71   0
   6   3   0  206.49    2.95   0
   6   3   0  200.49    2.98   0
  -7  -3   0  139.02    3.50   0
   7   3   0  134.52    2.87   0
   7   3   0  127.62    3.51   0
  -7  -3   0  144.54    2.91   0
   7   3   0  139.83    2.90   0
   8   3   0   16.24    2.70   0
   8   3   0   19.25    2.76   0
   8   3   0   22.98    3.25   0
  -8  -3   0   25.44    2.68   0
  -8  -3   0   24.18    3.23   0
  -9  -3   0   -2.81    2.71   0
   9   3   0    5.84    2.69   0
   9   3   0    1.56    2.67   0
   9   3   0    0.47    3.13   0
  -9  -3   0    1.93    3.18   0
  10   3   0    3.87    2.20   0
 -10  -3   0    6.14    2.78   0
  10   3   0    3.63    3.48   0
 -10  -3   0    6.03    3.19   0
  10   3   0   11.98    2.76   0
  11   3   0  206.48    4.18   0
 -11  -3   0  207.95    4.08   0
  11   3   0  201.02    3.07   0
  12   3   0   27.37    3.94   0
  12   3   0   34.60    2.47   0
  12   3   0   33.57    2.45   0
 -12  -3   0   38.89    3.59   0
  13   3   0    2.85    3.08   0
  13   3   0    6.51    3.05   0
  13   3   0   -0.15    4.40   0
 -13  -3   0    4.68    3.83   0
  15  -4   0   46.17    3.57   0
  15  -4   0   37.17    2.99   0
  14  -4   0  128.15    3.43   0
  14  -4   0  134.98    3.25   0
  13  -4   0   11.60    5.25   0
  13  -4   0    9.33    5.34   0
  13  -4   0    5.99    2.82   0
  13  -4   0   15.02    2.85   0
  13  -4   0    9.59    3.18   0
  12  -4   0   19.64    2.78   0
  12  -4   0    8.52    4.51   0
  12  -4   0    5.74    3.09   0
  12  -4   0    7.80    4.65   0
  11  -4   0    4.43    2.86   0
  11  -4   0   18.87    3.19   0
  11  -4   0   13.48    4.39   0
  11  -4   0    7.76    4.31   0
  10  -4   0   10.20    3.88   0
  10  -4   0    2.68    3.16   0
  10  -4   0    6.94    3.18   0
  10  -4   0    7.52    4.00   0
   9  -4   0  144.38    3.16   0
   9  -4   0  134.92    4.26   0
   9  -4   0  128.40    4.28   0
   9  -4   0  150.20    3.68   0
  -9   4   0  144.54    3.00   0
  -9   4   0  145.66    3.39   0
   8  -4   0   14.31    2.91   0
  -8   4   0   13.37    3.17   0
  -8   4   0   14.47    2.85   0
   8  -4   0   14.44    3.80   0
   8  -4   0    7.07    3.26   0
   8  -4   0    4.28    3.78   0
  -7   4   0  737.13    4.49   0
   7  -4   0  761.16    4.81   0
  -7   4   0  753.24    5.04   0
   7  -4   0  724.43    5.51   0
  -7   4   0  684.14    5.26   0
   7  -4   0  801.49    5.75   0
  -6   4   0  186.78    3.81   0
   6  -4   0  211.96    3.91   0
   6  -4   0  210.05    4.31   0
  -6   4   0  205.42    3.83   0
  -6   4   0  213.46    4.19   0
   6  -4   0  208.53    4.57   0
   5  -4   0  357.59    4.34   0
  -5   4   0  378.64    5.41   0
  -5   4   0  334.16    4.27   0
  -5   4   0  392.81    4.47   0
   5  -4   0  381.13    6.12   0
   5  -4   0  355.82    4.42   0
  -4   4   0  160.08    3.86   0
   4  -4   0  155.74    3.42   0
   4  -4   0  145.80    6.69   0
   4  -4   0  154.69    3.81   0
  -4   4   0  149.32    3.39   0
   3  -4   0   20.45    3.92   0
  -3   4   0   21.73    3.15   0
   3  -4   0   22.96    3.12   0
  -3   4   0   24.71    3.38   0
   2  -4   0  136.74    3.58   0
   2  -4   0  131.43    4.10   0
  -2   4   0  131.90    7.04   0
  -2   4   0  135.16    3.71   0
  -2   4   0  141.33    6.63   0
  -2   4   0  131.01    3.90   0
  -1   4   0  248.90    5.07   0
  -1   4   0  251.61    4.41   0
  -1   4   0  250.53    4.06   0
  -1   4   0  271.04    5.01   0
   1  -4   0  253.05    4.00   0
   1  -4   0  254.85    4.15   0
   0   4   0   71.95    3.71   0
   0  -4   0   75.75    3.30   0
   0  -4   0   79.19    3.49   0
   0   4   0   76.70    3.37   0
   0  -4   0   80.72    3.32   0
   0   4   0   72.24    3.25   0
   1   4   0  706.37    4.66   0
  -1  -4   0  715.64    4.71   0
  -1  -4   0  703.53    4.79   0
   1   4   0  699.42    4.82   0
   1   4   0  668.70    4.69   0
  -2  -4   0  501.30    4.29   0
   2   4   0  537.66    4.08   0
   2   4   0  506.64    4.09   0
   2   4   0  499.27    4.27   0
  -2  -4   0  517.42    4.11   0
   3   4   0  587.40    4.64   0
   3   4   0  588.82    4.06   0
  -3  -4   0  616.52    4.09   0
  -3  -4   0  594.35    4.28   0
  -4  -4   0  328.73    3.65   0
   4   4   0  322.64    3.41   0
   4   4   0  329.23    3.69   0
  -4  -4   0  333.74    3.38   0
   5   4   0  313.41    3.14   0
   5   4   0  307.06    3.85   0
  -5  -4   0  335.75    3.20   0
  -5  -4   0  305.86    3.46   0
   6   4   0  214.09    3.09   0
  -6  -4   0  219.93    3.36   0
   6   4   0  204.23    3.71   0
   6   4   0  209.31    3.12   0
  -6  -4   0  224.88    3.14   0
  -7  -4   0   69.08    2.77   0
   7   4   0   62.43    2.76   0
  -7  -4   0   59.50    2.98   0
   7   4   0   70.32    3.30   0
   7   4   0   59.38    2.32   0
   8   4   0   -0.21    3.16   0
   8   4   0   -5.61    2.82   0
  -8  -4   0   -1.06    2.32   0
  -8  -4   0    1.98    2.83   0
   8   4   0   -1.86    2.31   0
   9   4   0    9.30    2.18   0
   9   4   0   11.41    3.17   0
  -9  -4   0    9.95    3.11   0
  -9  -4   0    1.87    2.77   0
   9   4   0    4.73    2.71   0
 -10  -4   0    3.68    3.23   0
  10   4   0    6.15    2.74   0
  10   4   0    5.53    3.21   0
  10   4   0   16.02    2.26   0
  11   4   0   28.09    3.45   0
 -11  -4   0   28.53    3.55   0
  11   4   0   32.26    2.45   0
  11   4   0   31.01    2.43   0
  12   4   0   47.64    3.00   0
  12   4   0   50.81    4.05   0
  12   4   0   47.28    2.98   0
 -12  -4   0   46.15    3.65   0
  13   4   0   31.13    4.10   0
  13   4   0   39.22    2.57   0
 -13  -4   0   28.28    3.91   0
  13   4   0   40.10    3.13   0
  15  -5   0   43.39    2.96   0
  15  -5   0   31.59    3.59   0
  14  -5   0    0.40    6.27   0
  14  -5   0  -11.37    2.96   0
  14  -5   0    2.72    3.39   0
  14  -5   0    2.82    6.41   0
  13  -5   0    1.41    3.22   0
  13  -5   0   -9.89    3.20   0
  13  -5   0    3.00    4.96   0
  13  -5   0    5.35    4.88   0
  12  -5   0   47.10    4.40   0
  12  -5   0   50.71    3.33   0
  12  -5   0   48.99    4.48   0
  12  -5   0   60.05    2.99   0
  11  -5   0   57.94    4.09   0
  11  -5   0   55.11    4.05   0
  11  -5   0   59.17    3.21   0
  11  -5   0   64.99    3.37   0
  11  -5   0   63.29    3.30   0
  10  -5   0    5.84    3.54   0
 -10   5   0    2.38    2.67   0
  10  -5   0    2.14    2.76   0
  10  -5   0    6.87    3.57   0
  10  -5   0    5.40    3.49   0
   9  -5   0  252.69    4.48   0
   9  -5   0  229.50    4.36   0
   9  -5   0  211.40    3.95   0
  -9   5   0  239.17    3.67   0
   9  -5   0  216.16    3.75   0
   8  -5   0  140.56    4.03   0
   8  -5   0  171.53    4.17   0
   8  -5   0  147.83    3.23   0
  -8   5   0  151.39    3.53   0
  -8   5   0  131.34    3.86   0
  -7   5   0  456.26    4.45   0
  -7   5   0  514.84    4.34   0
   7  -5   0  525.78    5.74   0
   7  -5   0  513.07    4.06   0
   7  -5   0  475.85    4.55   0
   6  -5   0  126.25    5.16   0
   6  -5   0  108.62    3.49   0
   6  -5   0   98.71    3.60   0
  -6   5   0   96.87    3.49   0
  -6   5   0  117.45    3.56   0
   5  -5   0  193.49    4.09   0
   5  -5   0  184.98    7.56   0
  -5   5   0  181.50    3.46   0
  -5   5   0  221.65    3.90   0
   5  -5   0  222.05    7.41   0
   5  -5   0  205.03    3.60   0
  -4   5   0  589.34    4.90   0
  -4   5   0  551.21    4.28   0
   4  -5   0  541.21    4.87   0
   4  -5   0  570.52    4.35   0
   3  -5   0  880.14    4.92   0
  -3   5   0  841.04    4.88   0
   3  -5   0  836.70    5.97   0
  -3   5   0  866.23    5.91   0
  -2   5   0  725.69    5.35   0
  -2   5   0  760.48    4.71   0
  -2   5   0  764.64    8.02   0
  -2   5   0  811.90    7.83   0
   2  -5   0  758.38    5.54   0
   2  -5   0  766.86    4.73   0
  -1   5   0   12.75    2.59   0
  -1   5   0    5.98    3.30   0
   1  -5   0    8.16    3.32   0
  -1   5   0   10.36    3.64   0
  -1   5   0    8.52    3.73   0
   1  -5   0    7.44    3.11   0
   0   5   0   20.86    2.83   0
   0   5   0   19.71    3.12   0
   0  -5   0   21.47    3.10   0
   0   5   0   12.26    3.25   0
   1   5   0   17.38    2.84   0
   1   5   0   16.27    3.03   0
   1   5   0   21.80    2.87   0
  -1  -5   0   21.03    2.92   0
  -1  -5   0   21.55    2.85   0
   2   5   0  580.51    4.03   0
  -2  -5   0  580.75    4.12   0
   2   5   0  596.93    4.03   0
   2   5   0  596.18    4.12   0
  -2  -5   0  607.36    4.04   0
  -3  -5   0  586.12    4.02   0
   3   5   0  581.07    3.84   0
   3   5   0  626.31    3.93   0
   3   5   0  585.21    4.06   0
  -3  -5   0  592.12    3.86   0
  -4  -5   0   29.94    2.79   0
  -4  -5   0   40.38    2.60   0
   4   5   0   34.05    2.61   0
   4   5   0   45.05    2.82   0
   5   5   0   62.33    2.69   0
  -5  -5   0   58.48    2.75   0
  -5  -5   0   66.77    3.29   0
   5   5   0   59.15    2.95   0
  -6  -5   0   -3.39    2.67   0
   6   5   0    9.39    2.17   0
   6   5   0    1.72    2.75   0
   6   5   0    2.71    2.11   0
  -6  -5   0    7.96    2.71   0
   7   5   0   10.87    3.11   0
  -7  -5   0   -0.77    2.74   0
  -7  -5   0    7.37    3.13   0
   7   5   0   -1.11    2.19   0
   7   5   0    1.26    2.70   0
  -8  -5   0   12.89    2.73   0
   8   5   0   11.08    2.69   0
   8   5   0    9.11    2.71   0
  -8  -5   0   13.11    2.84   0
   8   5   0   16.02    3.18   0
   9   5   0  242.04    3.11   0
  -9  -5   0  206.19    3.72   0
   9   5   0  237.22    3.73   0
  -9  -5   0  241.45    2.79   0
   9   5   0  234.83    3.18   0
  10   5   0   14.98    2.88   0
  10   5   0   37.33    3.46   0
  10   5   0   37.88    2.85   0
 -10  -5   0   24.79    3.47   0
  11   5   0  101.37    3.04   0
  11   5   0   94.05    2.46   0
 -11  -5   0   87.91    3.61   0
  11   5   0   84.28    3.72   0
 -12  -5   0   26.81    3.46   0
  12   5   0   22.69    4.02   0
  12   5   0   22.22    3.03   0
  12   5   0   21.59    3.07   0
  13   5   0   -0.08    2.95   0
  15  -6   0   68.07    3.10   0
  15  -6   0   63.10    3.65   0
  15  -6   0   79.12    4.04   0
  14  -6   0   72.11    5.57   0
  14  -6   0   68.68    5.64   0
  14  -6   0   60.28    3.85   0
  14  -6   0   73.66    3.89   0
  14  -6   0   67.24    3.05   0
  13  -6   0    7.43    2.89   0
  13  -6   0   -1.91    4.53   0
  13  -6   0   10.73    3.64   0
  13  -6   0    1.61    3.32   0
  13  -6   0   -0.25    4.45   0
  12  -6   0  130.18    3.66   0
  12  -6   0  123.80    4.47   0
  12  -6   0  109.58    4.44   0
  12  -6   0  133.47    4.06   0
  12  -6   0  136.35    3.63   0
  11  -6   0   -2.04    3.60   0
 -11   6   0    6.95    2.64   0
  11  -6   0   -2.25    3.55   0
  11  -6   0   -1.56    3.64   0
  11  -6   0   -4.24    3.39   0
  11  -6   0   -2.64    3.21   0
  10  -6   0   10.76    2.82   0
  10  -6   0   10.88    3.27   0
  10  -6   0   10.42    3.78   0
 -10   6   0   16.89    2.70   0
  10  -6   0   17.97    3.47   0
   9  -6   0  670.93    5.99   0
   9  -6   0  627.08    5.50   0
  -9   6   0  543.70    4.61   0
   9  -6   0  626.52    4.56   0
  -9   6   0  621.24    4.14   0
   9  -6   0  596.14    4.79   0
  -8   6   0   11.68    3.12   0
   8  -6   0    2.93    4.28   0
   8  -6   0   -8.28    2.83   0
  -8   6   0   -1.55    3.20   0
   8  -6   0    4.44    4.00   0
   8  -6   0    0.82    3.16   0
   7  -6   0   99.92    5.05   0
  -7   6   0   92.75    3.51   0
   7  -6   0   96.45    3.49   0
   7  -6   0   88.91    3.60   0
   7  -6   0   94.30    5.54   0
  -7   6   0  101.95    3.51   0
  -6   6   0  167.66    3.68   0
   6  -6   0  142.43    3.50   0
   6  -6   0  145.09    3.19   0
  -6   6   0  151.24    3.10   0
   5  -6   0    5.44    2.79   0
   5  -6   0    1.82    3.36   0
  -5   6   0    1.56    2.97   0
  -5   6   0   -0.26    2.76   0
  -4   6   0   26.24    2.86   0
   4  -6   0   22.33    3.62   0
   4  -6   0   24.02    2.84   0
  -4   6   0   29.89    3.38   0
  -3   6   0   47.42    3.30   0
  -3   6   0   52.23    7.37   0
   3  -6   0   52.72    3.42   0
   3  -6   0   56.19    3.03   0
  -3   6   0   41.68    6.83   0
  -3   6   0   51.75    3.12   0
   2  -6   0  332.60    4.27   0
   2  -6   0  319.09    3.18   0
  -2   6   0  326.91    5.28   0
  -2   6   0  325.03    3.68   0
  -2   6   0  336.41    5.42   0
  -2   6   0  313.35    4.12   0
   1  -6   0  110.93    3.58   0
  -1   6   0  107.30    3.46   0
  -1   6   0  108.61    2.65   0
   1  -6   0  103.87    2.64   0
  -1   6   0  103.95    3.57   0
  -1   6   0  111.65    3.56   0
   0   6   0   20.09    2.46   0
   0  -6   0   19.67    2.95   0
   0   6   0   25.33    3.32   0
   0   6   0   26.59    3.25   0
  -1  -6   0  203.74    3.37   0
   1   6   0  203.24    3.62   0
   1   6   0  191.40    3.64   0
   1   6   0  192.77    2.82   0
  -1  -6   0  189.89    3.23   0
  -2  -6   0  305.04    3.43   0
  -2  -6   0  319.08    3.37   0
   2   6   0  309.12    3.31   0
   2   6   0  310.21    3.38   0
   2   6   0  321.04    3.31   0
  -3  -6   0    7.54    2.55   0
   3   6   0    7.16    2.45   0
   3   6   0    3.84    2.69   0
   3   6   0   -3.77    2.56   0
  -3  -6   0    3.21    2.67   0
  -4  -6   0  138.97    3.08   0
   4   6   0  139.78    2.92   0
   4   6   0  133.45    3.16   0
   4   6   0  144.89    3.02   0
  -4  -6   0  144.55    2.91   0
   5   6   0   29.88    2.63   0
  -5  -6   0   34.84    2.75   0
   5   6   0   36.24    2.68   0
   5   6   0   31.03    2.84   0
  -5  -6   0   34.16    2.66   0
   6   6   0   60.46    2.92   0
   6   6   0   63.41    2.69   0
   6   6   0   69.84    2.67   0
  -6  -6   0   62.37    2.81   0
  -6  -6   0   56.02    2.88   0
  -7  -6   0   14.99    2.67   0
   7   6   0   16.08    2.66   0
   7   6   0    8.60    2.75   0
  -7  -6   0   -6.61    2.76   0
   7   6   0   10.50    2.20   0
   8   6   0  132.01    2.99   0
  -8  -6   0  157.25    3.51   0
   8   6   0  159.78    2.90   0
   8   6   0  148.28    3.15   0
  -9  -6   0   35.90    2.93   0
   9   6   0   38.66    2.69   0
   9   6   0   32.76    3.37   0
   9   6   0   43.37    2.77   0
 -10  -6   0   67.80    3.52   0
  10   6   0   62.02    3.58   0
  10   6   0   89.08    3.01   0
  11   6   0   -5.89    3.53   0
  11   6   0    3.56    2.94   0
  11   6   0    7.90    2.41   0
 -11  -6   0    3.54    3.27   0
  11   6   0    7.59    2.34   0
  12   6   0   38.33    2.99   0
  12   6   0    9.38    3.03   0
 -12  -6   0   19.55    3.47   0
  12   6   0   14.78    3.52   0
  12   6   0   12.32    2.96   0
  15  -7   0    7.36    3.13   0
  14  -7   0   40.27    5.00   0
  14  -7   0   49.87    3.99   0
  14  -7   0   41.19    3.25   0
  14  -7   0   35.58    4.96   0
  14  -7   0   37.83    3.89   0
  13  -7   0    3.75    4.15   0
  13  -7   0    8.42    3.42   0
  13  -7   0    3.24    4.16   0
  13  -7   0    5.98    3.83   0
  13  -7   0   10.97    3.98   0
  12  -7   0   83.97    3.61   0
  12  -7   0   68.06    4.19   0
  12  -7   0   78.47    4.02   0
  12  -7   0   61.69    3.99   0
  12  -7   0   60.86    3.86   0
  11  -7   0    0.72    3.55   0
  11  -7   0    7.07    4.23   0
 -11   7   0    8.31    2.78   0
  11  -7   0    1.14    3.90   0
  11  -7   0   16.76    3.22   0
  11  -7   0    1.19    3.24   0
  10  -7   0    6.10    4.29   0
 -10   7   0   -0.52    3.11   0
  10  -7   0    1.19    3.17   0
  10  -7   0    1.28    3.53   0
  10  -7   0    9.84    4.08   0
 -10   7   0   13.23    3.16   0
   9  -7   0  248.04    3.84   0
  -9   7   0  259.82    3.73   0
   9  -7   0  267.65    5.67   0
   9  -7   0  255.33    3.74   0
  -9   7   0  233.58    3.88   0
   9  -7   0  260.05    6.19   0
   8  -7   0 1000.25   11.93   0
   8  -7   0 1190.37   12.17   0
  -8   7   0 1171.48    5.55   0
  -8   7   0 1064.23    5.33   0
   8  -7   0 1080.39    5.36   0
   8  -7   0 1105.03    5.43   0
   7  -7   0  279.92    3.89   0
  -7   7   0  277.97    3.77   0
   7  -7   0  300.80    3.91   0
  -7   7   0  319.37    4.02   0
  -6   7   0  246.82    3.38   0
   6  -7   0  253.22    3.80   0
   6  -7   0  258.69    3.91   0
  -6   7   0  269.37    3.95   0
  -5   7   0   35.71    3.17   0
   5  -7   0   33.15    3.17   0
   5  -7   0   37.04    2.74   0
  -5   7   0   32.34    3.01   0
  -4   7   0  176.84    3.07   0
  -4   7   0  198.67    3.78   0
   4  -7   0  180.60    3.65   0
   4  -7   0  186.46    3.09   0
  -3   7   0  166.08    3.13   0
  -3   7   0  157.43    3.46   0
   3  -7   0  170.46    3.61   0
  -3   7   0  160.20    5.47   0
   3  -7   0  172.53    3.03   0
  -3   7   0  175.01    6.24   0
  -2   7   0  476.63    5.20   0
   2  -7   0  472.45    4.37   0
  -2   7   0  446.94    4.24   0
   2  -7   0  456.78    3.25   0
  -2   7   0  462.56    5.39   0
  -2   7   0  457.68    3.33   0
  -1   7   0   38.71    3.22   0
   1  -7   0   38.33    3.22   0
  -1   7   0   34.04    3.08   0
  -1   7   0   36.83    3.17   0
   1  -7   0   26.42    2.87   0
  -1   7   0   40.81    2.36   0
   0   7   0   87.26    2.88   0
   0   7   0   87.48    3.30   0
   0   7   0   91.49    2.92   0
   0   7   0   87.24    3.22   0
   0  -7   0   84.69    2.89   0
  -1  -7   0  133.91    2.55   0
   1   7   0  133.58    3.01   0
   1   7   0  137.16    2.95   0
   1   7   0  132.08    3.02   0
   2   7   0  419.80    3.58   0
   2   7   0  403.49    3.83   0
  -2  -7   0  403.37    3.59   0
   2   7   0  426.35    3.57   0
   3   7   0   37.72    2.77   0
   3   7   0   35.31    2.69   0
   3   7   0   36.63    2.41   0
  -3  -7   0   39.27    2.81   0
  -3  -7   0   41.59    2.78   0
  -4  -7   0  274.63    3.26   0
   4   7   0  268.27    3.23   0
  -4  -7   0  260.08    3.25   0
   4   7   0  248.06    3.32   0
   4   7   0  257.71    3.04   0
  -5  -7   0  132.35    3.05   0
  -5  -7   0  147.34    2.96   0
   5   7   0  133.72    3.06   0
   5   7   0  146.55    2.91   0
   5   7   0  143.12    2.98   0
   6   7   0  175.50    3.00   0
   6   7   0  170.66    3.49   0
   6   7   0  188.43    3.01   0
   6   7   0  205.88    3.08   0
  -6  -7   0  180.04    3.05   0
  -7  -7   0   10.76    2.71   0
   7   7   0    3.00    2.84   0
   7   7   0    1.72    2.68   0
   7   7   0   10.83    2.65   0
   7   7   0    0.62    2.62   0
   8   7   0   29.04    2.21   0
   8   7   0   32.94    2.72   0
   8   7   0   19.21    2.90   0
   8   7   0   36.59    2.65   0
  -8  -7   0   18.97    2.85   0
   9   7   0  150.87    3.06   0
   9   7   0  135.84    3.69   0
   9   7   0  134.44    3.07   0
   9   7   0  123.61    3.07   0
  -9  -7   0  125.38    3.17   0
  10   7   0   12.93    2.93   0
 -10  -7   0   22.34    2.96   0
  10   7   0   13.60    2.90   0
  10   7   0   26.62    3.54   0
  10   7   0   14.98    2.39   0
  11   7   0   52.92    2.53   0
  11   7   0   46.99    2.49   0
  11   7   0   52.71    3.01   0
 -11  -7   0   52.80    3.56   0
  11   7   0   55.02    3.12   0
  11   7   0   53.87    3.48   0
  14  -8   0   -0.81    4.69   0
  14  -8   0    4.62    4.50   0
  14  -8   0   10.41    3.51   0
  14  -8   0   -1.22    4.27   0
  14  -8   0    0.99    4.44   0
  13  -8   0   -9.95    3.45   0
  13  -8   0    2.46    3.89   0
  13  -8   0    3.96    4.09   0
  13  -8   0    3.09    4.50   0
  13  -8   0    5.24    4.36   0
  12  -8   0  101.47    5.28   0
  12  -8   0   89.32    3.79   0
  12  -8   0   99.24    3.53   0
  12  -8   0  102.65    3.98   0
 -12   8   0  104.94    3.55   0
  12  -8   0  104.49    4.99   0
  11  -8   0   29.39    5.49   0
  11  -8   0   39.23    5.33   0
  11  -8   0   41.06    3.72   0
 -11   8   0   31.49    3.24   0
  11  -8   0   35.56    3.28   0
 -11   8   0   27.89    3.25   0
  10  -8   0   -3.35    3.08   0
  10  -8   0   -4.42    3.51   0
 -10   8   0   -1.54    3.49   0
 -10   8   0    2.10    3.07   0
  -9   8   0    3.29    3.11   0
   9  -8   0    9.32    3.13   0
  -9   8   0   -0.01    3.14   0
   9  -8   0   13.09    3.04   0
  -8   8   0   89.06    3.48   0
   8  -8   0   77.25    3.75   0
  -8   8   0   82.91    3.34   0
   8  -8   0   88.62    3.44   0
  -7   8   0    8.65    3.73   0
  -7   8   0   19.47    2.73   0
   7  -8   0    9.10    2.86   0
   7  -8   0   14.31    3.57   0
   6  -8   0   62.82    3.66   0
  -6   8   0   62.45    3.14   0
   6  -8   0   66.34    2.90   0
  -6   8   0   67.30    3.17   0
   5  -8   0   15.08    3.17   0
   5  -8   0   20.87    2.80   0
  -5   8   0   12.76    2.74   0
  -5   8   0   19.61    2.97   0
  -4   8   0    0.88    3.04   0
  -4   8   0    0.02    2.74   0
   4  -8   0    1.80    3.53   0
   4  -8   0    4.97    2.74   0
   3  -8   0   59.15    2.84   0
  -3   8   0   55.28    4.64   0
   3  -8   0   62.77    3.38   0
  -3   8   0   56.60    2.96   0
  -3   8   0   55.06    3.20   0
  -3   8   0   59.48    5.10   0
  -2   8   0  567.28    5.06   0
   2  -8   0  552.56    3.78   0
  -2   8   0  508.80    4.34   0
  -2   8   0  585.61    5.46   0
  -2   8   0  562.72    3.85   0
   2  -8   0  579.51    4.49   0
  -1   8   0    1.47    2.78   0
  -1   8   0   -1.25    3.29   0
  -1   8   0    3.40    3.17   0
   1  -8   0   -0.34    2.84   0
  -1   8   0   -1.71    3.44   0
   0   8   0   19.72    3.13   0
   0   8   0   16.74    3.32   0
   0   8   0   15.12    2.94   0
   0  -8   0   20.88    2.41   0
   0   8   0   22.05    3.24   0
  -1  -8   0  163.15    3.15   0
   1   8   0  166.49    3.09   0
   1   8   0  168.42    3.38   0
   1   8   0  184.40    3.02   0
   1   8   0  179.33    3.13   0
   2   8   0   29.32    2.75   0
   2   8   0   31.00    2.81   0
  -2  -8   0   37.21    2.81   0
   2   8   0   26.05    2.69   0
   3   8   0   27.67    3.02   0
   3   8   0   25.39    2.75   0
   3   8   0   14.45    2.82   0
  -3  -8   0   20.45    2.73   0
   4   8   0    1.29    2.60   0
   4   8   0   -0.07    2.72   0
  -4  -8   0   -2.56    2.75   0
   4   8   0    7.44    2.79   0
  -5  -8   0   -0.55    2.80   0
   5   8   0    0.49    2.77   0
   5   8   0   14.54    2.79   0
   5   8   0    5.12    2.18   0
   6   8   0    2.92    2.67   0
   6   8   0    0.15    2.20   0
  -6  -8   0    8.57    3.11   0
   6   8   0    1.80    2.79   0
   6   8   0    5.25    2.63   0
   7   8   0   19.47    2.78   0
   7   8   0   19.77    2.71   0
   7   8   0   19.54    2.72   0
   7   8   0   21.74    2.87   0
  -7  -8   0   21.58    2.84   0
   8   8   0    3.55    2.70   0
   8   8   0    0.82    2.98   0
  -8  -8   0   -1.01    3.19   0
   8   8   0   12.77    2.80   0
   8   8   0  -11.97    2.81   0
   8   8   0    5.42    2.81   0
   9   8   0    2.51    2.82   0
   9   8   0   -1.33    3.09   0
   9   8   0   21.61    2.97   0
   9   8   0   13.67    2.37   0
   9   8   0   13.96    2.81   0
  -9  -8   0   18.61    3.33   0
  10   8   0    8.76    3.01   0
  10   8   0   34.50    2.84   0
  10   8   0   21.84    3.11   0
  10   8   0   32.76    3.08   0
 -10  -8   0   20.14    3.58   0
  14  -9   0    9.48    4.34   0
  14  -9   0    8.51    3.59   0
  14  -9   0   15.38    7.10   0
  14  -9   0    5.25    4.22   0
  14  -9   0    6.93    7.22   0
  13  -9   0   40.15    3.36   0
  13  -9   0   33.48    3.94   0
  13  -9   0   32.08    3.82   0
  12  -9   0   48.89    3.86   0
 -12   9   0   60.29    3.24   0
  12  -9   0   45.00    3.41   0
  11  -9   0   91.93    3.67   0
 -11   9   0  101.91    3.60   0
  11  -9   0  105.65    3.47   0
 -11   9   0  115.09    3.87   0
  10  -9   0   64.41    3.44   0
 -10   9   0   49.31    3.31   0
  10  -9   0   46.07    3.41   0
 -10   9   0   52.57    3.43   0
   9  -9   0   16.13    3.04   0
   9  -9   0    7.96    2.82   0
  -9   9   0    6.05    3.42   0
  -9   9   0    4.48    3.24   0
   8  -9   0  128.44    3.50   0
  -8   9   0  121.45    3.40   0
   8  -9   0  133.48    3.11   0
  -8   9   0  137.90    3.85   0
  -7   9   0  108.53    3.35   0
   7  -9   0  108.87    3.80   0
  -7   9   0  116.08    3.87   0
   7  -9   0  114.94    3.31   0
   6  -9   0   -0.10    2.77   0
  -6   9   0   -0.00    3.04   0
   6  -9   0    5.46    3.55   0
  -6   9   0    3.71    2.74   0
   5  -9   0  204.22    4.05   0
  -5   9   0  191.51    3.16   0
  -5   9   0  194.62    3.49   0
   5  -9   0  203.23    3.18   0
  -4   9   0    1.86    3.25   0
   4  -9   0    2.34    3.41   0
   4  -9   0   -1.03    2.80   0
  -4   9   0    4.56    2.75   0
   3  -9   0  135.20    3.11   0
  -3   9   0  129.57    3.15   0
  -3   9   0  148.04    5.21   0
   3  -9   0  134.39    3.47   0
  -3   9   0  120.55    3.31   0
  -3   9   0  140.39    4.67   0
  -2   9   0  252.99    3.77   0
  -2   9   0  278.86    4.60   0
  -2   9   0  268.82    3.35   0
   2  -9   0  286.08    3.49   0
   2  -9   0  264.95    2.99   0
  -2   9   0  293.17    4.46   0
  -1   9   0  112.83    2.98   0
  -1   9   0  117.55    3.04   0
   1  -9   0  119.50    2.96   0
  -1   9   0  124.36    3.33   0
  -1   9   0  122.60    3.83   0
   0   9   0  879.58    4.21   0
   0   9   0  884.60    4.48   0
   0   9   0  913.75    5.02   0
   0  -9   0  893.72    4.23   0
   0   9   0  920.20    4.83   0
  -1  -9   0  116.32    2.66   0
   1   9   0  109.65    3.43   0
   1   9   0  101.05    2.98   0
   1   9   0  112.79    2.98   0
   1   9   0  118.59    3.41   0
   2   9   0   12.45    2.67   0
   2   9   0   19.14    2.57   0
  -2  -9   0   20.20    2.85   0
   2   9   0   12.37    3.16   0
   2   9   0    6.90    2.85   0
   3   9   0   19.90    2.70   0
   3   9   0   30.06    2.85   0
  -3  -9   0   29.96    2.28   0
   3   9   0   37.59    2.70   0
   3   9   0   31.48    2.55   0
   4   9   0   26.03    2.90   0
   4   9   0   19.16    3.05   0
  -4  -9   0   30.05    2.85   0
   4   9   0   27.19    2.96   0
   4   9   0   29.64    2.74   0
   5   9   0   16.70    2.59   0
  -5  -9   0   11.54    2.86   0
   5   9   0   19.64    2.86   0
   5   9   0   27.29    2.50   0
   5   9   0   25.00    2.62   0
   6   9   0    2.65    2.63   0
   6   9   0   10.85    2.76   0
   6   9   0   13.50    2.71   0
   6   9   0   16.76    2.71   0
   6   9   0   19.52    2.80   0
  -6  -9   0   10.89    2.81   0
  -7  -9   0  125.51    3.09   0
   7   9   0  138.08    2.85   0
   7   9   0  136.16    3.16   0
   7   9   0  121.96    2.99   0
   7   9   0  132.00    3.02   0
   7   9   0  127.57    2.91   0
  -8  -9   0   33.66    3.03   0
   8   9   0   43.52    2.79   0
   8   9   0   30.14    2.45   0
   8   9   0   41.34    2.79   0
   8   9   0   44.49    2.82   0
   8   9   0   32.80    3.04   0
   9   9   0   23.30    2.94   0
   9   9   0   36.16    2.94   0
   9   9   0   44.35    3.06   0
   9   9   0   26.75    3.00   0
  -9  -9   0   14.59    3.54   0
   9   9   0   38.13    3.02   0
  10   9   0    0.20    3.07   0
  10   9   0   15.37    3.01   0
  10   9   0    5.52    2.54   0
  10   9   0   13.01    2.91   0
  13 -10   0   13.21    3.78   0
  13 -10   0   19.25    3.42   0
  12 -10   0   96.33    3.84   0
 -12  10   0  112.64    3.53   0
  12 -10   0  107.20    3.57   0
 -12  10   0   92.05    3.61   0
  11 -10   0   16.73    3.24   0
 -11  10   0   16.99    3.18   0
 -11  10   0    3.27    3.45   0
  11 -10   0   13.89    3.45   0
  10 -10   0   14.44    3.44   0
 -10  10   0   12.37    3.30   0
  10 -10   0   16.62    3.60   0
 -10  10   0   24.16    3.31   0
   9 -10   0  437.07    3.76   0
  -9  10   0  434.54    4.37   0
  -9  10   0  412.24    3.81   0
   9 -10   0  412.09    4.49   0
   8 -10   0   80.71    3.62   0
  -8  10   0   86.76    3.45   0
   8 -10   0   81.86    2.97   0
  -8  10   0   68.43    3.37   0
   7 -10   0   52.71    3.64   0
  -7  10   0   36.67    3.66   0
   7 -10   0   41.82    2.89   0
  -6  10   0    9.66    2.98   0
  -6  10   0    1.30    2.72   0
   6 -10   0    4.74    3.19   0
   6 -10   0    7.57    2.75   0
  -5  10   0   56.81    2.91   0
   5 -10   0   50.82    3.36   0
  -5  10   0   53.14    3.43   0
   5 -10   0   63.49    2.94   0
  -4  10   0   47.28    2.98   0
   4 -10   0   73.73    3.00   0
   4 -10   0   73.60    3.72   0
  -4  10   0   60.11    3.52   0
   3 -10   0   13.44    3.42   0
  -3  10   0    9.25    3.06   0
  -3  10   0    8.74    2.93   0
   3 -10   0   21.06    2.31   0
  -3  10   0   10.01    4.57   0
  -3  10   0   10.79    4.16   0
   2 -10   0   58.03    2.95   0
  -2  10   0   55.70    2.48   0
  -2  10   0   63.65    3.78   0
  -2  10   0   59.42    3.79   0
  -2  10   0   56.40    3.23   0
  -1  10   0   47.88    3.37   0
  -1  10   0   55.97    3.20   0
  -1  10   0   51.00    2.98   0
   1 -10   0   49.50    2.91   0
  -1  10   0   50.68    3.11   0
   0 -10   0   58.20    3.02   0
   0  10   0   59.42    3.21   0
   0  10   0   63.10    3.09   0
   0  10   0   65.15    3.27   0
   0  10   0   59.80    3.00   0
   1  10   0   17.81    3.09   0
  -1 -10   0    6.78    2.88   0
   1  10   0    4.73    2.57   0
   1  10   0    3.92    3.02   0
   1  10   0    7.12    2.80   0
   2  10   0  151.16    3.12   0
   2  10   0  170.33    3.08   0
   2  10   0  165.36    3.05   0
  -2 -10   0  151.12    3.16   0
   2  10   0  174.26    3.02   0
   3  10   0  138.01    2.98   0
   3  10   0  128.01    3.08   0
   3  10   0  144.35    2.90   0
   3  10   0  129.76    3.00   0
  -3 -10   0  128.58    2.54   0
   4  10   0    5.08    2.80   0
   4  10   0    2.74    2.71   0
   4  10   0   22.44    2.85   0
  -4 -10   0   -5.81    2.85   0
   4  10   0    5.19    2.83   0
  -5 -10   0   23.28    2.81   0
   5  10   0   22.26    2.67   0
   5  10   0   27.62    2.30   0
   5  10   0    0.91    2.80   0
   5  10   0   28.43    2.79   0
   6  10   0    5.78    2.86   0
   6  10   0    9.37    2.89   0
  -6 -10   0   10.84    2.83   0
   6  10   0   21.75    2.84   0
   6  10   0    5.41    2.82   0
   6  10   0    8.10    2.80   0
   7  10   0   -3.94    2.91   0
  -7 -10   0    1.91    3.04   0
   7  10   0    6.05    2.97   0
   7  10   0   -1.82    2.36   0
   7  10   0   11.55    2.88   0
   7  10   0    8.99    2.94   0
  -8 -10   0    9.93    3.05   0
   8  10   0   20.20    2.94   0
   8  10   0   19.12    2.89   0
   8  10   0   14.38    3.10   0
   8  10   0   22.29    3.06   0
   8  10   0   22.94    3.03   0
   9  10   0    1.51    2.47   0
   9  10   0   21.43    2.83   0
  -9 -10   0   -6.78    3.18   0
   9  10   0   -2.92    2.53   0
  13 -11   0   50.27    3.64   0
 -13  11   0   59.43    3.60   0
  13 -11   0   39.78    3.88   0
  12 -11   0   14.29    3.38   0
 -12  11   0   -0.34    3.88   0
  12 -11   0   15.65    3.76   0
 -12  11   0   22.07    3.66   0
 -11  11   0    1.47    3.42   0
  11 -11   0    3.79    3.39   0
  11 -11   0    1.47    3.66   0
 -11  11   0    2.58    3.46   0
 -10  11   0    8.13    3.54   0
 -10  11   0   17.65    2.96   0
  10 -11   0   -8.68    3.50   0
  10 -11   0    7.59    3.24   0
  -9  11   0  138.62    3.21   0
   9 -11   0  148.15    3.34   0
   9 -11   0  148.26    4.02   0
  -9  11   0  138.38    4.06   0
  -8  11   0   -7.00    2.81   0
  -8  11   0    2.88    3.56   0
   8 -11   0   -2.68    2.88   0
   8 -11   0    3.55    3.41   0
   7 -11   0   -0.19    3.53   0
   7 -11   0   -1.27    2.92   0
  -7  11   0    3.75    3.39   0
   6 -11   0   13.70    3.26   0
   6 -11   0   15.81    3.48   0
  -6  11   0   22.65    3.22   0
  -5  11   0  153.31    3.45   0
   5 -11   0  154.15    3.95   0
   5 -11   0  159.20    3.15   0
  -5  11   0  158.08    3.09   0
  -4  11   0    4.98    2.22   0
  -4  11   0    3.74    2.94   0
   4 -11   0   -0.79    3.41   0
   4 -11   0   -7.64    2.76   0
   3 -11   0   78.30    2.92   0
  -3  11   0   69.74    3.15   0
  -3  11   0   81.91    4.15   0
  -3  11   0   82.71    2.99   0
  -3  11   0   83.36    4.69   0
  -2  11   0    2.74    2.90   0
   2 -11   0   -9.50    2.88   0
  -2  11   0    2.49    3.87   0
  -2  11   0   -2.19    3.26   0
  -2  11   0   -2.73    2.80   0
  -1  11   0   34.28    3.17   0
  -1  11   0   33.36    3.40   0
   1 -11   0   34.99    2.44   0
  -1  11   0   28.27    3.09   0
  -1  11   0   32.15    2.45   0
   0  11   0  175.30    3.29   0
   0  11   0  166.57    3.52   0
   0 -11   0  174.16    3.30   0
   0  11   0  175.15    3.74   0
   0  11   0  165.15    3.10   0
   1  11   0  264.53    3.72   0
   1  11   0  270.89    3.56   0
   1  11   0  286.04    3.36   0
   1  11   0  271.68    3.39   0
  -1 -11   0  284.38    3.41   0
   2  11   0  119.06    2.98   0
  -2 -11   0  108.96    3.10   0
   2  11   0  105.56    3.13   0
   2  11   0  104.24    3.08   0
   2  11   0   88.04    3.54   0
   3  11   0  160.53    3.10   0
  -3 -11   0  171.11    3.10   0
   3  11   0  149.44    3.39   0
   3  11   0  161.49    3.18   0
   3  11   0  165.73    3.12   0
   4  11   0   -6.14    2.96   0
   4  11   0    1.97    2.75   0
   4  11   0    6.42    2.80   0
  -4 -11   0   -6.12    2.93   0
   4  11   0   11.11    2.88   0
   5  11   0   38.31    3.04   0
  -5 -11   0   23.26    3.04   0
   5  11   0   27.59    2.88   0
   5  11   0   35.36    2.94   0
   5  11   0   38.36    2.98   0
   5  11   0   29.10    3.02   0
   6  11   0   -3.17    3.05   0
  -6 -11   0   -0.54    2.95   0
   6  11   0    8.03    2.94   0
   6  11   0    3.07    2.98   0
   6  11   0    6.95    2.92   0
   6  11   0  -11.42    2.93   0
   7  11   0  157.08    3.28   0
   7  11   0  165.09    3.30   0
   7  11   0  121.05    3.36   0
  -7 -11   0  136.07    3.29   0
   7  11   0  142.52    3.46   0
   7  11   0  154.14    3.28   0
 -12  12   0    5.75    3.22   0
 -12  12   0   20.66    3.85   0
  12 -12   0   20.09    3.75   0
  12 -12   0   25.70    3.04   0
 -11  12   0    0.48    3.70   0
  11 -12   0    7.91    3.62   0
 -11  12   0    1.45    3.14   0
  11 -12   0   -4.02    3.42   0
  10 -12   0   40.83    3.81   0
 -10  12   0   51.81    3.21   0
  10 -12   0   55.19    3.11   0
 -10  12   0   55.24    3.74   0
   9 -12   0    8.88    2.89   0
   9 -12   0   -9.28    3.92   0
  -9  12   0   -3.16    3.96   0
  -9  12   0   -3.42    2.91   0
   8 -12   0   30.89    3.55   0
   8 -12   0   24.71    2.96   0
  -8  12   0   31.48    3.72   0
   7 -12   0   71.05    3.09   0
  -7  12   0   88.47    3.77   0
   7 -12   0   93.28    3.82   0
   6 -12   0  100.93    3.07   0
   6 -12   0  101.63    3.70   0
  -6  12   0   92.35    3.66   0
   5 -12   0  156.63    3.89   0
   5 -12   0  136.73    3.16   0
  -5  12   0  146.43    3.44   0
  -4  12   0   35.34    3.19   0
  -4  12   0   64.68    2.86   0
   4 -12   0   52.08    2.92   0
  -3  12   0   14.00    3.35   0
  -3  12   0    9.90    4.12   0
   3 -12   0   -1.27    2.85   0
  -3  12   0   11.83    2.48   0
  -3  12   0   11.56    3.94   0
  -2  12   0   43.21    3.83   0
   2 -12   0   45.54    2.78   0
  -2  12   0   31.49    3.44   0
  -2  12   0   30.38    3.15   0
  -2  12   0   44.81    3.03   0
  -1  12   0   15.30    2.94   0
   1 -12   0   26.11    2.58   0
  -1  12   0   29.81    3.15   0
  -1  12   0   22.90    3.86   0
  -1  12   0   25.66    2.92   0
   0  12   0   84.06    3.38   0
   0  12   0   89.93    3.06   0
   0  12   0   99.01    3.63   0
   0  12   0   81.76    2.68   0
   0 -12   0   96.10    3.18   0
   1  12   0   -7.44    2.88   0
   1  12   0    9.75    3.22   0
   1  12   0    0.82    3.16   0
   1  12   0    5.52    2.99   0
  -1 -12   0   19.16    2.93   0
   2  12   0   14.13    3.45   0
   2  12   0   16.30    2.94   0
   2  12   0   26.89    2.81   0
  -2 -12   0    8.71    2.98   0
   2  12   0   13.51    3.26   0
  -3 -12   0   34.29    3.07   0
   3  12   0   42.09    3.12   0
   3  12   0   37.31    3.06   0
   3  12   0   60.67    3.15   0
   3  12   0   49.70    2.98   0
   4  12   0  118.07    3.03   0
   4  12   0   96.18    3.15   0
  -4 -12   0  101.43    3.13   0
   4  12   0  115.94    3.14   0
   4  12   0   95.40    3.57   0
   5  12   0   -3.19    3.04   0
  -5 -12   0    4.85    3.01   0
   5  12   0   -6.50    2.96   0
   5  12   0    0.76    3.03   0
   5  12   0   -2.87    2.92   0
   5  12   0   11.83    2.80   0
   6  12   0    4.76    2.79   0
   6  12   0   -9.97    2.89   0
   6  12   0   10.37    3.11   0
  -6 -12   0   -3.21    3.09   0
   6  12   0    0.29    3.20   0
   6  12   0    8.19    3.05   0
 -11  13   0   58.78    4.10   0
 -11  13   0   48.05    3.14   0
  11 -13   0   28.97    3.70   0
  11 -13   0   48.75    3.92   0
 -10  13   0   12.67    3.17   0
 -10  13   0    5.27    4.00   0
  10 -13   0    9.64    4.03   0
  10 -13   0    3.61    3.43   0
   9 -13   0   21.71    3.55   0
  -9  13   0   40.24    3.05   0
   9 -13   0   38.17    4.08   0
  -9  13   0   45.61    4.06   0
   8 -13   0   48.60    3.42   0
   8 -13   0   56.35    3.88   0
  -8  13   0   44.20    4.10   0
  -7  13   0   37.82    3.64   0
   7 -13   0   38.13    3.06   0
   7 -13   0   38.18    3.73   0
   6 -13   0   10.70    3.62   0
  -6  13   0    2.83    3.70   0
   6 -13   0   17.11    2.99   0
  -5  13   0   -2.86    3.05   0
   5 -13   0   12.41    3.00   0
  -4  13   0   93.83    3.63   0
   4 -13   0  101.98    3.17   0
  -3  13   0   -0.02    4.40   0
   3 -13   0    4.59    2.94   0
  -3  13   0   12.45    2.91   0
  -3  13   0    2.01    3.05   0
  -3  13   0    5.89    4.16   0
  -2  13   0   -0.68    3.61   0
   2 -13   0   -5.02    2.54   0
  -2  13   0    2.93    3.17   0
  -2  13   0  -12.60    3.06   0
  -2  13   0   -0.08    3.36   0
  -1  13   0  121.58    3.32   0
  -1  13   0  121.70    3.77   0
  -1  13   0  138.79    3.73   0
   1 -13   0  116.36    2.82   0
  -1  13   0  120.24    3.53   0
   0  13   0   24.80    3.61   0
   0  13   0   32.18    3.58   0
   0  13   0   30.17    2.54   0
   0 -13   0   24.71    3.14   0
   0  13   0   28.46    3.24   0
   1  13   0   34.59    3.27   0
   1  13   0   50.66    3.12   0
   1  13   0   41.87    3.63   0
  -1 -13   0   30.86    3.14   0
   1  13   0   36.48    3.35   0
   2  13   0   81.59    2.79   0
  -2 -13   0   76.48    3.22   0
   2  13   0   83.98    3.75   0
   2  13   0   80.93    3.55   0
   2  13   0   93.49    3.40   0
   3  13   0    2.80    3.22   0
   3  13   0  -13.09    3.14   0
  -3 -13   0    8.16    3.09   0
   3  13   0  -10.10    3.18   0
   3  13   0   -5.23    2.95   0
   4  13   0   18.56    3.15   0
   4  13   0    3.80    3.14   0
  -4 -13   0   10.24    3.07   0
   4  13   0    0.66    2.86   0
   4  13   0   -8.41    3.38   0
   4  13   0   14.25    2.82   0
   5  13   0   21.00    3.31   0
   5  13   0   47.01    3.06   0
   5  13   0   56.69    2.97   0
   9 -14   0    6.11    4.01   0
   9 -14   0  -11.57    3.13   0
  -9  14   0   -7.32    4.20   0
  -8  14   0   -1.09    4.08   0
   8 -14   0   -3.16    4.18   0
   8 -14   0    7.38    3.05   0
  -7  14   0   89.87    3.87   0
   7 -14   0   95.16    3.53   0
   6 -14   0   18.58    2.95   0
  -6  14   0   -4.20    3.50   0
  -5  14   0   -0.79    3.48   0
   5 -14   0   10.12    2.96   0
  -4  14   0   37.27    3.41   0
  -4  14   0   45.86    2.49   0
   4 -14   0   16.58    2.62   0
   3 -14   0   -7.48    3.10   0
  -3  14   0  -11.48    3.60   0
  -3  14   0    0.14    4.33   0
  -2  14   0   99.76    4.13   0
   2 -14   0  112.25    2.75   0
  -2  14   0  101.94    4.08   0
  -2  14   0  100.41    3.42   0
  -1  14   0   15.36    3.14   0
  -1  14   0   18.73    3.24   0
  -1  14   0   20.36    2.86   0
   1 -14   0   18.84    2.67   0
  -1  14   0   25.46    3.84   0
   0  14   0   30.13    3.57   0
   0  14   0   27.26    3.26   0
   0  14   0   17.73    2.72   0
   0  14   0   21.05    3.39   0
   0 -14   0   38.37    3.12   0
   1  14   0   27.93    3.75   0
   1  14   0   30.11    2.67   0
  -1 -14   0   19.98    3.18   0
   1  14   0   21.25    3.10   0
   1  14   0   17.78    3.35   0
   2  14   0   -2.05    2.92   0
  -2 -14   0    0.65    3.05   0
   2  14   0   -6.71    3.42   0
   2  14   0    3.19    3.70   0
   2  14   0   -4.04    3.22   0
   3  14   0   20.29    3.06   0
   3  14   0    7.53    2.96   0
  -3 -14   0   13.15    3.14   0
   3  14   0    4.25    2.96   0
   3  14   0    0.34    3.17   0
   7 -15   0   -1.59    3.12   0
  -7  15   0   -1.65    4.07   0
  -6  15   0   98.37    4.27   0
   6 -15   0  103.75    3.27   0
   5 -15   0   10.49    3.10   0
  -5  15   0   10.68    3.51   0
  -4  15   0   -5.13    3.64   0
   4 -15   0   -8.22    3.15   0
   3 -15   0   -7.32    3.14   0
  -3  15   0    1.86    4.79   0
  -3  15   0   -3.29    3.15   0
  -2  15   0   62.61    3.16   0
  -2  15   0   53.58    4.12   0
  -2  15   0   66.80    4.41   0
   2 -15   0   68.40    3.36   0
  -2  15   0   59.57    3.62   0
  -1  15   0    9.78    3.63   0
   1 -15   0    5.58    2.69   0
  -1  15   0   -5.71    2.67   0
  -1  15   0   -5.39    3.32   0
  -1  15   0    0.03    3.53   0
   0  15   0   20.97    3.40   0
   0  15   0   32.33    3.88   0
   0 -15   0    7.22    2.79   0
   0  15   0   24.75    3.72   0
   1  15  -1   -1.21    3.85   0
  -1 -15   1   10.14    2.58   0
   1  15  -1  -10.80    3.27   0
   0 -15   1   14.08    3.25   0
   0  15  -1   37.58    4.03   0
   0  15  -1   25.25    3.61   0
   0  15  -1   24.38    2.95   0
  -1  15  -1   29.57    4.04   0
  -1  15  -1   26.33    3.61   0
  -1  15  -1   19.59    3.26   0
  -1  15  -1   20.32    3.43   0
   1 -15   1   36.02    3.04   0
  -2  15  -1   10.00    3.17   0
  -2  15  -1   -7.54    2.53   0
   2 -15   1   -0.40    2.61   0
  -2  15  -1    2.24    3.77   0
  -2  15  -1    2.82    3.93   0
  -3  15  -1   -4.09    4.50   0
  -3  15  -1    4.21    3.16   0
   3 -15   1    4.76    3.12   0
   4 -15   1   12.05    3.17   0
  -4  15  -1   13.93    2.57   0
  -4  15  -1   15.33    3.54   0
  -5  15  -1   -0.70    3.51   0
   5 -15   1    7.37    3.05   0
  -6  15  -1    4.78    3.52   0
   6 -15   1   -2.20    3.18   0
   7 -15   1   22.28    3.21   0
  -7  15  -1   28.97    3.81   0
   3  14  -1    6.80    3.40   0
   3  14  -1   -2.62    2.94   0
  -3 -14   1    9.02    3.06   0
   3  14  -1   -3.86    3.10   0
   3  14  -1   -8.34    3.22   0
  -2 -14   1   10.85    3.05   0
   2  14  -1    1.11    3.40   0
   2  14  -1  -18.78    3.25   0
   2  14  -1    8.39    2.84   0
   2  14  -1    1.85    3.13   0
   1  14  -1   25.09    2.62   0
   1  14  -1   11.33    3.49   0
  -1 -14   1    3.66    3.24   0
   1  14  -1   15.77    3.25   0
   1  14  -1   12.79    3.34   0
   0  14  -1   -0.54    3.86   0
   0  14  -1   -0.49    3.33   0
   0 -14   1   14.70    2.42   0
   0  14  -1   11.46    3.05   0
   0  14  -1    8.77    3.22   0
   1 -14   1   44.64    2.61   0
  -1  14  -1   38.40    3.23   0
  -1  14  -1   38.59    3.89   0
  -1  14  -1   36.89    3.60   0
  -1  14  -1   30.34    3.16   0
  -2  14  -1    4.61    3.06   0
  -2  14  -1    5.64    4.15   0
  -2  14  -1   -6.89    3.77   0
   2 -14   1   -3.35    2.48   0
   3 -14   1   -0.58    3.05   0
  -3  14  -1    3.83    3.10   0
  -3  14  -1   -0.92    4.41   0
  -3  14  -1    2.47    4.35   0
  -4  14  -1   23.35    2.97   0
   4 -14   1   18.60    3.09   0
  -4  14  -1   18.11    3.26   0
   5 -14   1    8.94    2.95   0
  -5  14  -1    0.61    3.52   0
   6 -14   1   33.20    2.53   0
   6 -14   1   30.12    3.45   0
  -6  14  -1   25.69    3.29   0
  -7  14  -1   -0.28    3.60   0
   7 -14   1    1.95    3.05   0
   7 -14   1    3.48    3.72   0
   8 -14   1   12.77    3.72   0
  -8  14  -1    9.69    3.72   0
   8 -14   1   25.11    3.11   0
  -9  14  -1    5.94    3.92   0
   9 -14   1   -8.90    3.46   0
   9 -14   1   17.42    3.84   0
  10 -14   1   17.34    3.06   0
 -10  14  -1    5.83    3.12   0
 -10  14  -1   -0.60    3.85   0
   5  13  -1    0.76    3.02   0
  -5 -13   1    6.66    2.82   0
   5  13  -1    5.97    2.88   0
   5  13  -1   14.15    2.69   0
   5  13  -1   22.31    3.16   0
   5  13  -1   10.65    3.01   0
  -4 -13   1   18.55    2.90   0
   4  13  -1    5.60    3.02   0
   4  13  -1   21.60    2.87   0
   4  13  -1    8.78    3.51   0
   4  13  -1    9.15    3.14   0
  -3 -13   1   94.19    2.69   0
   3  13  -1   76.45    3.21   0
   3  13  -1   81.24    3.40   0
   3  13  -1   76.74    3.50   0
   3  13  -1   90.84    3.25   0
   2  13  -1   -3.57    2.83   0
   2  13  -1   15.30    2.56   0
   2  13  -1    3.54    2.97   0
   2  13  -1   -5.24    2.87   0
  -2 -13   1   -4.71    3.07   0
  -1 -13   1  240.51    3.42   0
   1  13  -1  235.59    3.37   0
   1  13  -1  259.49    3.35   0
   1  13  -1  249.20    3.75   0
   1  13  -1  245.88    3.98   0
   0  13  -1   12.43    2.46   0
   0  13  -1    0.93    2.76   0
   0 -13   1    8.22    3.03   0
   0  13  -1    3.36    3.17   0
   0  13  -1    4.10    3.40   0
   1 -13   1   -4.25    2.49   0
  -1  13  -1   13.02    3.32   0
  -1  13  -1   -2.27    3.10   0
  -1  13  -1   -3.52    3.34   0
  -1  13  -1    7.16    3.21   0
  -2  13  -1   18.17    2.81   0
  -2  13  -1   14.51    3.73   0
  -2  13  -1    2.66    3.11   0
   2 -13   1    5.35    3.04   0
  -2  13  -1    7.81    3.78   0
   3 -13   1   19.55    3.00   0
  -3  13  -1   17.13    4.57   0
  -3  13  -1   15.41    3.18   0
  -3  13  -1    6.80    3.11   0
  -3  13  -1    6.38    4.00   0
  -4  13  -1   15.60    3.16   0
   4 -13   1    4.63    2.51   0
  -5  13  -1    2.77    3.06   0
   5 -13   1   -6.04    2.91   0
   5 -13   1    3.89    3.51   0
   6 -13   1   89.74    3.05   0
   6 -13   1   92.63    3.79   0
  -6  13  -1   98.21    3.29   0
   7 -13   1   39.21    3.80   0
  -7  13  -1   33.37    3.62   0
   7 -13   1   33.64    3.04   0
   8 -13   1   91.94    3.17   0
  -8  13  -1   90.45    3.83   0
   8 -13   1   94.75    3.61   0
  -9  13  -1   -1.76    3.39   0
   9 -13   1    2.59    3.72   0
   9 -13   1    5.64    2.98   0
  -9  13  -1   -3.32    3.45   0
 -10  13  -1   60.90    3.94   0
 -10  13  -1   66.88    3.50   0
  10 -13   1   59.33    3.57   0
  10 -13   1   64.02    3.91   0
  11 -13   1    9.67    3.50   0
 -11  13  -1   13.03    3.12   0
  11 -13   1   -2.92    3.77   0
 -11  13  -1   11.58    3.82   0
  -7 -12   1  -11.77    2.96   0
   7  12  -1    6.46    2.79   0
   7  12  -1    2.56    2.98   0
   6  12  -1   -1.87    2.46   0
   6  12  -1   -8.04    3.05   0
  -6 -12   1   -7.56    3.04   0
   6  12  -1    8.50    2.81   0
   6  12  -1    3.43    2.82   0
   6  12  -1    2.82    2.86   0
   5  12  -1   14.79    2.88   0
   5  12  -1   14.18    2.81   0
   5  12  -1    7.25    2.79   0
  -5 -12   1    8.17    2.44   0
   5  12  -1   15.38    2.89   0
   4  12  -1    9.54    2.87   0
   4  12  -1   13.67    2.92   0
   4  12  -1    4.28    2.68   0
   4  12  -1   -0.84    2.98   0
  -4 -12   1    5.48    2.93   0
   3  12  -1    8.91    2.93   0
   3  12  -1    2.02    2.88   0
   3  12  -1    6.95    3.25   0
  -3 -12   1   27.65    2.95   0
   3  12  -1    0.26    2.53   0
   2  12  -1   43.59    2.87   0
  -2 -12   1   34.77    2.98   0
   2  12  -1   40.43    3.00   0
   2  12  -1   43.03    2.96   0
   2  12  -1   28.05    2.92   0
   1  12  -1    5.86    2.86   0
   1  12  -1    6.17    2.75   0
   1  12  -1    5.51    3.12   0
   1  12  -1    6.14    2.82   0
  -1 -12   1   14.32    2.34   0
   0  12  -1  162.64    3.56   0
   0  12  -1  165.25    2.86   0
   0 -12   1  157.01    3.28   0
   0  12  -1  152.77    3.24   0
   0  12  -1  151.95    3.73   0
   1 -12   1  115.25    3.15   0
  -1  12  -1  106.50    3.16   0
  -1  12  -1  106.66    3.49   0
  -1  12  -1  104.46    3.75   0
  -1  12  -1  105.65    3.66   0
   2 -12   1    0.33    2.88   0
  -2  12  -1    7.80    3.15   0
  -2  12  -1   -2.87    2.92   0
  -2  12  -1    1.71    3.37   0
  -2  12  -1    2.36    3.88   0
  -3  12  -1    9.07    3.86   0
  -3  12  -1    6.45    3.06   0
  -3  12  -1    9.41    3.06   0
  -3  12  -1    2.75    4.67   0
   3 -12   1    1.73    2.90   0
  -4  12  -1    6.47    3.08   0
  -4  12  -1    8.52    6.08   0
   4 -12   1    8.02    2.78   0
   4 -12   1   10.41    3.14   0
  -4  12  -1    5.87    6.21   0
   5 -12   1  103.56    3.72   0
  -5  12  -1   88.08    3.32   0
   5 -12   1  105.93    3.00   0
   6 -12   1   68.32    3.02   0
  -6  12  -1   76.05    3.23   0
   6 -12   1   83.94    3.63   0
   7 -12   1   -2.28    3.13   0
   7 -12   1   -3.38    2.79   0
  -7  12  -1   -2.57    3.10   0
   8 -12   1   33.20    2.96   0
  -8  12  -1   43.37    3.52   0
   8 -12   1   27.12    3.31   0
  -9  12  -1    5.37    2.82   0
   9 -12   1   -3.25    3.55   0
   9 -12   1   -9.52    2.95   0
  -9  12  -1   -6.77    3.29   0
  10 -12   1   58.24    3.80   0
 -10  12  -1   54.89    3.78   0
  10 -12   1   62.35    3.56   0
 -10  12  -1   59.00    3.54   0
  11 -12   1    4.80    3.58   0
 -11  12  -1    3.14    3.28   0
 -11  12  -1   14.46    3.00   0
  11 -12   1    3.17    3.62   0
  12 -12   1    4.13    3.40   0
  12 -12   1    4.42    3.46   0
 -12  12  -1   13.92    3.56   0
 -12  12  -1   -2.16    3.57   0
   8  11  -1   40.90    3.08   0
   8  11  -1   25.01    3.04   0
   8  11  -1   36.43    3.11   0
   8  11  -1   31.27    2.92   0
  -8 -11   1   42.76    3.16   0
   8  11  -1   33.07    3.08   0
   7  11  -1    1.56    2.89   0
   7  11  -1    7.56    2.99   0
  -7 -11   1    3.98    3.06   0
   7  11  -1    8.51    2.97   0
   7  11  -1    5.68    2.81   0
   7  11  -1   -3.81    2.83   0
   6  11  -1   12.63    2.82   0
   6  11  -1    8.54    2.84   0
  -6 -11   1   13.13    2.95   0
   6  11  -1    8.33    2.87   0
   6  11  -1   -2.78    3.05   0
   6  11  -1   15.36    2.80   0
   5  11  -1   61.20    2.93   0
   5  11  -1   57.56    2.97   0
  -5 -11   1   59.69    3.05   0
   5  11  -1   56.09    2.57   0
   5  11  -1   79.42    2.93   0
   4  11  -1   47.68    3.02   0
   4  11  -1   66.92    2.93   0
   4  11  -1   57.71    3.02   0
   4  11  -1   65.48    2.86   0
  -4 -11   1   74.42    2.94   0
  -3 -11   1    3.94    2.90   0
   3  11  -1   -6.07    2.70   0
   3  11  -1   18.40    2.79   0
   3  11  -1   -7.56    2.80   0
   3  11  -1    1.82    2.91   0
   2  11  -1  237.78    3.57   0
   2  11  -1  239.62    3.27   0
   2  11  -1  244.90    3.31   0
  -2 -11   1  242.87    3.24   0
   2  11  -1  237.53    3.61   0
  -1 -11   1   37.58    3.05   0
   1  11  -1   67.98    2.93   0
   1  11  -1   50.41    3.27   0
   1  11  -1   51.97    3.33   0
   1  11  -1   39.85    2.78   0
   0  11  -1   50.89    2.98   0
   0  11  -1   39.61    2.88   0
   0 -11   1   57.87    2.56   0
   0  11  -1   55.77    3.37   0
   0  11  -1   49.86    3.20   0
   1 -11   1  621.85    3.94   0
  -1  11  -1  606.29    4.28   0
  -1  11  -1  626.29    3.96   0
  -1  11  -1  637.39    4.63   0
  -1  11  -1  635.60    4.82   0
  -2  11  -1    8.38    3.26   0
   2 -11   1   -0.04    2.86   0
  -2  11  -1    5.30    2.64   0
  -2  11  -1    1.36    3.48   0
  -2  11  -1    6.10    2.29   0
  -3  11  -1   40.61    4.40   0
  -3  11  -1   42.40    2.91   0
   3 -11   1   48.12    3.13   0
  -3  11  -1   43.22    2.92   0
   3 -11   1   38.50    2.85   0
  -3  11  -1   37.60    4.07   0
  -4  11  -1   15.13    6.18   0
  -4  11  -1   17.44    5.92   0
  -4  11  -1   18.51    2.98   0
   4 -11   1   15.15    3.14   0
  -4  11  -1   20.65    2.81   0
   4 -11   1   19.11    2.78   0
   5 -11   1   30.22    3.23   0
  -5  11  -1   32.01    2.88   0
  -5  11  -1   32.39    3.07   0
   5 -11   1   48.69    2.82   0
   6 -11   1    8.85    2.71   0
   6 -11   1    1.25    3.06   0
  -6  11  -1   -0.77    2.95   0
  -7  11  -1   68.14    3.43   0
   7 -11   1   70.65    3.50   0
   7 -11   1   67.05    2.92   0
   8 -11   1   31.52    3.53   0
  -8  11  -1   26.91    2.91   0
   8 -11   1   28.77    3.35   0
  -8  11  -1   28.70    3.60   0
  -9  11  -1   21.57    3.38   0
  -9  11  -1   22.96    3.72   0
   9 -11   1   23.98    3.45   0
   9 -11   1   25.31    3.31   0
 -10  11  -1   47.36    3.61   0
 -10  11  -1   45.10    3.62   0
  10 -11   1   54.70    3.31   0
  10 -11   1   45.31    3.02   0
  11 -11   1    6.78    3.43   0
  11 -11   1   -5.63    3.32   0
 -11  11  -1    2.89    3.59   0
 -11  11  -1    8.52    3.26   0
 -12  11  -1   35.42    3.56   0
  12 -11   1   23.59    3.64   0
 -12  11  -1   28.00    3.71   0
  12 -11   1   34.09    3.59   0
 -13  11  -1    2.30    3.63   0
  13 -11   1    1.44    3.44   0
  13 -11   1    3.73    3.80   0
   9  10  -1   -7.65    3.06   0
   9  10  -1   -6.35    2.44   0
   9  10  -1  -10.44    2.98   0
  -9 -10   1    8.54    3.01   0
   9  10  -1    3.53    2.90   0
   9  10  -1    6.06    2.86   0
   8  10  -1   17.49    2.95   0
  -8 -10   1    2.79    3.02   0
   8  10  -1   18.08    2.91   0
   8  10  -1   24.85    2.39   0
   8  10  -1   12.15    2.93   0
   8  10  -1   11.00    3.36   0
   7  10  -1  131.12    3.00   0
   7  10  -1  129.84    3.06   0
  -7 -10   1  128.29    3.21   0
   7  10  -1  138.13    3.11   0
   7  10  -1  106.92    3.23   0
   7  10  -1  121.58    3.13   0
   6  10  -1   12.17    2.82   0
   6  10  -1   16.51    2.84   0
   6  10  -1    9.76    2.80   0
  -6 -10   1    3.96    2.87   0
   6  10  -1   15.83    2.90   0
   5  10  -1  197.66    3.07   0
  -5 -10   1  183.59    3.13   0
   5  10  -1  177.64    3.26   0
   5  10  -1  184.32    3.12   0
   5  10  -1  205.52    3.09   0
   4  10  -1   14.68    2.73   0
   4  10  -1   12.08    2.70   0
   4  10  -1   19.70    2.78   0
  -4 -10   1   15.68    2.90   0
   4  10  -1   24.99    3.00   0
   3  10  -1   -2.73    3.11   0
   3  10  -1   -0.82    2.73   0
   3  10  -1   -3.03    2.68   0
  -3 -10   1  -14.78    2.85   0
   3  10  -1    0.02    2.81   0
   2  10  -1   42.98    2.72   0
   2  10  -1   52.74    2.77   0
  -2 -10   1   41.14    2.89   0
   2  10  -1   57.54    2.92   0
   2  10  -1   42.00    2.77   0
   1  10  -1   -4.51    3.09   0
   1  10  -1    4.36    2.27   0
  -1 -10   1   13.95    2.83   0
   1  10  -1   -2.06    2.71   0
   1  10  -1   -0.99    2.99   0
   0  10  -1  155.20    3.39   0
   0 -10   1  139.81    3.26   0
   0  10  -1  153.37    3.51   0
   0  10  -1  163.20    3.36   0
   0  10  -1  151.49    3.15   0
   1 -10   1   77.81    2.92   0
  -1  10  -1   60.64    2.90   0
  -1  10  -1   68.20    3.49   0
  -1  10  -1   65.06    3.14   0
  -1  10  -1   71.78    3.27   0
  -2  10  -1    9.25    2.75   0
  -2  10  -1   17.41    3.24   0
  -2  10  -1   16.50    3.35   0
   2 -10   1   13.91    2.69   0
  -2  10  -1   21.02    3.00   0
   2 -10   1   16.43    3.05   0
  -3  10  -1  218.28    3.15   0
  -3  10  -1  171.49    3.41   0
  -3  10  -1  194.61    4.55   0
   3 -10   1  209.96    3.62   0
   3 -10   1  206.17    3.09   0
  -3  10  -1  215.66    4.85   0
  -4  10  -1   35.43    2.93   0
  -4  10  -1   34.87    6.77   0
  -4  10  -1   32.40    6.70   0
  -4  10  -1   31.88    3.10   0
   4 -10   1   44.50    2.86   0
   4 -10   1   34.64    3.28   0
   5 -10   1  222.73    3.72   0
   5 -10   1  211.65    3.25   0
  -5  10  -1  207.14    3.15   0
  -5  10  -1  209.25    3.60   0
   6 -10   1  236.16    3.72   0
  -6  10  -1  236.87    3.64   0
  -6  10  -1  232.30    3.19   0
   6 -10   1  228.87    3.19   0
  -7  10  -1   28.30    3.10   0
  -7  10  -1   14.06    3.24   0
   7 -10   1   16.67    2.88   0
   7 -10   1   32.65    3.20   0
  -8  10  -1    0.82    3.15   0
  -8  10  -1   -4.59    2.83   0
   8 -10   1   -0.24    2.77   0
   8 -10   1    5.55    3.47   0
   9 -10   1   -1.54    3.24   0
  -9  10  -1    9.53    3.28   0
   9 -10   1    3.47    3.03   0
  -9  10  -1    3.23    3.21   0
 -10  10  -1    5.00    3.24   0
  10 -10   1   11.15    3.39   0
 -10  10  -1    3.74    3.40   0
  10 -10   1    5.91    3.16   0
  11 -10   1   80.47    3.74   0
  11 -10   1   85.72    3.62   0
 -11  10  -1   89.50    3.46   0
 -11  10  -1   74.95    3.57   0
  12 -10   1   -1.54    3.74   0
 -12  10  -1    9.57    3.73   0
 -12  10  -1   -5.08    3.61   0
  12 -10   1    6.79    3.82   0
  13 -10   1   79.31    3.57   0
 -13  10  -1   91.32    3.32   0
  13 -10   1   75.87    4.47   0
 -10  -9   1    5.27    2.99   0
  10   9  -1  -11.09    2.91   0
  10   9  -1    9.67    2.87   0
  10   9  -1   -3.29    3.38   0
  10   9  -1   10.49    2.43   0
  10   9  -1    4.77    2.99   0
   9   9  -1   61.69    2.88   0
   9   9  -1   64.76    3.08   0
   9   9  -1   61.06    3.17   0
  -9  -9   1   68.07    3.48   0
   9   9  -1   61.35    3.02   0
   9   9  -1   62.72    2.49   0
  -8  -9   1   21.27    2.93   0
   8   9  -1   12.35    2.36   0
   8   9  -1   11.24    2.81   0
   8   9  -1   12.50    2.37   0
   8   9  -1   20.46    2.84   0
   8   9  -1   21.59    3.31   0
   7   9  -1    6.35    2.83   0
   7   9  -1    1.93    2.68   0
   7   9  -1    9.42    2.84   0
   7   9  -1   23.91    2.74   0
  -7  -9   1    9.14    2.85   0
   7   9  -1   17.38    2.94   0
  -6  -9   1    6.76    2.79   0
   6   9  -1   18.58    2.67   0
   6   9  -1   19.75    2.83   0
   6   9  -1   13.00    2.76   0
   6   9  -1   10.27    2.21   0
   5   9  -1   21.50    2.80   0
   5   9  -1   18.90    2.66   0
  -5  -9   1   16.60    2.83   0
   5   9  -1   15.19    2.61   0
   5   9  -1   11.83    2.55   0
   4   9  -1   60.58    2.76   0
   4   9  -1   59.62    2.92   0
   4   9  -1   50.49    2.84   0
   4   9  -1   56.62    2.74   0
  -4  -9   1   50.29    2.97   0
   3   9  -1   11.87    2.62   0
  -3  -9   1    6.24    2.78   0
   3   9  -1   10.76    2.71   0
   3   9  -1   11.29    2.61   0
   3   9  -1   11.37    2.89   0
   2   9  -1   50.96    2.90   0
   2   9  -1   46.74    2.38   0
  -2  -9   1   55.60    2.81   0
   2   9  -1   36.76    2.75   0
   2   9  -1   49.46    2.73   0
   1   9  -1  802.86    4.31   0
   1   9  -1  822.87    4.15   0
   1   9  -1  802.07    4.27   0
  -1  -9   1  799.63    3.75   0
   1   9  -1  830.57    4.31   0
   0   9  -1   13.97    2.86   0
   0  -9   1   -6.11    2.48   0
   0   9  -1    5.89    3.21   0
   0   9  -1    4.20    3.03   0
   0   9  -1   -1.29    3.10   0
  -1   9  -1    7.60    2.26   0
  -1   9  -1    4.45    3.12   0
   1  -9   1    2.33    2.32   0
  -1   9  -1   -2.11    3.22   0
  -1   9  -1    1.08    3.05   0
   2  -9   1 1018.63    5.12   0
  -2   9  -1  971.14    6.02   0
  -2   9  -1  925.48    4.93   0
  -2   9  -1  966.54    5.88   0
  -2   9  -1  966.55    4.29   0
   2  -9   1  952.76    4.27   0
  -3   9  -1  290.93    3.36   0
  -3   9  -1  282.07    5.17   0
  -3   9  -1  301.77    5.20   0
  -3   9  -1  273.44    3.73   0
   3  -9   1  292.17    3.30   0
   3  -9   1  298.56    3.91   0
  -4   9  -1    8.00    2.85   0
  -4   9  -1   -4.16    3.28   0
   4  -9   1    2.90    2.81   0
   4  -9   1    7.06    3.16   0
   5  -9   1   18.65    2.80   0
  -5   9  -1    8.38    2.94   0
   5  -9   1    9.67    3.15   0
  -5   9  -1   11.83    2.68   0
  -6   9  -1   -4.24    2.75   0
   6  -9   1    0.01    3.11   0
  -6   9  -1    1.16    3.00   0
   6  -9   1    1.09    3.51   0
   7  -9   1   32.64    2.77   0
   7  -9   1   22.25    3.18   0
  -7   9  -1   20.45    2.79   0
  -7   9  -1   25.77    3.17   0
  -8   9  -1  339.13    3.86   0
   8  -9   1  337.95    3.85   0
   8  -9   1  353.14    4.00   0
  -8   9  -1  359.32    4.18   0
   9  -9   1   31.69    3.11   0
  -9   9  -1   31.37    3.22   0
   9  -9   1   30.45    3.25   0
  -9   9  -1   22.54    3.33   0
 -10   9  -1   47.92    3.41   0
  10  -9   1   52.91    3.24   0
 -10   9  -1   50.90    3.38   0
  10  -9   1   54.46    3.47   0
 -11   9  -1   17.22    3.35   0
  11  -9   1   17.93    3.41   0
 -11   9  -1    9.94    3.36   0
  11  -9   1   13.18    3.22   0
  12  -9   1   85.69    3.47   0
 -12   9  -1   78.65    3.45   0
  12  -9   1   81.51    7.80   0
  12  -9   1   71.67    4.03   0
  13  -9   1   13.91    5.93   0
 -13   9  -1   10.05    2.87   0
  13  -9   1    3.22    3.80   0
  13  -9   1    6.55    3.83   0
  13  -9   1   -0.28    5.83   0
  13  -9   1    7.22    3.42   0
  14  -9   1   30.90    3.59   0
  14  -9   1   30.69    4.75   0
  14  -9   1   29.76    5.29   0
  14  -9   1   29.92    5.77   0
  14  -9   1   34.58    4.68   0
  11   8  -1    6.42    3.49   0
  11   8  -1   -0.18    3.03   0
  11   8  -1   -1.66    3.11   0
  11   8  -1   14.76    3.07   0
  10   8  -1   38.64    2.50   0
  10   8  -1   18.65    2.96   0
  10   8  -1   25.30    3.50   0
 -10  -8   1   19.72    3.52   0
  10   8  -1   36.24    3.04   0
   9   8  -1    1.86    2.46   0
   9   8  -1   19.18    2.96   0
  -9  -8   1   16.97    3.24   0
   9   8  -1   28.59    2.83   0
   9   8  -1   22.38    2.46   0
   8   8  -1   70.67    2.35   0
   8   8  -1   67.16    3.36   0
   8   8  -1   60.03    2.81   0
  -8  -8   1   69.75    3.05   0
   8   8  -1   51.29    3.01   0
   8   8  -1   68.08    2.86   0
   7   8  -1   -2.86    2.67   0
   7   8  -1   10.89    2.62   0
   7   8  -1    0.46    2.29   0
   7   8  -1    9.31    3.22   0
  -7  -8   1   -1.46    3.15   0
   7   8  -1   -4.82    2.29   0
   6   8  -1   -1.53    2.71   0
   6   8  -1    8.44    2.25   0
   6   8  -1    7.08    2.55   0
   6   8  -1   -5.59    2.84   0
  -6  -8   1   -7.50    2.77   0
   5   8  -1   89.71    2.99   0
   5   8  -1   84.42    2.76   0
   5   8  -1   74.29    2.84   0
  -5  -8   1   75.84    2.86   0
   5   8  -1   84.19    2.74   0
  -4  -8   1    2.58    2.73   0
   4   8  -1    5.86    2.07   0
   4   8  -1    4.83    2.57   0
   4   8  -1    6.40    2.78   0
   4   8  -1    5.75    2.57   0
   3   8  -1   52.36    3.14   0
  -3  -8   1   57.17    2.81   0
   3   8  -1   51.65    2.70   0
   3   8  -1   47.93    2.65   0
   3   8  -1   52.37    2.84   0
   2   8  -1   48.34    2.80   0
   2   8  -1   39.26    2.78   0
   2   8  -1   30.20    2.71   0
  -2  -8   1   50.39    2.78   0
   2   8  -1   37.81    2.64   0
   1   8  -1   60.72    2.47   0
   1   8  -1   77.02    3.23   0
  -1  -8   1   81.33    2.53   0
   1   8  -1   75.21    2.90   0
   1   8  -1   68.10    2.86   0
   0   8  -1   81.93    3.20   0
   0   8  -1   78.61    2.98   0
   0   8  -1   72.23    3.36   0
   0   8  -1   72.10    3.31   0
   0  -8   1   83.79    3.01   0
  -1   8  -1   95.89    2.47   0
  -1   8  -1   97.89    3.22   0
   1  -8   1   94.11    2.87   0
  -1   8  -1   92.17    3.35   0
  -1   8  -1   98.93    3.58   0
   1  -8   1   98.69    3.31   0
  -2   8  -1   10.70    2.65   0
  -2   8  -1    8.32    2.72   0
   2  -8   1    9.77    2.65   0
   2  -8   1    4.74    3.13   0
  -2   8  -1    8.27    3.27   0
  -2   8  -1   10.17    3.15   0
  -3   8  -1   31.03    3.97   0
  -3   8  -1   36.87    2.86   0
  -3   8  -1   42.79    4.02   0
   3  -8   1   38.09    3.25   0
  -3   8  -1   42.23    2.68   0
   3  -8   1   45.71    2.71   0
   4  -8   1   31.41    2.87   0
  -4   8  -1   31.10    3.11   0
  -4   8  -1   24.68    2.96   0
   4  -8   1   27.85    3.32   0
  -5   8  -1  202.71    3.55   0
  -5   8  -1  191.97    3.17   0
   5  -8   1  216.83    3.65   0
   5  -8   1  218.71    3.20   0
  -6   8  -1  220.91    3.58   0
  -6   8  -1  195.39    3.55   0
   6  -8   1  200.46    3.64   0
   6  -8   1  215.46    3.21   0
  -7   8  -1  128.74    3.58   0
  -7   8  -1  101.33    3.43   0
   7  -8   1  122.21    3.10   0
   7  -8   1  102.80    3.44   0
  -8   8  -1    0.10    2.74   0
   8  -8   1   -1.68    3.18   0
  -8   8  -1   -0.10    3.05   0
   8  -8   1  -10.54    3.16   0
   9  -8   1    0.08    6.89   0
   9  -8   1    5.87    3.05   0
   9  -8   1    1.06    7.46   0
  -9   8  -1   -5.32    3.05   0
   9  -8   1   -1.55    3.11   0
  -9   8  -1   -3.33    2.67   0
  10  -8   1  176.70    5.99   0
  10  -8   1  188.03    3.46   0
  10  -8   1  190.73    3.72   0
 -10   8  -1  190.13    3.65   0
 -10   8  -1  179.86    3.68   0
  10  -8   1  206.12    5.62   0
 -11   8  -1   63.93    3.35   0
 -11   8  -1   61.50    3.60   0
  11  -8   1   57.58    4.77   0
  11  -8   1   65.12    4.87   0
  11  -8   1   64.89    3.81   0
  11  -8   1   57.31    2.99   0
  12  -8   1   25.94    4.04   0
  12  -8   1   27.47    4.93   0
  12  -8   1   17.82    3.97   0
  12  -8   1   30.20    4.38   0
  12  -8   1   29.09    2.99   0
 -12   8  -1   22.55    2.90   0
  13  -8   1   59.15    4.27   0
  13  -8   1   62.98    4.74   0
  13  -8   1   61.27    3.40   0
  13  -8   1   52.05    4.54   0
  13  -8   1   53.92    4.39   0
  14  -8   1   73.42    4.56   0
  14  -8   1   86.79    4.51   0
  14  -8   1   83.23    5.45   0
  14  -8   1   84.60    3.23   0
  14  -8   1   81.57    5.49   0
  11   7  -1    3.39    2.96   0
  11   7  -1   -1.76    2.93   0
  11   7  -1   13.62    3.49   0
  11   7  -1    7.43    2.96   0
 -11  -7   1    9.14    3.44   0
  10   7  -1   25.97    2.47   0
  10   7  -1   11.37    2.91   0
  10   7  -1   19.41    3.47   0
 -10  -7   1   23.31    2.86   0
  10   7  -1    2.35    2.92   0
   9   7  -1   11.41    3.30   0
   9   7  -1   18.26    2.81   0
   9   7  -1    6.40    2.80   0
  -9  -7   1    4.16    2.90   0
   9   7  -1   13.54    2.73   0
   8   7  -1    1.32    2.85   0
   8   7  -1    2.20    2.60   0
   8   7  -1    9.71    2.63   0
   8   7  -1    0.60    2.68   0
  -8  -7   1   -8.50    3.26   0
   8   7  -1   -7.36    2.29   0
   7   7  -1   13.03    2.65   0
  -7  -7   1   35.14    2.86   0
   7   7  -1   22.87    2.66   0
   7   7  -1   32.11    2.66   0
   7   7  -1   19.52    2.81   0
   7   7  -1   33.59    2.73   0
   6   7  -1   95.99    2.86   0
   6   7  -1  110.84    2.94   0
   6   7  -1  104.62    2.92   0
  -6  -7   1   89.90    2.96   0
   5   7  -1    6.07    2.62   0
   5   7  -1   16.57    2.56   0
  -5  -7   1    2.95    2.73   0
   5   7  -1    1.96    2.70   0
   4   7  -1  373.27    3.30   0
   4   7  -1  377.27    3.50   0
   4   7  -1  395.10    3.44   0
  -4  -7   1  382.56    3.51   0
  -3  -7   1    6.66    2.75   0
   3   7  -1    0.55    2.66   0
   3   7  -1    5.24    2.28   0
   3   7  -1    6.04    2.69   0
   3   7  -1    2.73    2.58   0
   2   7  -1  266.27    3.16   0
  -2  -7   1  270.14    3.25   0
   2   7  -1  265.98    3.12   0
   2   7  -1  284.31    3.24   0
   2   7  -1  252.54    3.24   0
   1   7  -1    8.60    3.00   0
   1   7  -1   10.45    3.07   0
   1   7  -1   21.55    2.73   0
   1   7  -1   20.94    2.75   0
  -1  -7   1   15.80    2.76   0
   0   7  -1   -1.81    3.04   0
   0   7  -1   -3.92    2.79   0
   0   7  -1    2.25    3.07   0
   0  -7   1    0.93    2.75   0
   0   7  -1    0.71    2.57   0
   1  -7   1  621.29    3.85   0
  -1   7  -1  592.84    4.39   0
  -1   7  -1  602.09    3.92   0
   1  -7   1  653.93    4.19   0
  -1   7  -1  613.71    4.74   0
  -1   7  -1  639.22    4.98   0
   2  -7   1   28.65    3.23   0
  -2   7  -1   27.56    2.83   0
   2  -7   1   26.40    2.81   0
  -2   7  -1   30.28    2.74   0
  -2   7  -1   28.63    3.60   0
  -2   7  -1   27.80    3.70   0
  -3   7  -1   -3.51    3.01   0
  -3   7  -1    0.46    4.24   0
   3  -7   1   -6.87    3.08   0
  -3   7  -1   -2.23    2.69   0
  -3   7  -1   -3.11    4.34   0
   3  -7   1    4.93    2.69   0
   4  -7   1   35.33    3.13   0
  -4   7  -1   36.34    3.00   0
  -4   7  -1   35.75    2.86   0
   4  -7   1   35.23    3.15   0
   5  -7   1   36.62    3.22   0
  -5   7  -1   42.44    3.04   0
   5  -7   1   41.02    3.19   0
  -5   7  -1   43.72    3.11   0
  -6   7  -1   -0.01    3.18   0
  -6   7  -1    9.47    2.78   0
   6  -7   1    3.67    3.22   0
   6  -7   1   13.86    3.23   0
   7  -7   1  651.07    9.85   0
  -7   7  -1  654.38    4.30   0
   7  -7   1  715.49    4.74   0
  -7   7  -1  768.52    4.64   0
   7  -7   1  690.04    4.64   0
   7  -7   1  765.59   10.02   0
   8  -7   1  325.57    6.20   0
  -8   7  -1  334.57    4.10   0
  -8   7  -1  321.26    4.20   0
   8  -7   1  345.37    4.13   0
   8  -7   1  332.91    3.66   0
   9  -7   1  125.62    4.51   0
  -9   7  -1  102.94    3.83   0
   9  -7   1  109.50    3.39   0
   9  -7   1  117.69    3.57   0
  -9   7  -1  109.54    3.04   0
   9  -7   1  119.73    5.09   0
  10  -7   1   76.64    4.21   0
  10  -7   1   69.77    4.01   0
  10  -7   1   71.71    3.33   0
 -10   7  -1   76.67    3.14   0
 -10   7  -1   66.10    3.73   0
  10  -7   1   68.15    3.73   0
  11  -7   1    6.40    3.54   0
  11  -7   1   11.24    3.39   0
  11  -7   1   12.63    3.98   0
  11  -7   1    4.09    3.56   0
 -11   7  -1    6.77    3.19   0
  11  -7   1    6.53    3.63   0
  12  -7   1  111.08    4.43   0
 -12   7  -1  104.83    3.07   0
  12  -7   1   93.56    4.40   0
  12  -7   1  104.24    3.97   0
  12  -7   1  113.31    4.06   0
  12  -7   1  105.83    3.22   0
  13  -7   1    4.18    3.75   0
  13  -7   1   -2.97    5.06   0
  13  -7   1    3.05    3.50   0
  13  -7   1    5.37    3.66   0
  13  -7   1    0.40    4.74   0
  14  -7   1  235.43    3.64   0
  14  -7   1  200.72    8.04   0
  14  -7   1  194.98    7.63   0
  14  -7   1  231.20    4.40   0
  14  -7   1  229.90    4.56   0
  15  -7   1   -3.12    3.13   0
  12   6  -1    4.24    2.35   0
  12   6  -1    7.61    2.88   0
  12   6  -1   12.23    2.94   0
 -12  -6   1    4.80    3.45   0
  12   6  -1  -10.16    3.02   0
  12   6  -1   -1.26    3.63   0
 -11  -6   1   36.74    3.45   0
  11   6  -1   59.98    2.93   0
  11   6  -1   50.65    3.01   0
  11   6  -1   49.61    3.52   0
  11   6  -1   48.33    2.48   0
  11   6  -1   54.83    2.94   0
  10   6  -1   27.79    2.32   0
 -10  -6   1   30.93    3.37   0
  10   6  -1   18.38    2.41   0
  10   6  -1   29.47    2.92   0
  10   6  -1   20.05    2.87   0
   9   6  -1    7.47    2.73   0
   9   6  -1   -4.60    2.62   0
   9   6  -1   -3.86    2.27   0
   9   6  -1   -3.40    3.28   0
   9   6  -1   -4.48    2.75   0
  -9  -6   1    7.06    3.27   0
   8   6  -1  229.37    2.59   0
   8   6  -1  225.52    2.98   0
   8   6  -1  203.82    3.56   0
  -8  -6   1  218.02    3.61   0
   8   6  -1  238.89    3.08   0
  -7  -6   1  183.32    3.44   0
   7   6  -1  190.93    2.51   0
   7   6  -1  182.40    2.60   0
   7   6  -1  185.39    2.97   0
   7   6  -1  177.64    3.40   0
   6   6  -1   29.53    2.87   0
  -6  -6   1   34.67    3.15   0
   6   6  -1   43.45    2.60   0
   6   6  -1   38.56    2.30   0
   5   6  -1   29.28    2.61   0
   5   6  -1   15.32    2.72   0
  -5  -6   1   15.65    2.74   0
   5   6  -1   18.36    2.62   0
   4   6  -1   25.34    2.62   0
   4   6  -1   18.98    2.62   0
  -4  -6   1   22.34    2.76   0
   4   6  -1   18.71    2.77   0
   3   6  -1    2.03    2.54   0
   3   6  -1    6.91    2.49   0
  -3  -6   1    3.00    2.70   0
   3   6  -1    2.43    2.74   0
   2   6  -1  494.42    3.74   0
   2   6  -1  490.92    3.69   0
  -2  -6   1  495.08    3.74   0
   2   6  -1  516.70    3.70   0
   1   6  -1  272.13    3.43   0
  -1  -6   1  270.00    3.41   0
   1   6  -1  279.14    3.74   0
   1   6  -1  259.20    3.46   0
   1   6  -1  287.97    3.41   0
   0  -6   1    8.12    2.87   0
   0   6  -1    8.94    3.12   0
   0   6  -1   11.76    2.74   0
   0  -6   1   14.73    3.27   0
   0   6  -1   12.03    2.79   0
   0   6  -1    2.85    2.95   0
   1  -6   1  180.47    3.29   0
  -1   6  -1  196.83    4.10   0
  -1   6  -1  187.87    4.11   0
   1  -6   1  184.66    3.37   0
  -1   6  -1  178.13    3.35   0
  -1   6  -1  181.43    3.37   0
   2  -6   1 1385.31    5.45   0
  -2   6  -1 1328.14    6.00   0
  -2   6  -1 1413.38    5.22   0
  -2   6  -1 1373.58    8.04   0
   2  -6   1 1398.48    5.93   0
  -2   6  -1 1435.82    8.03   0
  -3   6  -1   64.29    3.14   0
  -3   6  -1   68.65    3.41   0
  -3   6  -1   58.78    5.27   0
   3  -6   1   72.08    3.05   0
   3  -6   1   63.77    3.12   0
  -3   6  -1   65.72    5.28   0
   4  -6   1  210.38    3.84   0
  -4   6  -1  217.78    3.71   0
   4  -6   1  210.20    3.72   0
  -4   6  -1  204.18    3.41   0
  -5   6  -1   80.56    3.30   0
   5  -6   1   75.80    3.35   0
   5  -6   1   79.69    7.47   0
  -5   6  -1   74.43    2.96   0
  -5   6  -1   88.46    7.21   0
   5  -6   1   83.34    3.00   0
  -6   6  -1  136.56    3.13   0
  -6   6  -1  153.90    3.19   0
  -6   6  -1  155.91    5.38   0
   6  -6   1  137.62    5.51   0
   6  -6   1  150.19    3.17   0
   6  -6   1  142.47    3.44   0
   7  -6   1   55.21    3.37   0
   7  -6   1   55.86    3.45   0
  -7   6  -1   54.59    3.40   0
  -7   6  -1   46.61    3.39   0
   7  -6   1   53.47    4.48   0
  -7   6  -1   54.43    4.23   0
  -8   6  -1   57.07    3.14   0
   8  -6   1   49.39    3.31   0
  -8   6  -1   54.24    3.51   0
  -8   6  -1   41.80    3.68   0
   8  -6   1   44.36    3.33   0
   8  -6   1   51.25    4.10   0
   9  -6   1   72.36    4.03   0
  -9   6  -1   63.23    3.37   0
   9  -6   1   59.25    3.87   0
   9  -6   1   60.05    3.07   0
  -9   6  -1   48.81    3.82   0
  -9   6  -1   61.35    3.75   0
  10  -6   1  226.83    4.51   0
 -10   6  -1  218.46    3.41   0
  10  -6   1  225.90    3.30   0
  10  -6   1  216.60    4.42   0
  10  -6   1  250.54    4.30   0
  11  -6   1   56.31    4.36   0
  11  -6   1   54.35    3.72   0
  11  -6   1   52.97    4.07   0
  11  -6   1   52.93    3.24   0
 -11   6  -1   53.68    2.84   0
  12  -6   1  258.72    5.56   0
  12  -6   1  283.71    3.55   0
  12  -6   1  275.80    4.03   0
 -12   6  -1  283.18    3.43   0
  12  -6   1  274.61    4.28   0
  12  -6   1  273.92    5.59   0
  13  -6   1   92.31    3.55   0
  13  -6   1   81.55    5.90   0
  13  -6   1   73.65    6.39   0
  13  -6   1   83.97    3.40   0
  13  -6   1   87.95    3.50   0
  14  -6   1    5.89    3.38   0
  14  -6   1   -5.74    3.34   0
  14  -6   1   -1.65    2.96   0
  15  -6   1   22.01    3.71   0
  15  -6   1   16.09    2.99   0
  13   5  -1    6.39    2.43   0
  13   5  -1    2.28    3.65   0
 -13  -5   1    8.18    3.77   0
  13   5  -1   -3.04    3.11   0
  13   5  -1    5.02    3.03   0
  12   5  -1   23.54    3.03   0
 -12  -5   1   20.70    3.73   0
  12   5  -1   43.52    2.85   0
  12   5  -1   30.29    3.56   0
 -11  -5   1    8.96    3.41   0
  11   5  -1   11.94    3.42   0
  11   5  -1   27.07    2.37   0
  11   5  -1   30.60    2.85   0
 -10  -5   1   44.15    2.89   0
  10   5  -1   33.11    3.35   0
  10   5  -1   36.64    2.69   0
  10   5  -1   47.16    2.71   0
  -9  -5   1   60.23    3.42   0
   9   5  -1   71.84    3.41   0
   9   5  -1   68.76    2.44   0
   9   5  -1   72.14    2.73   0
   8   5  -1   58.72    2.73   0
   8   5  -1   63.98    3.25   0
   8   5  -1   43.34    2.87   0
  -8  -5   1   61.83    3.31   0
   7   5  -1  256.53    3.05   0
  -7  -5   1  246.98    3.34   0
   7   5  -1  243.20    3.02   0
   7   5  -1  250.92    3.59   0
   6   5  -1  106.57    3.01   0
   6   5  -1  120.44    2.80   0
  -6  -5   1  111.46    2.98   0
  -6  -5   1  117.03    2.46   0
   5   5  -1    1.42    3.21   0
  -5  -5   1    0.06    2.70   0
   5   5  -1   -2.08    2.61   0
  -5  -5   1    1.10    2.60   0
  -4  -5   1   57.82    2.84   0
   4   5  -1   67.21    2.85   0
   4   5  -1   51.49    2.72   0
   4   5  -1   64.45    2.69   0
  -4  -5   1   62.81    2.74   0
  -3  -5   1  489.06    3.90   0
   3   5  -1  475.18    3.74   0
   3   5  -1  486.06    3.97   0
   3   5  -1  516.97    3.82   0
   2   5  -1   18.35    2.50   0
  -2  -5   1   22.94    2.41   0
   2   5  -1   18.65    2.81   0
   2   5  -1   20.04    2.80   0
   1   5  -1   35.45    3.06   0
   1   5  -1   30.55    3.22   0
  -1  -5   1   29.63    2.98   0
   1   5  -1   29.24    2.69   0
   1   5  -1   36.29    2.91   0
   0  -5   1   -2.78    2.50   0
   0   5  -1   -1.76    3.20   0
   0   5  -1    5.97    3.14   0
   0   5  -1   -0.27    2.80   0
   0   5  -1   -1.10    3.13   0
   0  -5   1    1.55    2.83   0
  -1   5  -1  345.19    4.90   0
  -1   5  -1  365.88    4.55   0
  -1   5  -1  337.57    3.97   0
   1  -5   1  350.81    3.96   0
   1  -5   1  341.47    3.47   0
  -1   5  -1  348.29    3.82   0
   2  -5   1  417.67    4.13   0
  -2   5  -1  401.53    4.14   0
  -2   5  -1  402.85    6.08   0
   2  -5   1  395.40    4.15   0
  -2   5  -1  376.65    4.33   0
  -2   5  -1  391.32    5.89   0
  -3   5  -1  248.85    3.76   0
   3  -5   1  245.51    4.00   0
   3  -5   1  256.77    3.73   0
  -3   5  -1  252.83    3.95   0
  -3   5  -1  263.93    6.99   0
   3  -5   1  257.25    7.19   0
  -4   5  -1   20.82    3.31   0
   4  -5   1   20.53    5.67   0
   4  -5   1   23.23    3.39   0
  -4   5  -1   25.60    5.48   0
   4  -5   1   20.69    3.04   0
  -4   5  -1   20.13    3.02   0
   5  -5   1    3.96    4.55   0
  -5   5  -1   -0.61    4.13   0
   5  -5   1    8.74    2.79   0
   5  -5   1    3.38    2.89   0
  -5   5  -1    5.03    3.29   0
  -5   5  -1    3.31    3.28   0
  -6   5  -1   45.33    2.92   0
   6  -5   1   44.41    3.26   0
   6  -5   1   39.35    3.43   0
   6  -5   1   41.72    4.05   0
  -6   5  -1   45.43    3.79   0
  -6   5  -1   36.35    3.27   0
  -7   5  -1  245.07    3.91   0
  -7   5  -1  268.71    3.75   0
   7  -5   1  277.50    4.75   0
   7  -5   1  258.41    4.35   0
  -7   5  -1  265.61    4.15   0
   7  -5   1  258.78    3.49   0
   8  -5   1    1.98    3.86   0
  -8   5  -1    1.10    2.64   0
   8  -5   1    0.53    2.76   0
  -8   5  -1    1.78    3.34   0
  -8   5  -1    9.46    3.35   0
   8  -5   1   -1.74    3.62   0
   9  -5   1   33.34    3.33   0
  -9   5  -1   34.96    3.50   0
   9  -5   1   20.41    3.97   0
  -9   5  -1   26.34    2.78   0
   9  -5   1   24.95    3.74   0
   9  -5   1   34.70    3.80   0
  10  -5   1   58.90    4.30   0
 -10   5  -1   65.67    3.22   0
  10  -5   1   60.68    3.72   0
  10  -5   1   63.40    4.19   0
 -10   5  -1   64.42    2.76   0
  10  -5   1   51.68    2.90   0
  11  -5   1   12.05    2.75   0
  11  -5   1    5.35    4.43   0
 -11   5  -1    7.90    2.68   0
 -11   5  -1    6.49    2.66   0
  11  -5   1    0.49    4.43   0
  11  -5   1    8.40    3.54   0
  12  -5   1    7.97    2.75   0
  12  -5   1    2.86    5.34   0
  12  -5   1   10.35    5.33   0
  13  -5   1   19.24    3.39   0
  13  -5   1    5.95    2.92   0
  14  -5   1   40.45    3.49   0
  14  -5   1   36.85    2.88   0
  15  -5   1    9.34    2.94   0
  15  -5   1    8.19    3.36   0
  13   4  -1  -11.90    3.10   0
 -13  -4   1   17.33    3.76   0
  13   4  -1    8.19    2.98   0
  13   4  -1   12.98    3.55   0
 -12  -4   1   -4.63    3.24   0
  12   4  -1   -4.63    2.88   0
  12   4  -1    2.32    2.88   0
  12   4  -1    1.79    3.32   0
 -11  -4   1   12.63    3.56   0
  11   4  -1    4.55    2.30   0
  11   4  -1    5.48    2.40   0
  11   4  -1   26.77    3.31   0
  10   4  -1   35.66    2.77   0
  10   4  -1   28.02    3.29   0
 -10  -4   1   31.61    3.34   0
   9   4  -1    3.14    2.71   0
  -9  -4   1   19.14    3.10   0
   9   4  -1    7.10    3.19   0
   8   4  -1   94.08    2.89   0
   8   4  -1   99.03    2.44   0
   8   4  -1   97.53    3.36   0
  -8  -4   1   93.71    3.40   0
  -7  -4   1  242.56    3.38   0
   7   4  -1  240.95    3.11   0
   7   4  -1  236.48    3.12   0
   7   4  -1  234.56    3.67   0
  -7  -4   1  252.29    3.22   0
   6   4  -1  141.81    2.90   0
  -6  -4   1  153.76    3.00   0
  -6  -4   1  144.69    3.19   0
   6   4  -1  145.03    3.21   0
   5   4  -1  286.03    3.48   0
  -5  -4   1  298.92    3.45   0
  -5  -4   1  307.12    2.82   0
   5   4  -1  296.04    3.13   0
   4   4  -1  375.21    4.15   0
  -4  -4   1  379.29    3.80   0
  -4  -4   1  395.50    3.16   0
   4   4  -1  379.17    3.11   0
   3   4  -1 4165.90    7.86   0
  -3  -4   1 4074.10    8.06   0
   3   4  -1 3785.58    7.92   0
  -3  -4   1 3904.83    8.59   0
   3   4  -1 3812.48    8.53   0
  -2  -4   1  358.62    4.00   0
   2   4  -1  377.69    3.83   0
   2   4  -1  361.08    3.78   0
   2   4  -1  336.57    4.00   0
   1   4  -1    9.79    2.97   0
   1   4  -1   16.69    3.18   0
  -1  -4   1   12.88    3.17   0
   1   4  -1   16.18    2.99   0
   1   4  -1   14.85    3.02   0
   0   4  -1   18.51    3.43   0
   0  -4   1   15.31    2.67   0
   0  -4   1   21.27    3.19   0
   0   4  -1   16.02    3.07   0
   0   4  -1   19.93    3.57   0
   0   4  -1   19.50    3.22   0
  -1   4  -1  197.66    3.47   0
  -1   4  -1  207.45    4.88   0
   1  -4   1  213.36    3.97   0
  -1   4  -1  208.54    3.87   0
  -1   4  -1  226.88    4.85   0
   1  -4   1  212.67    3.43   0
  -2   4  -1  133.74    5.34   0
  -2   4  -1  142.91    3.95   0
   2  -4   1  140.66    3.65   0
   2  -4   1  148.45    3.75   0
  -2   4  -1  149.33    3.80   0
   2  -4   1  146.72    5.61   0
   3  -4   1  935.93    5.84   0
  -3   4  -1 1071.97   10.28   0
   3  -4   1  838.83    9.47   0
   3  -4   1  862.28    5.40   0
  -3   4  -1  934.45    5.76   0
  -3   4  -1  903.29    5.88   0
  -4   4  -1  747.23    5.12   0
   4  -4   1  712.27    5.06   0
   4  -4   1  711.38    7.25   0
  -4   4  -1  685.51    5.33   0
   4  -4   1  720.35    5.47   0
  -4   4  -1  769.75    7.52   0
  -5   4  -1   13.85    3.01   0
   5  -4   1   15.18    3.38   0
  -5   4  -1   10.94    3.30   0
   5  -4   1   12.48    3.85   0
  -5   4  -1    9.66    3.60   0
   5  -4   1   15.77    3.42   0
   6  -4   1   96.94    3.55   0
   6  -4   1   89.02    3.99   0
  -6   4  -1   97.65    3.49   0
   6  -4   1   92.91    4.10   0
  -6   4  -1   90.31    3.74   0
  -6   4  -1   76.38    3.89   0
   7  -4   1  396.42    5.13   0
   7  -4   1  389.39    3.75   0
  -7   4  -1  400.21    3.67   0
  -7   4  -1  411.05    4.44   0
  -7   4  -1  350.31    4.87   0
   7  -4   1  420.66    4.66   0
  -8   4  -1   82.51    3.41   0
   8  -4   1   94.02    4.32   0
   8  -4   1   98.51    3.58   0
   8  -4   1  103.39    3.48   0
  -8   4  -1   90.58    3.38   0
   8  -4   1   91.59    4.20   0
   9  -4   1   16.09    4.17   0
   9  -4   1   18.98    2.83   0
   9  -4   1   22.51    3.19   0
   9  -4   1   15.03    4.20   0
  -9   4  -1   19.46    3.10   0
  -9   4  -1   30.78    2.71   0
  10  -4   1   22.52    4.60   0
 -10   4  -1   19.68    2.72   0
  10  -4   1   28.90    2.81   0
  10  -4   1   19.69    4.69   0
  10  -4   1   19.04    2.80   0
 -10   4  -1   26.18    3.16   0
  11  -4   1  129.46    3.43   0
 -11   4  -1  111.77    3.04   0
  11  -4   1  102.23    5.47   0
  11  -4   1  129.78    2.97   0
  11  -4   1  111.69    5.63   0
  12  -4   1   41.62    6.62   0
  12  -4   1   42.17    2.80   0
  12  -4   1   45.85    6.90   0
  13  -4   1   96.49    3.02   0
  13  -4   1  106.33    3.06   0
  14  -4   1   54.58    3.07   0
  14  -4   1   28.35    3.27   0
  15  -4   1    5.99    2.92   0
  15  -4   1   -1.96    2.96   0
  14   3  -1   27.84    3.11   0
  14   3  -1   15.30    3.10   0
  14   3  -1   24.43    4.01   0
  13   3  -1  144.70    3.10   0
  13   3  -1  145.60    3.12   0
  13   3  -1  130.20    4.27   0
 -13  -3   1  118.46    4.39   0
  12   3  -1   11.20    2.79   0
  12   3  -1   20.63    2.35   0
 -12  -3   1   11.95    3.18   0
  12   3  -1   14.39    3.71   0
  12   3  -1    5.53    2.41   0
 -11  -3   1   -0.69    3.50   0
  11   3  -1   -0.62    3.53   0
  11   3  -1   23.94    2.68   0
  11   3  -1   -0.69    2.72   0
  10   3  -1  362.09    3.31   0
 -10  -3   1  343.92    4.00   0
  10   3  -1  333.11    4.34   0
  10   3  -1  354.58    3.26   0
   9   3  -1  270.34    3.29   0
  -9  -3   1  283.76    3.97   0
   9   3  -1  294.11    3.88   0
   9   3  -1  304.27    3.12   0
   8   3  -1  677.17    4.61   0
   8   3  -1  711.16    3.73   0
   8   3  -1  690.10    3.76   0
  -8  -3   1  750.32    3.83   0
  -8  -3   1  700.36    4.74   0
   7   3  -1  222.40    2.72   0
  -7  -3   1  236.74    3.45   0
   7   3  -1  249.96    3.12   0
   7   3  -1  224.80    3.46   0
  -7  -3   1  238.96    3.19   0
   6   3  -1    2.77    2.52   0
  -6  -3   1    3.26    3.08   0
  -6  -3   1    5.51    2.54   0
   6   3  -1    5.60    2.50   0
   6   3  -1    5.86    3.08   0
  -5  -3   1    1.95    2.66   0
   5   3  -1   -0.06    2.91   0
   5   3  -1   -6.69    2.70   0
  -5  -3   1    0.93    3.33   0
   4   3  -1  297.34    3.46   0
  -4  -3   1  311.86    3.47   0
  -4  -3   1  312.41    3.84   0
   4   3  -1  298.90    3.84   0
  -3  -3   1  175.36    3.47   0
   3   3  -1  168.82    3.58   0
   3   3  -1  177.46    3.42   0
  -3  -3   1  176.81    3.90   0
  -2  -3   1  573.54    4.53   0
   2   3  -1  530.58    4.77   0
  -2  -3   1  539.33    4.72   0
   2   3  -1  542.18    4.46   0
   2   3  -1  570.65    4.10   0
   1   3  -1   62.26    3.95   0
  -1  -3   1   66.80    3.89   0
   1   3  -1   73.31    3.70   0
   1   3  -1   65.68    3.63   0
   0   3  -1   95.32    4.11   0
   0   3  -1   92.85    4.26   0
   0   3  -1   99.13    4.72   0
   0   3  -1  100.87    4.48   0
   0  -3   1   96.63    4.20   0
   0  -3   1   97.91    4.18   0
   1  -3   1   87.70    4.33   0
  -1   3  -1   96.58    5.23   0
  -1   3  -1   89.79    4.16   0
   1  -3   1   90.30    5.34   0
  -1   3  -1   94.27    4.37   0
   1  -3   1   90.21    4.28   0
  -2   3  -1 1633.66    8.11   0
  -2   3  -1 1564.31    7.67   0
   2  -3   1 1640.98    7.98   0
  -2   3  -1 1643.42   12.16   0
   2  -3   1 1471.90   11.95   0
   2  -3   1 1487.79    7.97   0
   3  -3   1   36.74    3.87   0
  -3   3  -1   34.77    3.98   0
  -3   3  -1   37.36    3.80   0
   3  -3   1   37.22    4.43   0
   3  -3   1   35.91    4.04   0
  -3   3  -1   42.91    4.92   0
   4  -3   1 1186.76    7.71   0
   4  -3   1 1118.60    7.19   0
   4  -3   1 1088.88    5.68   0
  -4   3  -1 1007.19    6.89   0
  -4   3  -1 1149.13    7.27   0
  -4   3  -1 1190.57    6.20   0
  -5   3  -1   23.20    3.38   0
   5  -3   1   22.34    3.50   0
   5  -3   1   22.50    3.62   0
  -5   3  -1   22.51    3.00   0
  -5   3  -1   16.42    3.93   0
   5  -3   1   15.54    4.02   0
   6  -3   1   37.59    4.35   0
   6  -3   1   32.77    3.44   0
  -6   3  -1   32.53    2.97   0
   6  -3   1   37.75    3.21   0
  -6   3  -1   29.76    2.91   0
  -7   3  -1  104.58    3.00   0
   7  -3   1   98.08    4.64   0
   7  -3   1  110.79    3.09   0
   7  -3   1  100.87    3.64   0
   7  -3   1   94.13    4.49   0
  -7   3  -1   97.83    2.96   0
  -8   3  -1   13.10    2.82   0
   8  -3   1   10.18    4.43   0
   8  -3   1   12.43    4.55   0
   8  -3   1   13.41    2.89   0
   8  -3   1   15.67    3.40   0
  -8   3  -1   15.75    3.19   0
   9  -3   1  122.11    3.02   0
  -9   3  -1  140.02    3.31   0
  -9   3  -1  127.27    2.99   0
   9  -3   1  147.26    3.54   0
   9  -3   1  125.41    4.99   0
   9  -3   1  119.06    5.04   0
  10  -3   1   66.99    3.36   0
  10  -3   1   57.95    2.86   0
  10  -3   1   51.44    4.98   0
 -10   3  -1   46.23    2.81   0
  10  -3   1   58.38    5.41   0
  11  -3   1   33.85    5.99   0
  11  -3   1   32.50    2.77   0
  11  -3   1   26.17    2.94   0
 -11   3  -1   37.68    2.79   0
  11  -3   1   28.76    5.64   0
  12  -3   1    2.86    2.63   0
 -12   3  -1  -10.74    3.17   0
  12  -3   1    0.31    2.89   0
  13  -3   1    5.06    2.76   0
  14  -3   1   15.19    2.92   0
  14  -3   1   -3.35    3.03   0
  15  -3   1   22.34    3.29   0
  15  -3   1   15.23    2.91   0
  14   2  -1    6.49    4.18   0
  14   2  -1    3.87    4.21   0
  14   2  -1   -8.38    3.06   0
  13   2  -1  148.82    3.20   0
  13   2  -1  130.00    4.23   0
  13   2  -1  134.14    3.18   0
 -12  -2   1    2.06    3.50   0
  12   2  -1   10.62    3.62   0
  12   2  -1    2.15    2.79   0
  12   2  -1    2.58    2.28   0
  11   2  -1   20.05    2.37   0
  11   2  -1   19.96    2.75   0
 -11  -2   1   19.03    3.43   0
  11   2  -1   17.43    3.64   0
  10   2  -1   11.88    2.69   0
 -10  -2   1    1.43    3.47   0
  10   2  -1   -4.86    2.76   0
  10   2  -1   -3.35    3.24   0
  -9  -2   1  894.22    5.22   0
   9   2  -1  933.47    4.07   0
   9   2  -1  932.08    5.42   0
   9   2  -1  932.79    4.08   0
  -9  -2   1  980.93    3.89   0
  -8  -2   1   34.64    2.75   0
   8   2  -1   38.29    3.18   0
   8   2  -1   27.72    2.62   0
   8   2  -1   18.13    2.74   0
  -8  -2   1   18.30    3.23   0
  -7  -2   1    6.21    2.67   0
   7   2  -1    9.25    2.62   0
   7   2  -1    6.23    2.65   0
   7   2  -1    8.80    3.21   0
  -7  -2   1    3.93    3.20   0
  -6  -2   1  151.64    3.64   0
   6   2  -1  154.59    2.93   0
   6   2  -1  157.54    2.49   0
   6   2  -1  146.28    3.59   0
  -6  -2   1  165.48    2.93   0
   5   2  -1   97.78    3.71   0
  -5  -2   1  108.97    2.90   0
  -5  -2   1  109.13    3.21   0
   5   2  -1  103.30    2.99   0
  -4  -2   1  399.02    3.83   0
  -4  -2   1  378.77    4.18   0
   4   2  -1  367.29    4.18   0
   4   2  -1  379.25    3.80   0
   3   2  -1  100.71    3.43   0
  -3  -2   1  102.15    3.39   0
   3   2  -1   99.12    3.74   0
  -3  -2   1  104.19    4.01   0
  -2  -2   1  299.83    4.49   0
   2   2  -1  289.54    4.40   0
   2   2  -1  285.97    4.79   0
  -2  -2   1  291.63    5.20   0
   1   2  -1 1163.32    7.62   0
   1   2  -1 1259.47    7.26   0
   1   2  -1 1244.07    7.33   0
   1   2  -1 1194.82    7.37   0
  -1  -2   1 1179.46    7.05   0
   0   2  -1 1244.89    8.42   0
   0  -2   1 1296.97    8.47   0
   0   2  -1 1352.67    9.07   0
   0  -2   1 1291.53    8.43   0
   0   2  -1 1343.52    8.45   0
   0  -2   1 1308.27    9.25   0
  -1   2  -1   68.74    5.21   0
   1  -2   1   69.35    4.77   0
   1  -2   1   81.44    5.06   0
  -1   2  -1   74.09    5.90   0
  -1   2  -1   74.34    5.02   0
   1  -2   1   68.90    6.17   0
   2  -2   1    6.25    4.87   0
   2  -2   1    8.24    4.72   0
   2  -2   1    6.49    5.35   0
  -2   2  -1    5.95    4.00   0
  -2   2  -1    6.20    5.27   0
  -2   2  -1    5.23    4.91   0
   3  -2   1 1000.64    8.83   0
  -3   2  -1  910.73    8.55   0
   3  -2   1 1016.81    6.38   0
  -3   2  -1 1077.02    6.87   0
  -3   2  -1 1058.00    7.53   0
   3  -2   1 1065.01    7.84   0
  -4   2  -1    8.15    3.15   0
  -4   2  -1    5.94    3.02   0
  -4   2  -1    6.62    4.54   0
   4  -2   1    5.96    4.95   0
   4  -2   1    5.91    3.86   0
   4  -2   1    5.85    3.33   0
  -5   2  -1  364.42    3.91   0
   5  -2   1  398.44    4.08   0
   5  -2   1  389.91    4.55   0
   5  -2   1  337.73    6.20   0
   5  -2   1  354.75    6.33   0
  -5   2  -1  373.64    3.97   0
  -6   2  -1   36.12    2.94   0
   6  -2   1   32.78    4.66   0
   6  -2   1   33.97    3.07   0
   6  -2   1   30.70    3.55   0
   6  -2   1   31.60    4.84   0
  -6   2  -1   38.70    2.92   0
  -7   2  -1  260.21    3.29   0
  -7   2  -1  262.46    3.33   0
   7  -2   1  272.71    3.42   0
   7  -2   1  279.51    3.85   0
   7  -2   1  260.73    5.55   0
   7  -2   1  252.49    5.55   0
  -8   2  -1    9.36    2.71   0
   8  -2   1   -4.71    2.88   0
   8  -2   1    3.87    2.77   0
   8  -2   1    0.25    4.31   0
  -8   2  -1   -2.20    2.77   0
   8  -2   1    3.32    4.41   0
   9  -2   1    0.40    2.75   0
   9  -2   1    1.34    4.41   0
   9  -2   1    0.02    2.82   0
  -9   2  -1    0.86    2.59   0
   9  -2   1    0.60    4.36   0
  10  -2   1   77.00    2.95   0
  10  -2   1   86.24    5.45   0
 -10   2  -1   86.46    2.85   0
  10  -2   1   79.16    3.37   0
  10  -2   1   83.38    5.38   0
  11  -2   1   42.90    5.94   0
  11  -2   1   46.42    5.70   0
  11  -2   1   41.71    2.99   0
 -11   2  -1   49.75    2.85   0
  11  -2   1   46.45    2.86   0
  12  -2   1    4.21    3.28   0
  12  -2   1   -6.84    2.75   0
 -12   2  -1    6.98    2.80   0
  13  -2   1   15.68    2.84   0
  13  -2   1    0.59    3.01   0
  14  -2   1    1.12    2.97   0
  14  -2   1   -7.56    2.90   0
  15  -2   1    0.07    3.10   0
  15  -2   1   -0.80    2.95   0
  14   1  -1   25.53    4.87   0
  14   1  -1   30.01    4.59   0
  14   1  -1   21.19    2.96   0
  14   1  -1   27.92    3.02   0
  13   1  -1  147.95    3.28   0
  13   1  -1  154.98    3.19   0
  13   1  -1  136.82    4.72   0
  13   1  -1  160.92    3.08   0
  13   1  -1  144.90    4.54   0
  12   1  -1    5.10    2.73   0
  12   1  -1    0.45    3.93   0
  12   1  -1   17.39    2.75   0
  12   1  -1   -2.02    2.77   0
  12   1  -1   -1.69    3.67   0
  11   1  -1    4.98    2.57   0
  11   1  -1    2.88    2.82   0
  11   1  -1   11.42    3.51   0
 -10  -1   1   64.42    3.61   0
  10   1  -1   75.22    2.77   0
  10   1  -1   65.17    2.39   0
  10   1  -1   67.40    3.72   0
  -9  -1   1  262.89    3.28   0
   9   1  -1  251.21    3.11   0
  -9  -1   1  238.29    4.04   0
   9   1  -1  239.80    4.26   0
   9   1  -1  258.39    3.10   0
  -8  -1   1   10.62    3.13   0
   8   1  -1   12.13    2.73   0
  -8  -1   1   11.68    2.72   0
   8   1  -1   20.02    2.67   0
   8   1  -1   14.58    3.54   0
  -7  -1   1   51.47    3.23   0
   7   1  -1   56.13    2.67   0
   7   1  -1   51.17    3.27   0
  -7  -1   1   52.54    2.23   0
   7   1  -1   51.09    2.68   0
   6   1  -1   30.14    3.34   0
  -6  -1   1   24.48    2.28   0
  -6  -1   1   29.42    3.40   0
   6   1  -1   28.37    2.78   0
   6   1  -1   23.83    2.78   0
  -5  -1   1  455.00    3.75   0
  -5  -1   1  451.13    4.76   0
   5   1  -1  427.87    3.76   0
   5   1  -1  436.00    4.73   0
   5   1  -1  451.35    3.40   0
   4   1  -1    1.76    2.91   0
  -4  -1   1   -0.28    3.51   0
  -4  -1   1    2.91    2.92   0
   4   1  -1    1.73    3.57   0
  -3  -1   1  717.26    6.32   0
   3   1  -1  693.63    5.96   0
   3   1  -1  702.69    4.80   0
  -3  -1   1  755.85    5.23   0
  -2  -1   1 1736.85    9.65   0
  -2  -1   1 1806.80    8.19   0
   2   1  -1 1676.55    8.03   0
   2   1  -1 1682.01    9.71   0
   1   1  -1  879.22    7.21   0
   1   1  -1  895.71    7.80   0
  -1  -1   1  858.96    8.36   0
   1   1  -1  849.19    8.71   0
   0   1  -1 1460.86   10.93   0
   0  -1   1 1543.37   12.05   0
   0  -1   1 1421.21   12.08   0
   0  -1   1 1372.26   10.61   0
   0   1  -1 1438.95   11.83   0
   0   1  -1 1503.77   11.76   0
   1  -1   1  612.13    9.25   0
   1  -1   1  667.11   11.23   0
  -1   1  -1  639.15    7.60   0
  -1   1  -1  672.87    9.02   0
  -1   1  -1  609.39   10.89   0
   1  -1   1  608.16    7.78   0
   2  -1   1   85.89    5.10   0
  -2   1  -1   84.16    4.86   0
   2  -1   1   85.79    4.22   0
  -2   1  -1   85.62    5.51   0
   2  -1   1   82.53    9.56   0
  -2   1  -1   72.83    9.26   0
   3  -1   1  913.17   12.44   0
  -3   1  -1  914.00    6.10   0
   3  -1   1  897.00    6.45   0
   3  -1   1  927.26    6.32   0
   3  -1   1  806.16   11.83   0
  -3   1  -1  878.39    6.15   0
   4  -1   1  264.42    4.03   0
   4  -1   1  254.91    7.40   0
  -4   1  -1  264.77    3.90   0
  -4   1  -1  250.69    3.81   0
   4  -1   1  254.26    3.94   0
   4  -1   1  238.23    6.83   0
   5  -1   1 1053.69    5.28   0
  -5   1  -1 1047.52    5.12   0
   5  -1   1 1064.31    5.19   0
   5  -1   1 1006.19    9.30   0
  -5   1  -1 1045.67    5.05   0
   5  -1   1  973.41    8.92   0
   6  -1   1  915.55    8.32   0
  -6   1  -1  969.24    4.63   0
  -6   1  -1  969.55    4.68   0
   6  -1   1  968.62    4.80   0
   6  -1   1  993.91    4.74   0
   6  -1   1  901.19    7.86   0
  -7   1  -1  136.29    2.95   0
   7  -1   1  133.25    5.14   0
   7  -1   1  128.96    4.70   0
   7  -1   1  130.68    3.00   0
  -7   1  -1  137.05    2.94   0
   7  -1   1  131.58    3.01   0
   8  -1   1  309.96    3.46   0
   8  -1   1  310.28    3.03   0
  -8   1  -1  308.33    3.36   0
   8  -1   1  302.21    5.74   0
   8  -1   1  284.25    5.34   0
   9  -1   1    1.43    4.38   0
   9  -1   1   -2.62    2.80   0
   9  -1   1    2.94    4.63   0
  -9   1  -1    3.49    2.54   0
   9  -1   1    4.59    3.06   0
  10  -1   1   39.63    2.84   0
 -10   1  -1   26.29    2.77   0
  10  -1   1   25.36    2.80   0
  10  -1   1   25.96    4.79   0
  10  -1   1   28.27    4.72   0
  11  -1   1    4.79    4.92   0
  11  -1   1   -9.46    2.71   0
  11  -1   1    0.06    5.13   0
  11  -1   1    3.14    2.76   0
 -11   1  -1    3.62    2.76   0
  12  -1   1  111.08    3.01   0
  12  -1   1   93.71    6.47   0
 -12   1  -1   98.06    3.00   0
  12  -1   1  109.10    3.40   0
  12  -1   1   91.51    6.58   0
  13  -1   1   14.44    2.37   0
  13  -1   1   23.35    3.10   0
  14  -1   1    4.85    2.88   0
  15  -1   1   -1.04    3.11   0
  15  -1   1   -8.96    2.97   0
  15   0  -1    3.90    3.04   0
  15   0  -1   27.17    3.05   0
  14   0  -1   85.79    5.21   0
  14   0  -1   94.83    5.10   0
  14   0  -1   96.75    2.63   0
  14   0  -1   98.31    3.18   0
  13   0  -1   -2.93    4.29   0
  13   0  -1    4.44    4.38   0
  13   0  -1  -13.26    3.21   0
  13   0  -1   -9.25    2.99   0
  13   0  -1   -6.47    2.89   0
  12   0  -1   -1.55    2.79   0
  12   0  -1    7.05    4.05   0
  12   0  -1    4.42    2.82   0
  12   0  -1   15.51    2.74   0
  12   0  -1    3.27    3.83   0
  11   0  -1   32.64    4.01   0
  11   0  -1   28.36    3.72   0
  11   0  -1   30.44    2.75   0
  11   0  -1   30.27    2.84   0
  10   0  -1   49.82    2.87   0
  10   0  -1   55.36    3.70   0
  10   0  -1   52.72    3.72   0
  10   0  -1   52.81    2.71   0
   9   0  -1   45.43    2.75   0
   9   0  -1   38.85    2.74   0
   9   0  -1   40.07    3.23   0
  -9   0   1   49.96    2.77   0
  -8   0   1   82.56    2.95   0
   8   0  -1   79.42    2.90   0
   8   0  -1   80.48    2.87   0
   8   0  -1   71.69    3.54   0
   7   0  -1  154.37    2.95   0
   7   0  -1  140.74    3.59   0
  -7   0   1  149.56    2.55   0
  -7   0   1  147.32    3.62   0
   7   0  -1  147.22    2.95   0
   6   0  -1  511.03    3.86   0
  -6   0   1  517.13    4.96   0
   6   0  -1  490.73    3.89   0
   6   0  -1  487.88    4.88   0
  -6   0   1  519.93    3.51   0
  -5   0   1    4.81    2.91   0
  -5   0   1    4.94    3.51   0
   5   0  -1    6.41    2.95   0
   5   0  -1    6.02    3.98   0
   5   0  -1    4.38    2.98   0
   4   0  -1  541.43    4.52   0
   4   0  -1  536.56    5.63   0
   4   0  -1  546.14    4.47   0
  -4   0   1  559.57    5.68   0
  -4   0   1  576.96    4.53   0
   3   0  -1 1117.09    6.60   0
  -3   0   1 1181.23    6.61   0
   3   0  -1 1114.14    6.54   0
   3   0  -1 1119.21    8.11   0
  -3   0   1 1206.93    8.31   0
  -2   0   1   39.93    4.95   0
   2   0  -1   35.67    4.92   0
   2   0  -1   31.48    4.57   0
   1   0  -1    7.92    5.38   0
  -1   0   1    8.29    4.91   0
  -1   0   1   10.86    5.66   0
   1   0  -1    8.52    5.97   0
  -1   0  -1  359.88    7.04   0
   1   0   1  289.42   10.75   0
   1   0   1  337.55    6.92   0
  -1   0  -1  331.84   10.29   0
  -1   0  -1  346.28    6.92   0
   1   0   1  346.08    7.19   0
   2   0   1 4307.89   12.72   0
   2   0   1 4279.83   12.21   0
  -2   0  -1 4355.32   12.32   0
  -2   0  -1 4328.95   12.44   0
  -3   0  -1 1824.00    7.21   0
  -3   0  -1 1801.92    7.28   0
   3   0   1 1765.53    7.28   0
  -3   0  -1 1803.13   12.12   0
   3   0   1 1686.97   12.30   0
   3   0   1 1756.96    7.04   0
   4   0   1   26.26    4.65   0
  -4   0  -1   30.47    3.01   0
   4   0   1   33.37    3.15   0
  -4   0  -1   28.74    3.01   0
  -4   0  -1   26.79    4.60   0
   4   0   1   24.33    3.22   0
  -5   0  -1  800.89    4.44   0
  -5   0  -1  795.75    4.48   0
   5   0   1  743.13    6.96   0
   5   0   1  780.04    4.53   0
   5   0   1  777.26    4.55   0
  -5   0  -1  795.48    7.13   0
   6   0   1  423.92    5.64   0
   6   0   1  438.51    3.74   0
  -6   0  -1  447.23    5.69   0
   6   0   1  446.73    3.79   0
  -6   0  -1  455.58    3.67   0
   7   0   1   65.77    2.76   0
   7   0   1   57.89    2.32   0
  -7   0  -1   60.42    2.74   0
  -7   0  -1   60.98    3.82   0
   7   0   1   57.35    3.93   0
   8   0   1   31.79    2.78   0
   8   0   1   26.87    3.95   0
  -8   0  -1   32.44    2.72   0
  -8   0  -1   29.62    3.80   0
   8   0   1   38.91    2.84   0
  -9   0  -1  941.10    4.24   0
   9   0   1  893.64    6.61   0
   9   0   1  929.78    4.28   0
   9   0   1  932.60    4.22   0
 -10   0  -1    2.97    2.72   0
  10   0   1   -7.04    4.44   0
  10   0   1    2.53    4.36   0
  10   0   1  -10.34    2.70   0
  10   0   1   -5.89    2.76   0
  11   0   1   12.22    4.56   0
  11   0   1   19.85    2.83   0
  11   0   1   -0.17    2.84   0
 -11   0  -1    8.29    2.25   0
  11   0   1   11.96    4.74   0
  12   0   1   74.91    5.52   0
  12   0   1   77.19    5.57   0
 -12   0  -1   76.09    3.03   0
  12   0   1   92.39    2.94   0
  12   0   1   90.89    2.97   0
  13   0   1    8.77    6.65   0
  13   0   1   19.75    2.87   0
  13   0   1    9.32    6.52   0
  13   0   1    5.68    3.08   0
  14   0   1    5.37    3.12   0
  14   0   1   -4.36    3.04   0
  15  -1  -1    5.56    6.96   0
  15  -1  -1   31.72    3.10   0
  15  -1  -1    9.25    2.82   0
  15  -1  -1   12.16    6.86   0
  14  -1  -1  -24.85    3.10   0
  14  -1  -1   -2.15    5.07   0
  14  -1  -1    1.60    5.08   0
  14  -1  -1    8.12    2.99   0
  13  -1  -1   21.63    4.47   0
  13  -1  -1   20.13    2.85   0
  13  -1  -1   11.48    2.93   0
  13  -1  -1   21.94    4.45   0
  13  -1  -1   35.99    2.80   0
  12  -1  -1  111.41    3.03   0
  12  -1  -1   97.22    4.46   0
  12  -1  -1   96.55    3.02   0
  12  -1  -1   82.76    4.69   0
  12  -1  -1  103.86    2.98   0
  11  -1  -1   30.35    4.13   0
  11  -1  -1   30.23    2.81   0
  11  -1  -1   36.72    3.19   0
  11  -1  -1   30.83    4.06   0
  10  -1  -1  152.55    3.14   0
  10  -1  -1  150.43    4.38   0
  10  -1  -1  164.72    3.03   0
  10  -1  -1  152.67    4.53   0
   9  -1  -1   94.79    2.96   0
   9  -1  -1   94.22    3.80   0
   9  -1  -1   96.90    3.19   0
   9  -1  -1  102.02    4.26   0
   8  -1  -1   27.96    3.58   0
   8  -1  -1   33.69    3.73   0
  -8   1   1   28.56    2.78   0
   8  -1  -1   23.47    2.71   0
   8  -1  -1   33.04    2.84   0
   7  -1  -1  141.68    2.99   0
   7  -1  -1  146.46    3.06   0
   7  -1  -1  138.46    4.13   0
  -7   1   1  149.34    3.01   0
   7  -1  -1  142.71    3.99   0
   6  -1  -1    7.20    3.96   0
   6  -1  -1    5.66    2.87   0
  -6   1   1    6.08    2.82   0
   6  -1  -1    1.55    2.96   0
   6  -1  -1    6.36    3.43   0
   5  -1  -1 2459.45    9.57   0
   5  -1  -1 2458.64    9.39   0
   5  -1  -1 2624.58    7.76   0
   5  -1  -1 2490.13    7.59   0
  -5   1   1 2609.18    7.57   0
  -4   1   1 1007.84    5.80   0
   4  -1  -1  923.73    6.67   0
   4  -1  -1  970.88    5.76   0
   4  -1  -1  958.36    7.04   0
   4  -1  -1  960.71    6.08   0
   3  -1  -1   13.87    4.75   0
  -3   1   1   17.40    4.30   0
   3  -1  -1   12.64    4.32   0
   3  -1  -1   16.60    4.49   0
   2  -1  -1 2045.21   10.85   0
  -2   1   1 1963.39   11.02   0
  -2   1   1 2153.99   12.14   0
   2  -1  -1 2078.27   12.86   0
   2  -1  -1 2129.18   12.80   0
   2  -1  -1 2262.35   12.82   0
  -1   1   1  193.17    6.09   0
   1  -1  -1  204.95    6.33   0
   1  -1  -1  208.40    8.56   0
  -1   1   1  248.74   13.16   0
   1  -1  -1  168.73   12.49   0
  -1   1   1  183.78    8.04   0
   0   1   1  190.65    7.03   0
   0  -1  -1  207.35    6.72   0
   0  -1  -1  178.16    6.31   0
   0   1   1  169.85    6.40   0
   1   1   1   92.12    4.95   0
   1   1   1   92.46    4.80   0
  -1  -1  -1   99.75    4.98   0
   1   1   1   87.27    6.02   0
  -1  -1  -1   94.47    5.19   0
   2   1   1  215.62    4.64   0
   2   1   1  211.32    4.61   0
  -2  -1  -1  215.00    5.57   0
   2   1   1  202.62    5.65   0
  -2  -1  -1  223.27    4.59   0
  -3  -1  -1  699.93    4.85   0
   3   1   1  644.70    6.59   0
   3   1   1  670.63    4.86   0
   3   1   1  666.01    4.93   0
  -3  -1  -1  663.29    6.27   0
   4   1   1    9.51    3.06   0
  -4  -1  -1    2.89    2.46   0
  -4  -1  -1    5.53    3.83   0
   4   1   1    5.27    3.53   0
   4   1   1    3.31    3.03   0
  -5  -1  -1  318.91    4.80   0
   5   1   1  327.66    3.49   0
   5   1   1  324.42    3.53   0
   5   1   1  315.79    4.80   0
  -5  -1  -1  326.64    3.42   0
  -6  -1  -1   42.28    2.73   0
   6   1   1   46.56    2.74   0
  -6  -1  -1   47.32    3.63   0
   6   1   1   40.40    2.76   0
   6   1   1   42.13    3.71   0
   7   1   1  138.39    2.47   0
   7   1   1  131.26    2.91   0
  -7  -1  -1  138.92    3.86   0
  -7  -1  -1  136.71    2.91   0
   7   1   1  129.51    3.89   0
   8   1   1  128.23    3.93   0
  -8  -1  -1  136.21    2.91   0
   8   1   1  145.25    2.97   0
   8   1   1  133.20    2.94   0
  -8  -1  -1  137.22    3.87   0
  -9  -1  -1   47.55    3.69   0
   9   1   1   40.85    2.82   0
  -9  -1  -1   53.78    2.40   0
   9   1   1   51.16    4.08   0
   9   1   1   73.00    2.80   0
  10   1   1   61.04    2.78   0
  10   1   1   64.08    4.14   0
 -10  -1  -1   60.41    3.85   0
 -10  -1  -1   53.21    2.79   0
  11   1   1   19.60    4.39   0
 -11  -1  -1   43.62    2.79   0
  11   1   1   40.97    2.82   0
  12   1   1   63.78    2.91   0
  12   1   1   51.14    4.67   0
  12   1   1   52.31    2.98   0
  12   1   1   53.90    4.97   0
 -12  -1  -1   39.53    2.87   0
  13   1   1   51.48    3.12   0
  13   1   1   52.29    5.46   0
  13   1   1   53.01    5.33   0
  14   1   1   -7.25    3.30   0
  15  -2  -1   78.71    3.32   0
  15  -2  -1   75.47    3.07   0
  14  -2  -1   56.70    5.27   0
  14  -2  -1   65.50    3.17   0
  14  -2  -1   56.26    3.36   0
  14  -2  -1   57.36    5.58   0
  13  -2  -1    1.74    4.26   0
  13  -2  -1    0.32    2.81   0
  13  -2  -1   -3.80    2.82   0
  13  -2  -1    0.09    4.67   0
  13  -2  -1   -1.20    2.82   0
  12  -2  -1  134.32    3.02   0
  12  -2  -1  134.14    4.43   0
  12  -2  -1  120.63    4.39   0
  12  -2  -1  140.61    3.10   0
  12  -2  -1  145.59    2.98   0
  11  -2  -1    6.48    2.58   0
  11  -2  -1   -1.32    2.85   0
  11  -2  -1    7.00    3.94   0
  11  -2  -1    0.11    3.16   0
  11  -2  -1    1.11    3.80   0
  10  -2  -1    7.64    3.70   0
  10  -2  -1    6.28    2.73   0
  10  -2  -1    1.02    2.71   0
  10  -2  -1    0.51    3.92   0
   9  -2  -1   -2.36    2.78   0
   9  -2  -1    1.07    3.82   0
   9  -2  -1    6.90    2.61   0
   9  -2  -1    3.44    3.68   0
   8  -2  -1  108.97    3.07   0
   8  -2  -1   98.00    4.24   0
   8  -2  -1  101.28    3.36   0
   8  -2  -1  103.87    3.87   0
   7  -2  -1   45.58    3.80   0
   7  -2  -1   42.14    3.60   0
   7  -2  -1   47.86    2.80   0
  -7   2   1   53.36    3.09   0
   7  -2  -1   52.38    3.30   0
   6  -2  -1  570.48    5.08   0
   6  -2  -1  628.35    4.84   0
  -6   2   1  602.30    4.26   0
   6  -2  -1  606.70    4.75   0
   6  -2  -1  596.95    5.64   0
  -6   2   1  617.66    4.71   0
   5  -2  -1  585.33    5.56   0
  -5   2   1  619.68    4.56   0
  -5   2   1  630.85    5.06   0
   5  -2  -1  598.00    5.07   0
   5  -2  -1  642.28    5.27   0
   4  -2  -1    1.05    3.89   0
  -4   2   1    7.49    3.02   0
   4  -2  -1    4.51    3.52   0
   4  -2  -1    5.15    3.72   0
  -4   2   1    7.66    3.69   0
   3  -2  -1  559.74    6.93   0
   3  -2  -1  507.16    5.40   0
  -3   2   1  566.92    6.30   0
   3  -2  -1  505.99    7.23   0
  -3   2   1  482.28    5.36   0
   3  -2  -1  558.07    6.51   0
   2  -2  -1 1857.94   12.92   0
   2  -2  -1 1910.99    8.95   0
  -2   2   1 1799.61    8.74   0
  -2   2   1 2118.86   13.53   0
  -1   2   1  228.17    7.94   0
  -1   2   1  223.73    5.26   0
   1  -2  -1  235.28    5.37   0
   1  -2  -1  223.15    7.88   0
  -1   2   1  224.05    7.23   0
   1  -2  -1  258.05    8.26   0
   0  -2  -1  772.99    7.12   0
   0  -2  -1  766.72    6.72   0
   0   2   1  777.16    7.70   0
   0   2   1  718.93    6.64   0
  -1  -2  -1  233.29    4.85   0
  -1  -2  -1  230.14    4.64   0
   1   2   1  234.07    4.63   0
   1   2   1  220.01    4.87   0
   2   2   1  412.13    4.95   0
   2   2   1  422.16    4.51   0
  -2  -2  -1  415.69    4.86   0
  -2  -2  -1  423.69    4.50   0
  -3  -2  -1   70.50    3.32   0
  -3  -2  -1   66.73    3.72   0
   3   2   1   66.90    3.87   0
   3   2   1   65.60    3.26   0
   3   2   1   71.65    2.79   0
  -4  -2  -1  641.17    5.11   0
   4   2   1  633.20    4.12   0
  -4  -2  -1  657.87    4.18   0
   4   2   1  642.30    4.17   0
   4   2   1  610.55    4.82   0
   5   2   1  208.91    3.17   0
   5   2   1  206.94    3.98   0
   5   2   1  212.63    3.15   0
  -5  -2  -1  220.06    3.20   0
  -5  -2  -1  212.71    4.17   0
  -6  -2  -1  309.07    4.05   0
   6   2   1  314.74    3.18   0
   6   2   1  306.58    4.10   0
  -6  -2  -1  314.86    3.24   0
   6   2   1  317.50    2.88   0
  -7  -2  -1   64.72    3.73   0
  -7  -2  -1   63.70    2.86   0
   7   2   1   54.73    2.81   0
   7   2   1   60.53    3.44   0
   7   2   1   62.42    2.85   0
  -8  -2  -1  256.02    3.03   0
   8   2   1  232.93    3.08   0
  -8  -2  -1  242.45    4.16   0
   8   2   1  258.25    3.14   0
   8   2   1  253.59    4.25   0
   9   2   1  308.25    3.40   0
  -9  -2  -1  293.09    4.43   0
  -9  -2  -1  313.76    2.92   0
   9   2   1  306.16    4.51   0
  10   2   1    4.54    3.62   0
 -10  -2  -1    1.88    3.49   0
  10   2   1   -1.91    2.79   0
 -10  -2  -1   -2.11    2.74   0
  11   2   1    1.45    3.77   0
 -11  -2  -1   10.11    2.79   0
  11   2   1    2.80    2.80   0
 -11  -2  -1    0.01    3.76   0
  12   2   1   69.40    3.05   0
 -12  -2  -1   64.22    3.09   0
  12   2   1   68.02    4.46   0
 -12  -2  -1   61.32    4.15   0
  13   2   1    3.72    3.00   0
  13   2   1    9.55    4.58   0
  14   2   1  125.63    3.28   0
  14   2   1  117.51    6.00   0
  14   2   1  108.44    6.07   0
  15  -3  -1  -11.02    3.07   0
  15  -3  -1    9.43    3.08   0
  14  -3  -1   19.54    3.12   0
  14  -3  -1   15.99    2.94   0
  14  -3  -1   18.52    2.94   0
  14  -3  -1   15.46    5.60   0
  14  -3  -1   23.85    5.06   0
  13  -3  -1    2.13    4.23   0
  13  -3  -1    4.01    2.81   0
  13  -3  -1   -4.23    4.42   0
  13  -3  -1    6.65    3.22   0
  12  -3  -1    3.24    3.88   0
  12  -3  -1   -0.15    4.01   0
  12  -3  -1   -0.47    3.31   0
  12  -3  -1    1.19    2.76   0
  12  -3  -1   -4.44    3.16   0
  11  -3  -1   93.68    4.14   0
  11  -3  -1   91.29    3.24   0
  11  -3  -1   97.06    2.94   0
  11  -3  -1   91.34    4.26   0
  11  -3  -1   99.75    2.83   0
  10  -3  -1   18.83    3.88   0
  10  -3  -1   15.56    2.79   0
  10  -3  -1   18.66    2.81   0
  10  -3  -1   10.26    3.65   0
  10  -3  -1   11.10    3.06   0
   9  -3  -1   40.43    2.86   0
   9  -3  -1   39.12    2.80   0
   9  -3  -1   35.56    3.59   0
   9  -3  -1   40.33    3.69   0
   8  -3  -1  194.93    4.13   0
   8  -3  -1  208.81    3.69   0
   8  -3  -1  196.62    4.14   0
   8  -3  -1  213.73    3.77   0
   7  -3  -1   54.38    2.99   0
   7  -3  -1   50.61    3.78   0
  -7   3   1   43.25    2.83   0
   7  -3  -1   54.37    3.27   0
   7  -3  -1   51.48    3.24   0
  -6   3   1  753.85    5.02   0
   6  -3  -1  749.92    5.39   0
  -6   3   1  675.03    5.37   0
   6  -3  -1  718.04    5.32   0
   6  -3  -1  786.95    5.29   0
   5  -3  -1 1020.32    6.00   0
   5  -3  -1  946.02    6.68   0
  -5   3   1  872.86    5.73   0
  -5   3   1  987.75    5.83   0
   5  -3  -1  938.76    5.82   0
   5  -3  -1  996.33    6.58   0
  -4   3   1   39.98    3.15   0
   4  -3  -1   50.75    4.72   0
   4  -3  -1   43.88    4.90   0
  -4   3   1   47.24    4.05   0
   4  -3  -1   49.83    3.59   0
   4  -3  -1   45.60    3.67   0
   3  -3  -1   -0.56    7.50   0
  -3   3   1    2.08    3.21   0
   3  -3  -1   -0.24    7.71   0
   3  -3  -1   -2.63    3.32   0
   3  -3  -1    1.41    3.99   0
  -3   3   1    0.28    4.03   0
   2  -3  -1    5.23    3.63   0
  -2   3   1    2.74    9.11   0
  -2   3   1    2.36    3.50   0
   2  -3  -1    3.82    4.90   0
  -2   3   1    4.88    4.59   0
   1  -3  -1 2779.08   13.03   0
   1  -3  -1 2639.62    8.78   0
  -1   3   1 2629.93    8.89   0
  -1   3   1 2629.60   11.73   0
   1  -3  -1 2623.18   11.99   0
  -1   3   1 2844.65   13.93   0
   0   3   1  218.65    4.81   0
   0  -3  -1  228.87    4.79   0
   0   3   1  224.94    4.34   0
   0  -3  -1  225.28    4.41   0
   0   3   1  217.28    4.36   0
   1   3   1  139.03    3.67   0
   1   3   1  132.94    3.92   0
  -1  -3  -1  143.79    3.79   0
  -1  -3  -1  140.47    3.65   0
  -2  -3  -1 1093.17    5.61   0
   2   3   1 1047.78    5.64   0
   2   3   1 1069.70    5.34   0
  -2  -3  -1 1101.34    5.28   0
  -3  -3  -1  771.77    4.48   0
  -3  -3  -1  773.00    5.11   0
   3   3   1  742.33    5.15   0
   3   3   1  751.59    4.44   0
  -4  -3  -1   94.04    3.65   0
   4   3   1   87.82    3.01   0
   4   3   1   87.61    2.50   0
   4   3   1   91.93    3.74   0
  -4  -3  -1   95.87    3.05   0
  -5  -3  -1   19.03    3.27   0
  -5  -3  -1   18.14    2.66   0
   5   3   1   27.18    2.69   0
   5   3   1   19.87    3.31   0
   5   3   1   18.01    2.63   0
   6   3   1  241.45    3.78   0
   6   3   1  224.06    3.08   0
  -6  -3  -1  242.46    3.08   0
  -6  -3  -1  231.98    3.71   0
   6   3   1  240.48    3.03   0
   7   3   1   53.66    3.27   0
   7   3   1   67.95    2.26   0
  -7  -3  -1   44.79    3.22   0
  -7  -3  -1   49.06    2.68   0
   7   3   1   49.50    2.74   0
  -8  -3  -1  139.62    2.88   0
   8   3   1  133.48    3.85   0
   8   3   1  122.96    2.86   0
   8   3   1  127.28    2.91   0
  -8  -3  -1  117.22    3.51   0
   9   3   1  122.82    2.98   0
  -9  -3  -1  122.48    3.87   0
   9   3   1  135.37    2.45   0
   9   3   1  128.96    3.93   0
  -9  -3  -1  136.02    2.89   0
  10   3   1   31.40    2.85   0
  10   3   1   34.55    3.41   0
  10   3   1   59.03    2.80   0
 -10  -3  -1   32.14    2.81   0
 -10  -3  -1   46.21    3.65   0
  11   3   1    4.23    3.80   0
 -11  -3  -1   -1.12    2.95   0
 -11  -3  -1    2.48    3.52   0
  11   3   1    1.83    2.38   0
  12   3   1   67.88    4.36   0
 -12  -3  -1   51.33    3.88   0
  12   3   1   66.44    2.55   0
  13   3   1    3.25    4.42   0
  13   3   1    6.09    2.47   0
 -13  -3  -1    6.40    4.16   0
  15  -4  -1   57.26    7.35   0
  15  -4  -1   60.38    7.47   0
  15  -4  -1   61.79    3.04   0
  15  -4  -1   71.31    3.56   0
  14  -4  -1    1.24    4.75   0
  14  -4  -1    6.48    3.21   0
  14  -4  -1   -3.13    5.26   0
  14  -4  -1    6.74    3.37   0
  13  -4  -1   19.76    3.41   0
  13  -4  -1   22.97    4.58   0
  13  -4  -1   24.97    3.22   0
  13  -4  -1   25.98    3.33   0
  13  -4  -1   20.31    4.25   0
  12  -4  -1  120.71    3.07   0
  12  -4  -1  128.13    3.62   0
  12  -4  -1  110.37    4.40   0
  12  -4  -1  123.42    3.05   0
  12  -4  -1  109.64    4.39   0
  11  -4  -1    9.93    3.87   0
  11  -4  -1    3.35    3.60   0
  11  -4  -1   -4.91    3.13   0
  11  -4  -1    4.92    3.22   0
  11  -4  -1   -0.71    3.01   0
  10  -4  -1  101.00    3.85   0
  10  -4  -1  104.91    2.99   0
  10  -4  -1  103.75    3.27   0
  10  -4  -1   95.19    3.82   0
  10  -4  -1  114.08    3.49   0
   9  -4  -1   30.59    3.03   0
   9  -4  -1   20.84    3.20   0
   9  -4  -1   32.99    3.23   0
   9  -4  -1   24.05    3.20   0
   9  -4  -1   24.46    3.54   0
   8  -4  -1    9.15    3.41   0
   8  -4  -1    3.31    3.17   0
   8  -4  -1   10.22    3.61   0
   8  -4  -1   -4.75    3.33   0
  -8   4   1   -1.79    2.76   0
   8  -4  -1    2.69    2.90   0
   7  -4  -1  512.71    4.84   0
  -7   4   1  509.11    4.40   0
   7  -4  -1  489.75    4.53   0
   7  -4  -1  526.27    4.50   0
  -7   4   1  471.82    4.40   0
   7  -4  -1  533.23    5.12   0
   6  -4  -1   21.47    3.41   0
   6  -4  -1   25.62    3.50   0
  -6   4   1   24.30    3.39   0
  -6   4   1   24.34    3.36   0
   6  -4  -1   26.36    4.08   0
   6  -4  -1   22.14    3.00   0
   5  -4  -1  430.67    6.35   0
   5  -4  -1  433.39    7.23   0
   5  -4  -1  393.44    4.55   0
   5  -4  -1  390.66    4.46   0
  -5   4   1  426.44    4.70   0
  -5   4   1  381.45    4.05   0
  -4   4   1    6.35    2.84   0
   4  -4  -1    4.68    2.94   0
  -4   4   1    8.01    3.78   0
   4  -4  -1    3.21    3.72   0
   3  -4  -1   71.37    3.26   0
  -3   4   1   71.70    4.09   0
  -3   4   1   66.75    3.23   0
   3  -4  -1   63.98    4.14   0
  -2   4   1  196.84    4.66   0
   2  -4  -1  206.93    4.88   0
  -2   4   1  218.59    6.97   0
   2  -4  -1  208.97    3.74   0
  -2   4   1  207.45    3.80   0
  -1   4   1   10.49    3.45   0
  -1   4   1   11.86    3.70   0
   1  -4  -1   10.95    3.99   0
   1  -4  -1   12.45    3.93   0
  -1   4   1   18.83    3.36   0
   1  -4  -1   10.75    3.30   0
   0  -4  -1    8.28    3.36   0
   0   4   1    4.85    3.34   0
   0  -4  -1    6.48    3.34   0
   0   4   1    3.94    3.28   0
   0   4   1    6.22    2.94   0
   1   4   1 1483.53    6.13   0
  -1  -4  -1 1487.90    5.96   0
   1   4   1 1524.95    6.09   0
  -1  -4  -1 1506.11    6.05   0
   1   4   1 1418.44    5.59   0
  -2  -4  -1   26.13    3.01   0
   2   4   1   25.54    3.13   0
  -2  -4  -1   27.99    2.94   0
   2   4   1   25.95    2.88   0
  -3  -4  -1   68.44    2.96   0
  -3  -4  -1   64.63    3.48   0
   3   4   1   51.69    2.92   0
   3   4   1   60.66    3.15   0
  -4  -4  -1  314.02    3.31   0
   4   4   1  305.97    3.61   0
   4   4   1  298.89    3.27   0
  -4  -4  -1  305.02    3.59   0
   4   4   1  308.11    3.25   0
   5   4   1   24.70    2.66   0
   5   4   1   26.46    2.83   0
  -5  -4  -1   29.25    2.76   0
  -5  -4  -1   40.09    2.21   0
   5   4   1   30.11    2.64   0
   6   4   1   56.75    2.24   0
   6   4   1   58.93    2.87   0
   6   4   1   61.71    2.61   0
  -6  -4  -1   64.02    3.27   0
  -6  -4  -1   56.41    2.77   0
   7   4   1  291.86    3.82   0
   7   4   1  309.84    3.15   0
  -7  -4  -1  311.73    3.18   0
  -7  -4  -1  283.78    3.71   0
   7   4   1  295.00    2.75   0
  -8  -4  -1   29.98    2.32   0
   8   4   1   29.81    2.75   0
   8   4   1   28.33    3.30   0
  -8  -4  -1   24.66    3.20   0
   8   4   1   30.99    2.34   0
   9   4   1   12.25    2.77   0
   9   4   1    4.49    3.27   0
  -9  -4  -1    1.79    3.17   0
  -9  -4  -1  -12.11    2.71   0
   9   4   1    0.99    2.70   0
  10   4   1   -7.59    2.86   0
 -10  -4  -1    4.53    3.50   0
  10   4   1    9.64    2.26   0
 -10  -4  -1   -9.63    2.78   0
  10   4   1    3.87    3.34   0
  11   4   1   17.76    2.94   0
 -11  -4  -1   21.52    3.67   0
  11   4   1   16.61    3.74   0
 -11  -4  -1    9.18    3.02   0
  12   4   1    4.71    3.80   0
 -12  -4  -1   -0.50    3.61   0
  12   4   1   -9.25    2.92   0
  12   4   1    6.66    2.39   0
  13   4   1   18.43    4.05   0
 -13  -4  -1   10.26    3.82   0
  15  -5  -1    4.46    5.70   0
  15  -5  -1   12.16    3.48   0
  15  -5  -1   -2.15    3.02   0
  15  -5  -1    3.64    5.90   0
  14  -5  -1   -2.83    4.59   0
  14  -5  -1   -0.31    3.39   0
  14  -5  -1    2.00    4.75   0
  14  -5  -1    2.49    3.41   0
  13  -5  -1   38.42    3.43   0
  13  -5  -1   28.43    3.39   0
  13  -5  -1   36.06    4.45   0
  13  -5  -1   31.01    2.97   0
  13  -5  -1   46.88    4.47   0
  12  -5  -1   45.31    4.19   0
  12  -5  -1   40.21    3.36   0
  12  -5  -1   44.60    3.32   0
  12  -5  -1   56.85    3.80   0
  12  -5  -1   33.88    3.86   0
  11  -5  -1   19.22    3.13   0
  11  -5  -1   16.02    3.56   0
  11  -5  -1   11.83    2.83   0
  11  -5  -1   27.79    3.32   0
  11  -5  -1   20.56    3.60   0
  10  -5  -1   -2.24    3.06   0
  10  -5  -1   -1.41    3.03   0
  10  -5  -1   10.80    3.47   0
  10  -5  -1   -1.95    3.65   0
  10  -5  -1   12.03    3.61   0
   9  -5  -1  578.32    4.96   0
   9  -5  -1  626.01    5.47   0
   9  -5  -1  543.30    4.67   0
   9  -5  -1  585.37    4.47   0
  -9   5   1  565.62    4.38   0
   8  -5  -1  602.79    5.36   0
  -8   5   1  515.65    4.49   0
   8  -5  -1  626.40    5.84   0
   8  -5  -1  607.57    4.23   0
  -8   5   1  593.22    4.42   0
   8  -5  -1  550.67    4.56   0
   7  -5  -1  126.58    4.51   0
   7  -5  -1  126.56    4.93   0
  -7   5   1  116.04    3.60   0
   7  -5  -1  122.20    3.65   0
  -7   5   1  114.60    3.61   0
   7  -5  -1  118.50    3.67   0
   6  -5  -1   16.24    5.18   0
   6  -5  -1   14.70    3.19   0
  -6   5   1   12.94    2.85   0
  -6   5   1   17.54    3.19   0
   6  -5  -1   12.75    2.91   0
   6  -5  -1   14.79    4.79   0
   5  -5  -1  814.98    5.75   0
  -5   5   1  920.37    6.19   0
  -5   5   1  763.11    4.64   0
   5  -5  -1  856.35    5.16   0
   4  -5  -1   17.56    3.71   0
   4  -5  -1   21.62    3.43   0
  -4   5   1   22.47    2.98   0
  -4   5   1   22.12    3.65   0
  -3   5   1 1281.58    5.48   0
  -3   5   1 1305.63    7.31   0
   3  -5  -1 1290.97    7.37   0
   3  -5  -1 1315.90    5.46   0
   2  -5  -1   23.26    2.58   0
  -2   5   1   28.16    4.98   0
  -2   5   1   21.79    3.70   0
   2  -5  -1   26.78    3.76   0
  -2   5   1   27.48    2.59   0
   1  -5  -1   31.57    3.15   0
  -1   5   1   29.29    3.90   0
  -1   5   1   36.35    3.35   0
  -1   5   1   34.15    3.19   0
   1  -5  -1   30.77    3.75   0
   0  -5  -1   39.62    3.33   0
   0   5   1   43.49    3.39   0
   0   5   1   46.43    2.59   0
   0   5   1   44.06    2.87   0
   0  -5  -1   40.32    2.59   0
  -1  -5  -1    7.30    2.95   0
   1   5   1    5.50    3.20   0
   1   5   1    5.31    2.93   0
  -1  -5  -1   -2.84    3.25   0
   1   5   1   -0.13    3.27   0
   2   5   1   -2.13    2.76   0
   2   5   1   -1.63    2.92   0
  -2  -5  -1    6.13    2.78   0
   2   5   1    6.32    2.73   0
  -2  -5  -1    1.77    2.85   0
  -3  -5  -1  246.74    3.21   0
   3   5   1  248.42    3.23   0
  -3  -5  -1  248.35    3.33   0
   3   5   1  242.60    3.37   0
   4   5   1   36.30    2.85   0
  -4  -5  -1   32.64    2.64   0
  -4  -5  -1   35.24    2.76   0
   4   5   1   26.49    2.63   0
  -5  -5  -1    7.24    2.61   0
   5   5   1    8.65    2.80   0
   5   5   1   -1.76    2.64   0
  -5  -5  -1    3.15    2.75   0
   5   5   1    8.21    2.62   0
   6   5   1   68.54    2.94   0
   6   5   1   71.28    2.62   0
  -6  -5  -1   67.16    2.86   0
   6   5   1   73.65    2.73   0
  -6  -5  -1   74.86    2.68   0
   7   5   1  262.12    3.80   0
  -7  -5  -1  252.81    3.44   0
   7   5   1  275.41    3.08   0
  -7  -5  -1  272.89    3.24   0
   7   5   1  261.61    2.80   0
   8   5   1  366.64    3.29   0
   8   5   1  345.64    4.02   0
  -8  -5  -1  396.52    3.29   0
   8   5   1  347.40    3.30   0
  -8  -5  -1  328.70    3.87   0
   9   5   1  217.24    3.16   0
  -9  -5  -1  205.96    3.39   0
  -9  -5  -1  225.29    3.18   0
   9   5   1  234.68    3.17   0
   9   5   1  211.31    3.83   0
  10   5   1   92.23    3.68   0
  10   5   1  101.36    2.49   0
  10   5   1  108.47    2.95   0
 -10  -5  -1   92.24    3.46   0
 -10  -5  -1  100.96    3.10   0
  11   5   1   16.08    3.49   0
  11   5   1   17.49    2.93   0
 -11  -5  -1    6.46    3.41   0
  12   5   1    9.51    2.97   0
  12   5   1    0.25    2.44   0
  12   5   1    2.41    3.86   0
 -12  -5  -1   -3.92    3.77   0
  15  -6  -1   17.38    3.82   0
  15  -6  -1    6.59    3.87   0
  15  -6  -1   13.57    5.48   0
  15  -6  -1   17.22    3.48   0
  15  -6  -1   22.50    5.15   0
  14  -6  -1    8.94    4.53   0
  14  -6  -1    5.29    3.42   0
  14  -6  -1    8.23    3.44   0
  14  -6  -1    0.25    2.88   0
  14  -6  -1    4.89    4.54   0
  13  -6  -1   16.68    4.26   0
  13  -6  -1   12.16    2.90   0
  13  -6  -1   13.01    4.15   0
  13  -6  -1   17.71    3.62   0
  13  -6  -1   36.61    3.43   0
  12  -6  -1  296.50    4.02   0
  12  -6  -1  269.70    4.46   0
  12  -6  -1  295.07    4.61   0
  12  -6  -1  286.07    4.58   0
  12  -6  -1  257.97    4.44   0
  11  -6  -1    5.58    3.19   0
  11  -6  -1   -1.02    3.25   0
  11  -6  -1   11.94    3.54   0
  11  -6  -1   12.97    3.98   0
  11  -6  -1    6.34    3.78   0
  10  -6  -1   -0.39    4.04   0
  10  -6  -1    2.39    3.13   0
  10  -6  -1    0.35    3.50   0
 -10   6   1    7.10    2.96   0
  10  -6  -1    1.55    3.73   0
  -9   6   1  698.28    4.95   0
   9  -6  -1  742.98    4.97   0
  -9   6   1  778.23    4.87   0
   9  -6  -1  760.44    5.02   0
   9  -6  -1  791.13    6.32   0
   9  -6  -1  832.53    6.85   0
   8  -6  -1  160.42    5.03   0
   8  -6  -1  156.34    3.61   0
  -8   6   1  153.52    3.59   0
   8  -6  -1  141.57    3.56   0
  -8   6   1  152.63    3.62   0
   8  -6  -1  162.05    5.37   0
   7  -6  -1   50.00    6.78   0
   7  -6  -1   43.49    6.83   0
   7  -6  -1   47.06    3.68   0
  -7   6   1   41.68    3.40   0
  -7   6   1   46.79    3.74   0
   7  -6  -1   51.31    3.42   0
   6  -6  -1  137.14    3.76   0
   6  -6  -1  140.33    3.14   0
  -6   6   1  122.08    3.03   0
  -6   6   1  155.95    3.88   0
   5  -6  -1   -0.39    2.78   0
  -5   6   1   -3.10    2.75   0
  -5   6   1   -0.01    3.34   0
   5  -6  -1   -1.75    3.41   0
   4  -6  -1  204.28    3.28   0
  -4   6   1  213.74    3.25   0
   4  -6  -1  206.39    4.22   0
  -4   6   1  216.17    4.05   0
   3  -6  -1 1154.12    4.97   0
  -3   6   1 1158.85   12.81   0
  -3   6   1 1076.28   13.02   0
   3  -6  -1 1143.20    6.62   0
  -3   6   1 1115.96    4.92   0
  -3   6   1 1074.85    6.37   0
  -2   6   1    2.40    4.47   0
  -2   6   1   -2.09    3.18   0
  -2   6   1   -0.59    3.69   0
   2  -6  -1   -0.59    3.24   0
   2  -6  -1   -9.49    2.91   0
  -2   6   1   -2.34    2.91   0
   1  -6  -1   52.14    3.00   0
  -1   6   1   49.57    3.75   0
   1  -6  -1   47.31    3.76   0
  -1   6   1   53.02    3.03   0
  -1   6   1   54.15    3.35   0
   0   6   1  864.41    5.12   0
   0   6   1  865.10    5.27   0
   0   6   1  828.78    4.38   0
   0  -6  -1  858.29    4.47   0
   0  -6  -1  875.20    4.94   0
   1   6   1    6.51    2.77   0
   1   6   1    2.11    2.70   0
  -1  -6  -1    0.34    2.79   0
   1   6   1    5.45    2.72   0
  -1  -6  -1   -3.82    3.11   0
  -2  -6  -1  295.94    3.29   0
  -2  -6  -1  297.19    3.30   0
   2   6   1  288.84    3.32   0
   2   6   1  259.41    3.32   0
   2   6   1  296.13    3.34   0
  -3  -6  -1   29.23    2.59   0
   3   6   1   20.58    2.55   0
   3   6   1   27.84    2.66   0
  -3  -6  -1   16.60    2.74   0
   3   6   1   23.37    2.77   0
   4   6   1    4.27    2.62   0
  -4  -6  -1   -3.27    2.71   0
  -4  -6  -1    1.03    2.53   0
   4   6   1    3.18    2.77   0
   5   6   1   26.26    2.86   0
   5   6   1   29.64    2.58   0
  -5  -6  -1   30.27    2.17   0
  -5  -6  -1   18.91    2.74   0
   5   6   1   29.41    2.61   0
   6   6   1  105.20    2.88   0
  -6  -6  -1  112.77    2.45   0
   6   6   1  101.32    3.10   0
  -6  -6  -1  100.41    3.27   0
   6   6   1  116.10    2.90   0
   7   6   1   14.15    2.23   0
  -7  -6  -1   21.56    2.76   0
  -7  -6  -1   11.25    2.86   0
   7   6   1   16.44    2.86   0
   7   6   1   27.09    2.24   0
   8   6   1  149.57    3.61   0
  -8  -6  -1  150.84    3.51   0
   8   6   1  140.38    3.06   0
  -8  -6  -1  165.80    3.06   0
   8   6   1  143.44    2.95   0
   9   6   1   37.10    2.32   0
  -9  -6  -1   28.46    2.82   0
  -9  -6  -1   37.20    3.31   0
   9   6   1   37.02    2.80   0
   9   6   1   18.33    3.34   0
 -10  -6  -1   39.03    3.34   0
  10   6   1   76.91    2.98   0
  10   6   1   52.14    3.46   0
  11   6   1   18.34    2.98   0
  11   6   1   15.09    3.25   0
 -11  -6  -1    7.73    3.33   0
  12   6   1   -0.72    3.59   0
 -12  -6  -1   -0.38    3.83   0
  12   6   1    1.78    3.12   0
  12   6   1    9.25    3.08   0
  15  -7  -1   18.02    3.20   0
  14  -7  -1   21.21    4.26   0
  14  -7  -1   25.94    4.12   0
  14  -7  -1   26.91    4.14   0
  14  -7  -1   31.24    4.33   0
  14  -7  -1   28.29    3.18   0
  13  -7  -1   32.66    4.19   0
  13  -7  -1   33.92    3.53   0
  13  -7  -1   30.41    4.12   0
  13  -7  -1   26.37    4.12   0
  13  -7  -1   32.70    4.15   0
  12  -7  -1   -0.22    3.80   0
  12  -7  -1    1.22    3.97   0
  12  -7  -1   -0.83    3.56   0
  12  -7  -1   -2.84    3.63   0
  12  -7  -1    3.15    4.14   0
  11  -7  -1   19.74    4.35   0
  11  -7  -1    6.30    4.23   0
  11  -7  -1   16.74    3.26   0
  11  -7  -1   16.30    3.35   0
 -10   7   1   32.35    3.27   0
  10  -7  -1   34.47    4.90   0
  10  -7  -1   32.37    3.36   0
 -10   7   1   28.84    3.28   0
  10  -7  -1   27.18    3.24   0
  10  -7  -1   36.06    4.72   0
  -9   7   1   -3.91    3.21   0
  -9   7   1   -1.15    3.45   0
   9  -7  -1   -2.80    6.06   0
   9  -7  -1    3.59    3.44   0
   9  -7  -1   -1.03    3.14   0
   9  -7  -1    2.59    5.96   0
   8  -7  -1   58.23    3.44   0
  -8   7   1   59.19    2.94   0
  -8   7   1   54.56    3.42   0
   8  -7  -1   51.78    2.97   0
  -7   7   1   43.27    3.59   0
   7  -7  -1   39.60    2.93   0
  -7   7   1   33.75    2.82   0
   7  -7  -1   37.56    3.65   0
  -6   7   1  328.14    4.55   0
  -6   7   1  272.73    3.38   0
   6  -7  -1  288.84    4.37   0
   6  -7  -1  289.36    3.46   0
   5  -7  -1   51.05    2.89   0
   5  -7  -1   49.29    3.89   0
  -5   7   1   48.71    2.88   0
  -5   7   1   43.36    3.42   0
   4  -7  -1  149.07    3.00   0
   4  -7  -1  139.94    3.90   0
  -4   7   1  132.64    2.98   0
  -4   7   1  141.18    3.73   0
  -3   7   1   30.19    4.96   0
  -3   7   1   31.46    2.30   0
  -3   7   1   26.04    3.34   0
   3  -7  -1   35.10    3.47   0
   3  -7  -1   31.67    2.74   0
  -3   7   1   31.76    4.84   0
  -2   7   1  540.41    5.78   0
  -2   7   1  470.82    4.35   0
   2  -7  -1  467.79    3.68   0
  -2   7   1  505.89    5.21   0
   2  -7  -1  488.92    4.47   0
  -2   7   1  492.71    3.77   0
   1  -7  -1   -3.39    2.78   0
  -1   7   1    3.69    3.07   0
  -1   7   1   10.43    3.10   0
  -1   7   1    4.07    2.75   0
   0   7   1  266.76    3.25   0
   0   7   1  276.40    3.80   0
   0  -7  -1  278.81    3.81   0
   0   7   1  292.78    3.42   0
   0  -7  -1  270.16    3.26   0
   1   7   1  408.97    3.51   0
   1   7   1  449.56    3.97   0
  -1  -7  -1  431.35    3.65   0
  -1  -7  -1  421.66    3.52   0
   1   7   1  436.62    3.98   0
   2   7   1   11.76    2.84   0
   2   7   1   12.84    2.80   0
  -2  -7  -1   18.57    2.82   0
   2   7   1    8.50    2.81   0
  -2  -7  -1    1.46    2.81   0
   3   7   1   61.85    2.79   0
   3   7   1   59.51    2.85   0
   3   7   1   61.36    2.75   0
  -3  -7  -1   57.75    2.73   0
  -3  -7  -1   53.58    2.92   0
   4   7   1   -0.71    2.81   0
  -4  -7  -1    1.92    2.55   0
   4   7   1    4.99    2.68   0
   4   7   1    3.26    2.59   0
  -4  -7  -1   11.11    2.66   0
  -5  -7  -1  173.37    3.03   0
   5   7   1  154.45    3.00   0
  -5  -7  -1  160.19    3.06   0
   5   7   1  183.35    3.02   0
   5   7   1  160.14    3.25   0
   5   7   1  168.51    3.01   0
   6   7   1   64.00    2.74   0
   6   7   1   78.44    3.32   0
   6   7   1   86.88    2.84   0
  -6  -7  -1   64.91    2.93   0
  -6  -7  -1   78.68    2.86   0
   6   7   1   71.71    2.82   0
  -7  -7  -1   14.87    2.78   0
  -7  -7  -1   19.26    2.73   0
   7   7   1   12.31    2.65   0
   7   7   1   10.24    2.71   0
   7   7   1   21.56    2.24   0
   7   7   1   19.94    2.81   0
  -8  -7  -1   13.26    2.68   0
  -8  -7  -1    0.81    2.79   0
   8   7   1    2.70    2.66   0
   8   7   1    2.74    2.71   0
   8   7   1   -1.14    2.73   0
   8   7   1    0.28    2.84   0
   9   7   1   -2.32    2.91   0
  -9  -7  -1   -7.91    3.36   0
   9   7   1   19.13    2.29   0
   9   7   1   -7.64    2.93   0
   9   7   1   14.45    2.84   0
 -10  -7  -1    9.79    2.95   0
  10   7   1    6.08    2.48   0
  10   7   1   -9.18    2.94   0
  10   7   1    6.39    2.94   0
  11   7   1   -4.57    3.11   0
  11   7   1    7.59    3.60   0
 -11  -7  -1   -1.68    3.51   0
  11   7   1   -0.02    3.03   0
  11   7   1   -7.60    3.01   0
  14  -8  -1   62.98    4.10   0
  14  -8  -1   58.75    5.17   0
  14  -8  -1   54.79    4.42   0
  14  -8  -1   65.62    5.03   0
  14  -8  -1   59.84    3.58   0
  13  -8  -1  165.16    3.68   0
  13  -8  -1  164.18    5.82   0
  13  -8  -1  179.25    5.60   0
  13  -8  -1  162.01    4.18   0
  13  -8  -1  155.03    4.20   0
  12  -8  -1   10.14    3.25   0
  12  -8  -1   11.16    3.68   0
  12  -8  -1    5.41    5.73   0
  12  -8  -1   11.90    5.39   0
  12  -8  -1   -3.48    3.24   0
  11  -8  -1   38.59    3.34   0
 -11   8   1   48.16    3.62   0
 -11   8   1   48.08    3.30   0
  11  -8  -1   52.97    3.44   0
 -10   8   1    6.72    3.21   0
 -10   8   1   13.16    3.52   0
  10  -8  -1   13.58    3.27   0
  10  -8  -1    7.72    3.47   0
   9  -8  -1   18.41    3.49   0
  -9   8   1    6.43    3.50   0
  -9   8   1   18.49    3.11   0
   9  -8  -1   17.91    3.19   0
   8  -8  -1  315.06    4.07   0
  -8   8   1  355.26    4.45   0
  -8   8   1  317.97    3.87   0
   8  -8  -1  306.60    3.86   0
  -7   8   1   48.56    3.71   0
  -7   8   1   41.97    2.83   0
   7  -8  -1   51.42    2.93   0
   7  -8  -1   37.78    3.78   0
   6  -8  -1   42.37    3.21   0
  -6   8   1   42.21    3.57   0
   6  -8  -1   44.85    3.67   0
   5  -8  -1  167.74    3.10   0
  -5   8   1  181.38    4.15   0
  -5   8   1  173.56    3.09   0
   5  -8  -1  190.60    4.08   0
   4  -8  -1   17.77    3.53   0
  -4   8   1   16.00    3.38   0
  -4   8   1    7.83    2.68   0
   4  -8  -1   13.15    2.79   0
  -3   8   1   55.28    4.79   0
   3  -8  -1   57.62    3.35   0
  -3   8   1   48.77    2.89   0
   3  -8  -1   58.44    2.88   0
  -3   8   1   49.15    3.17   0
  -3   8   1   52.49    4.34   0
   2  -8  -1   80.70    2.53   0
  -2   8   1   78.29    3.46   0
  -2   8   1   97.54    3.08   0
  -2   8   1   97.46    3.58   0
  -2   8   1  103.11    4.35   0
  -1   8   1   30.12    3.68   0
  -1   8   1   20.28    2.91   0
  -1   8   1   18.73    3.09   0
   1  -8  -1   24.34    2.96   0
  -1   8   1   27.32    3.29   0
   0  -8  -1   13.42    2.84   0
   0   8   1    2.98    3.22   0
   0   8   1   11.58    3.14   0
   0   8   1   14.09    2.34   0
   1   8   1    3.01    2.19   0
  -1  -8  -1    2.06    2.77   0
   1   8   1   -3.18    3.12   0
   1   8   1   -0.41    3.12   0
   2   8   1   41.30    2.78   0
   2   8   1   40.75    2.75   0
   2   8   1   40.21    2.74   0
  -2  -8  -1   51.38    3.08   0
  -2  -8  -1   38.53    2.35   0
   3   8   1   32.83    2.74   0
  -3  -8  -1   44.09    2.78   0
   3   8   1   54.15    3.04   0
  -3  -8  -1   42.79    2.78   0
   3   8   1   41.14    2.80   0
  -4  -8  -1   21.94    2.71   0
   4   8   1    8.72    2.69   0
  -4  -8  -1    8.98    2.67   0
   4   8   1   11.99    2.65   0
   4   8   1   20.88    2.70   0
   5   8   1    3.01    2.72   0
   5   8   1   -6.42    2.64   0
   5   8   1    2.64    2.69   0
  -5  -8  -1    4.26    2.69   0
  -5  -8  -1   -2.59    2.71   0
   5   8   1    0.50    2.69   0
   6   8   1  112.94    2.91   0
  -6  -8  -1   95.04    2.93   0
   6   8   1   88.30    2.90   0
   6   8   1   87.31    2.91   0
   6   8   1  101.99    2.92   0
  -6  -8  -1   97.55    2.92   0
   7   8   1   41.91    2.85   0
   7   8   1   62.52    2.83   0
   7   8   1   50.92    2.84   0
   7   8   1   47.97    2.76   0
  -7  -8  -1   46.41    3.23   0
   8   8   1   72.26    2.91   0
   8   8   1   52.34    2.93   0
  -8  -8  -1   56.84    3.46   0
   8   8   1   55.71    3.04   0
   8   8   1   64.85    3.00   0
   9   8   1   -7.95    2.92   0
   9   8   1   21.04    2.93   0
  -9  -8  -1   16.19    3.36   0
   9   8   1    2.94    3.31   0
 -10  -8  -1   36.05    3.44   0
  10   8   1   33.29    3.20   0
  10   8   1   39.17    2.96   0
  10   8   1   36.92    3.74   0
  10   8   1   53.08    3.07   0
  14  -9  -1   32.21    4.05   0
  14  -9  -1   32.89    3.49   0
  14  -9  -1   30.84    3.93   0
  13  -9  -1    3.42    3.50   0
  13  -9  -1  -10.34    3.63   0
  13  -9  -1    4.25    3.33   0
  12  -9  -1   30.12    3.29   0
  12  -9  -1   36.69    3.42   0
 -11   9   1   11.38    3.12   0
 -11   9   1    4.26    3.04   0
  11  -9  -1    6.11    3.59   0
  11  -9  -1   11.11    3.42   0
  10  -9  -1    3.11    3.51   0
 -10   9   1    0.14    3.54   0
 -10   9   1    6.16    2.98   0
  10  -9  -1   11.88    3.29   0
  -9   9   1    9.18    3.22   0
   9  -9  -1    4.47    2.87   0
   9  -9  -1    9.71    3.47   0
  -9   9   1    7.52    3.12   0
   8  -9  -1  112.90    3.79   0
   8  -9  -1  106.97    3.47   0
  -8   9   1  116.56    3.85   0
  -8   9   1  113.10    3.30   0
  -7   9   1  362.44    3.47   0
   7  -9  -1  386.82    4.66   0
   7  -9  -1  376.79    3.52   0
  -7   9   1  400.60    4.82   0
  -6   9   1  588.71    3.88   0
   6  -9  -1  636.50    4.03   0
  -6   9   1  659.01    5.24   0
   6  -9  -1  660.59    5.31   0
  -5   9   1   18.57    2.82   0
   5  -9  -1   21.38    2.87   0
  -5   9   1   13.79    3.67   0
   5  -9  -1    6.85    3.72   0
  -4   9   1   33.75    2.91   0
   4  -9  -1   36.66    3.63   0
  -4   9   1   33.70    3.46   0
   4  -9  -1   31.45    2.83   0
  -3   9   1    3.29    4.12   0
  -3   9   1    1.75    4.36   0
  -3   9   1    3.32    3.29   0
   3  -9  -1    4.90    2.72   0
  -3   9   1    9.59    2.79   0
  -2   9   1   63.84    3.62   0
   2  -9  -1   67.51    2.93   0
  -2   9   1   82.60    4.32   0
  -2   9   1   69.69    3.04   0
  -2   9   1   73.21    3.85   0
  -1   9   1   32.74    3.31   0
  -1   9   1   24.06    3.20   0
  -1   9   1   32.28    2.81   0
   1  -9  -1   20.03    2.93   0
  -1   9   1   24.62    3.65   0
   0   9   1    3.17    2.83   0
   0   9   1    4.44    3.24   0
   0   9   1    4.48    2.97   0
   0   9   1    1.66    3.21   0
   0  -9  -1    0.13    2.82   0
   1   9   1  128.63    3.44   0
   1   9   1  127.44    3.04   0
  -1  -9  -1  134.21    2.53   0
   1   9   1  123.48    3.04   0
   2   9   1   -1.01    2.69   0
   2   9   1    2.26    2.71   0
  -2  -9  -1   -0.29    2.82   0
   2   9   1    2.38    2.84   0
   3   9   1   33.79    3.03   0
   3   9   1   19.09    2.68   0
   3   9   1   18.80    2.85   0
  -3  -9  -1   10.10    2.81   0
   4   9   1   35.84    2.83   0
   4   9   1   36.01    2.69   0
   4   9   1   28.68    2.72   0
  -4  -9  -1   14.45    2.80   0
   5   9   1   10.65    2.67   0
   5   9   1   11.77    2.83   0
  -5  -9  -1   18.94    2.83   0
   5   9   1   25.10    2.72   0
   5   9   1   14.35    2.79   0
   6   9   1   -8.10    2.74   0
   6   9   1   -3.31    2.71   0
   6   9   1    1.04    2.70   0
   6   9   1  -11.71    2.72   0
  -6  -9  -1   10.74    2.77   0
  -7  -9  -1  222.80    3.62   0
   7   9   1  243.66    2.80   0
   7   9   1  207.71    3.38   0
   7   9   1  213.20    3.33   0
   7   9   1  226.27    2.79   0
   8   9   1    9.61    3.40   0
   8   9   1    2.11    2.83   0
  -8  -9  -1   -1.93    2.98   0
   8   9   1    8.93    2.77   0
   8   9   1    7.21    2.99   0
   8   9   1   -9.37    3.03   0
   9   9   1   25.47    3.12   0
   9   9   1   43.93    3.03   0
   9   9   1   23.23    2.96   0
  -9  -9  -1   27.21    3.13   0
   9   9   1   38.97    3.08   0
   9   9   1   33.05    3.19   0
  13 -10  -1    4.33    3.49   0
  13 -10  -1    1.64    3.75   0
  12 -10  -1   10.17    3.45   0
 -12  10   1   -3.90    3.40   0
  12 -10  -1    4.43    3.63   0
 -11  10   1   15.71    3.63   0
  11 -10  -1   23.03    3.43   0
 -11  10   1   18.22    3.00   0
  11 -10  -1   27.65    3.65   0
 -10  10   1   28.71    3.04   0
 -10  10   1   30.24    3.52   0
  10 -10  -1   21.50    3.08   0
  10 -10  -1   29.29    3.60   0
  -9  10   1    7.23    3.02   0
  -9  10   1   14.83    3.54   0
   9 -10  -1    2.77    3.10   0
   9 -10  -1    7.32    3.62   0
  -8  10   1    1.46    3.10   0
   8 -10  -1    9.84    3.84   0
  -8  10   1    6.55    3.49   0
   8 -10  -1   -6.16    2.92   0
   7 -10  -1   99.17    4.07   0
  -7  10   1   91.50    3.84   0
   7 -10  -1   91.01    2.98   0
   6 -10  -1   84.63    3.83   0
  -6  10   1   72.10    3.97   0
  -6  10   1   72.12    2.99   0
   6 -10  -1   79.98    2.95   0
   5 -10  -1   92.46    2.98   0
   5 -10  -1   91.33    3.81   0
  -5  10   1   82.63    3.85   0
  -5  10   1   75.52    2.99   0
   4 -10  -1   89.74    3.02   0
  -4  10   1   96.46    2.91   0
  -4  10   1   78.78    3.50   0
   4 -10  -1   82.51    3.71   0
  -3  10   1   36.64    4.53   0
   3 -10  -1   41.26    2.91   0
  -3  10   1   36.23    4.24   0
  -3  10   1   30.10    3.44   0
  -3  10   1   38.24    2.89   0
  -2  10   1   12.39    2.88   0
  -2  10   1   -0.88    3.58   0
  -2  10   1    8.35    3.69   0
  -2  10   1    0.08    3.07   0
   2 -10  -1    9.48    2.91   0
  -1  10   1   -5.04    3.23   0
  -1  10   1   -0.03    2.30   0
   1 -10  -1   -7.98    2.83   0
  -1  10   1    4.37    3.22   0
  -1  10   1   -9.08    3.03   0
   0  10   1  145.23    2.68   0
   0  10   1  169.46    3.61   0
   0  10   1  156.07    3.37   0
   0 -10  -1  153.51    2.58   0
   0  10   1  152.21    3.32   0
   1  10   1   58.63    3.17   0
   1  10   1   53.70    2.71   0
   1  10   1   58.63    2.91   0
  -1 -10  -1   53.46    2.37   0
   1  10   1   59.95    2.92   0
   2  10   1  248.03    3.30   0
   2  10   1  253.50    3.52   0
  -2 -10  -1  230.81    3.28   0
   2  10   1  223.70    3.32   0
   2  10   1  244.38    3.27   0
   3  10   1   -3.73    2.80   0
   3  10   1    7.43    2.78   0
   3  10   1   -0.50    2.93   0
   3  10   1    9.65    2.94   0
  -3 -10  -1    2.17    2.82   0
   4  10   1   22.18    2.85   0
  -4 -10  -1   24.37    2.88   0
   4  10   1   25.75    2.69   0
   4  10   1   15.66    2.89   0
   4  10   1   28.09    3.09   0
   5  10   1    8.54    2.80   0
   5  10   1   22.34    2.77   0
   5  10   1    4.83    2.76   0
   5  10   1   16.18    2.91   0
   5  10   1   20.22    2.80   0
  -5 -10  -1   13.05    2.93   0
   6  10   1   14.41    2.81   0
   6  10   1    6.76    2.79   0
   6  10   1   16.79    2.87   0
  -6 -10  -1    7.24    2.95   0
   6  10   1   24.78    2.88   0
   6  10   1   10.53    2.97   0
   7  10   1    2.72    2.82   0
   7  10   1    2.27    3.04   0
   7  10   1   -0.34    3.12   0
   7  10   1    9.92    2.88   0
   7  10   1   -4.92    2.37   0
  -7 -10  -1    5.01    2.93   0
  -8 -10  -1    2.05    2.99   0
   8  10   1    0.23    3.02   0
   8  10   1    1.80    2.77   0
   8  10   1   -2.20    2.99   0
   8  10   1   -1.48    2.93   0
   8  10   1   -1.55    3.12   0
  13 -11  -1   25.80    3.81   0
  13 -11  -1   28.85    3.60   0
 -13  11   1   24.35    3.61   0
 -12  11   1  107.93    3.83   0
  12 -11  -1  119.85    3.62   0
  12 -11  -1  110.06    4.09   0
  11 -11  -1   -3.86    3.69   0
  11 -11  -1    2.67    3.26   0
 -11  11   1   -0.87    3.85   0
 -11  11   1    0.46    3.55   0
  10 -11  -1    3.52    3.93   0
 -10  11   1    5.57    3.36   0
  10 -11  -1   10.58    2.87   0
 -10  11   1    4.72    3.60   0
   9 -11  -1  139.06    3.19   0
  -9  11   1  125.30    4.32   0
   9 -11  -1  129.32    3.95   0
  -9  11   1  121.92    3.21   0
   8 -11  -1   88.71    3.84   0
  -8  11   1  100.73    4.14   0
   8 -11  -1   99.32    2.94   0
  -7  11   1  103.23    4.12   0
   7 -11  -1   97.59    3.09   0
   7 -11  -1  106.25    4.23   0
  -6  11   1    4.62    3.24   0
   6 -11  -1    7.19    2.88   0
   6 -11  -1    1.40    3.74   0
   5 -11  -1   65.74    2.95   0
  -5  11   1   58.82    3.52   0
   5 -11  -1   67.21    3.65   0
  -4  11   1   25.10    2.71   0
   4 -11  -1   18.63    2.91   0
  -4  11   1   16.70    3.36   0
  -3  11   1  148.95    4.47   0
   3 -11  -1  152.97    2.61   0
  -3  11   1  157.06    4.71   0
  -3  11   1  146.53    2.68   0
  -3  11   1  137.88    3.37   0
  -2  11   1   38.06    3.78   0
  -2  11   1   28.82    2.97   0
   2 -11  -1   38.50    2.37   0
  -2  11   1   35.92    3.15   0
  -2  11   1   42.94    4.01   0
  -1  11   1  217.58    3.31   0
   1 -11  -1  216.64    3.23   0
  -1  11   1  212.21    3.61   0
  -1  11   1  217.09    3.65   0
  -1  11   1  231.74    4.31   0
   0  11   1   86.66    3.51   0
   0 -11  -1   86.80    2.57   0
   0  11   1   82.44    3.31   0
   0  11   1   77.33    3.23   0
   0  11   1   70.42    3.08   0
   1  11   1  397.71    4.31   0
   1  11   1  385.24    3.64   0
  -1 -11  -1  381.70    3.50   0
   1  11   1  389.20    3.99   0
   1  11   1  381.96    3.63   0
  -2 -11  -1   80.44    2.53   0
   2  11   1   64.61    3.34   0
   2  11   1   74.48    3.27   0
   2  11   1   67.06    3.55   0
   2  11   1   67.23    3.09   0
   3  11   1   -3.34    3.03   0
   3  11   1    8.57    3.04   0
   3  11   1   23.48    2.90   0
   3  11   1   17.98    2.88   0
  -3 -11  -1   18.38    2.88   0
   4  11   1    5.54    2.88   0
   4  11   1    9.93    2.72   0
  -4 -11  -1   -7.41    2.99   0
   4  11   1    7.54    2.77   0
   4  11   1    1.92    2.45   0
   4  11   1  -11.29    3.05   0
   5  11   1   82.01    3.07   0
   5  11   1   74.71    3.51   0
  -5 -11  -1   90.35    3.13   0
   5  11   1   65.72    3.10   0
   5  11   1   57.64    3.38   0
   5  11   1   68.01    2.96   0
   6  11   1   45.80    2.96   0
   6  11   1   46.79    2.99   0
   6  11   1   31.13    3.10   0
  -6 -11  -1   40.73    2.89   0
   6  11   1   44.51    3.19   0
   6  11   1   36.01    3.00   0
   7  11   1  -13.56    3.07   0
   7  11   1   18.91    2.88   0
  -7 -11  -1   -6.78    2.90   0
   7  11   1    1.01    3.13   0
   7  11   1   -3.18    3.06   0
   7  11   1    4.10    3.11   0
  12 -12  -1    5.12    4.24   0
 -12  12   1   25.11    3.44   0
  12 -12  -1    3.22    3.45   0
 -11  12   1   87.99    3.34   0
  11 -12  -1  124.04    3.61   0
 -11  12   1  104.10    4.43   0
  11 -12  -1  102.39    4.07   0
  10 -12  -1   39.39    4.10   0
 -10  12   1   44.96    3.51   0
  10 -12  -1   41.91    3.18   0
 -10  12   1   33.97    4.07   0
   9 -12  -1    1.62    2.99   0
   9 -12  -1    0.62    4.07   0
  -9  12   1    1.52    3.87   0
  -9  12   1   -1.81    2.92   0
   8 -12  -1   31.02    4.06   0
  -8  12   1   33.59    4.20   0
   8 -12  -1   20.62    3.11   0
   7 -12  -1   17.68    3.93   0
   7 -12  -1   -0.32    3.00   0
  -7  12   1    6.98    3.87   0
   6 -12  -1    4.17    2.98   0
  -6  12   1   11.87    3.63   0
   6 -12  -1   15.18    3.62   0
  -5  12   1   39.75    2.90   0
  -5  12   1   28.82    3.44   0
   5 -12  -1   31.42    2.96   0
  -4  12   1   55.63    3.04   0
  -4  12   1   56.51    3.53   0
   4 -12  -1   70.96    2.83   0
   3 -12  -1   39.42    2.86   0
  -3  12   1   37.00    2.42   0
  -3  12   1   34.66    4.25   0
  -3  12   1   26.51    4.48   0
  -3  12   1   25.20    3.07   0
   2 -12  -1  -12.65    2.85   0
  -2  12   1    1.85    3.08   0
  -2  12   1   -1.63    3.92   0
  -2  12   1  -16.13    2.91   0
  -2  12   1    2.49    3.40   0
  -1  12   1  202.76    4.19   0
  -1  12   1  194.03    3.89   0
  -1  12   1  168.90    3.31   0
   1 -12  -1  176.88    3.14   0
  -1  12   1  170.49    3.52   0
   0  12   1   13.66    3.12   0
   0  12   1   -5.29    3.87   0
   0  12   1   -3.29    3.32   0
   0  12   1   11.22    3.21   0
   0 -12  -1    4.94    3.06   0
   1  12   1  290.64    3.46   0
   1  12   1  314.08    3.76   0
   1  12   1  291.84    3.05   0
  -1 -12  -1  300.52    3.33   0
   1  12   1  276.90    3.76   0
   2  12   1   85.40    2.96   0
   2  12   1   85.76    3.23   0
   2  12   1   73.07    2.70   0
  -2 -12  -1   73.25    3.21   0
   2  12   1   70.48    3.14   0
   3  12   1    8.92    2.86   0
   3  12   1   13.21    2.87   0
   3  12   1   35.53    3.44   0
   3  12   1   12.47    3.15   0
  -3 -12  -1   27.58    2.96   0
  -4 -12  -1   61.90    3.02   0
   4  12   1   44.38    3.03   0
   4  12   1   43.22    3.07   0
   4  12   1   66.34    3.21   0
   4  12   1   57.29    3.44   0
   4  12   1   67.51    3.06   0
   5  12   1    0.80    2.97   0
   5  12   1    8.13    2.98   0
  -5 -12  -1   21.40    3.10   0
   5  12   1    5.09    3.06   0
   5  12   1   -0.09    3.19   0
   5  12   1    2.84    2.96   0
   6  12   1   13.08    2.90   0
   6  12   1    6.19    2.90   0
   6  12   1   19.83    3.24   0
   6  12   1   14.14    3.18   0
  -6 -12  -1   15.23    2.96   0
   6  12   1    5.48    2.94   0
  10 -13  -1   33.96    4.49   0
 -10  13   1   29.29    4.52   0
  10 -13  -1   19.21    3.07   0
 -10  13   1   25.58    3.72   0
   9 -13  -1   25.39    3.07   0
   9 -13  -1   14.30    4.54   0
  -9  13   1   13.84    4.37   0
   8 -13  -1   22.42    3.06   0
   8 -13  -1   36.01    4.36   0
  -8  13   1   28.13    4.49   0
  -7  13   1   14.48    4.04   0
   7 -13  -1   18.41    3.00   0
   6 -13  -1   12.25    2.93   0
  -6  13   1    2.56    3.85   0
  -5  13   1   24.32    3.50   0
   5 -13  -1   36.09    2.46   0
   4 -13  -1   31.21    3.02   0
  -4  13   1   32.92    3.48   0
  -4  13   1   39.71    3.06   0
   3 -13  -1   57.59    2.54   0
  -3  13   1   66.61    2.55   0
  -3  13   1   47.84    3.46   0
  -3  13   1   51.54    4.54   0
   2 -13  -1   27.35    2.53   0
  -2  13   1   24.04    3.23   0
  -2  13   1   31.22    3.50   0
  -2  13   1   34.70    2.46   0
  -2  13   1   24.50    4.04   0
  -1  13   1   41.34    3.75   0
   1 -13  -1   33.72    2.62   0
  -1  13   1   34.58    3.37   0
  -1  13   1   39.90    3.03   0
  -1  13   1   38.99    3.64   0
   0  13   1   24.50    3.30   0
   0 -13  -1   27.42    3.18   0
   0  13   1   21.10    3.12   0
   0  13   1   29.72    3.34   0
   0  13   1   39.62    3.85   0
   1  13   1    1.29    3.17   0
   1  13   1   29.81    3.05   0
   1  13   1   19.70    3.29   0
  -1 -13  -1   -3.88    3.01   0
   1  13   1   -8.09    3.27   0
  -2 -13  -1    3.48    3.03   0
   2  13   1   19.08    3.56   0
   2  13   1    9.88    3.26   0
   2  13   1   14.84    2.62   0
   2  13   1   19.10    3.22   0
   3  13   1    1.75    2.93   0
  -3 -13  -1   -3.29    3.10   0
   3  13   1   14.61    2.91   0
   3  13   1    5.29    3.27   0
   3  13   1    6.21    3.01   0
   3  13   1   10.54    3.17   0
   4  13   1   14.17    3.08   0
   4  13   1   22.63    3.26   0
   4  13   1   12.89    3.04   0
   4  13   1    4.65    3.24   0
  -4 -13  -1   13.81    3.12   0
   4  13   1   33.13    3.18   0
  -9  14   1    8.15    4.35   0
   9 -14  -1   15.63    3.36   0
   8 -14  -1    9.14    3.08   0
  -8  14   1    5.72    4.60   0
  -7  14   1   -4.09    4.08   0
   7 -14  -1    1.06    2.96   0
   6 -14  -1   12.09    3.03   0
  -6  14   1   12.94    3.88   0
  -5  14   1   11.74    3.43   0
   5 -14  -1   -7.64    3.06   0
  -4  14   1    4.40    3.48   0
   4 -14  -1    6.64    2.49   0
  -4  14   1    0.13    3.06   0
  -3  14   1   69.97    4.91   0
  -3  14   1   70.15    3.63   0
   3 -14  -1   73.30    3.17   0
  -2  14   1    4.35    3.01   0
  -2  14   1   -5.74    3.49   0
  -2  14   1   -3.30    4.02   0
  -2  14   1   -4.79    3.55   0
   2 -14  -1    2.02    3.08   0
  -1  14   1    8.49    3.58   0
   1 -14  -1    9.75    3.21   0
  -1  14   1    0.76    3.25   0
  -1  14   1    5.10    3.75   0
  -1  14   1    4.11    2.52   0
   0  14   1   26.36    3.49   0
   0 -14  -1   21.79    3.33   0
   0  14   1   18.60    3.28   0
   0  14   1   41.76    3.37   0
   0  14   1   35.54    3.28   0
   1  14   1   38.67    3.43   0
   1  14   1   42.78    3.05   0
  -1 -14  -1   43.55    3.05   0
   1  14   1   23.83    3.28   0
   1  14   1   30.97    3.26   0
   2  14   1   15.38    2.86   0
   2  14   1    7.56    3.32   0
   2  14   1   17.09    2.94   0
   2  14   1   18.88    2.62   0
  -2 -14  -1   -2.49    3.16   0
   2  14   1    1.51    3.46   0
   6 -15  -1   -3.17    3.16   0
  -6  15   1   -0.41    4.06   0
   5 -15  -1   23.07    3.09   0
  -5  15   1    8.27    3.94   0
   4 -15  -1   10.87    3.12   0
  -4  15   1   -2.47    3.65   0
  -3  15   1   33.87    3.57   0
  -3  15   1   19.02    5.14   0
   3 -15  -1   25.88    3.16   0
  -2  15   1   35.43    3.75   0
  -2  15   1   48.73    4.20   0
   2 -15  -1   56.76    3.34   0
  -2  15   1   41.81    2.62   0
  -1  15   1  -11.01    3.44   0
  -1  15   1    2.86    3.58   0
  -1  15   1    0.74    3.86   0
   1 -15  -1    2.85    3.28   0
  -1  15   1   21.80    3.17   0
  -4  16  -2    0.21    2.92   0
   1  15  -2   -4.91    3.25   0
   1  15  -2    4.55    3.23   0
  -1 -15   2   -0.82    2.98   0
   1  15  -2   -9.08    3.13   0
   1  15  -2   -8.74    3.26   0
   0  15  -2   -5.25    3.97   0
   0  15  -2    5.10    3.26   0
   0  15  -2    3.45    2.91   0
   0  15  -2   18.62    3.18   0
   0 -15   2   10.13    3.16   0
   1 -15   2    5.99    3.10   0
  -1  15  -2   21.09    3.51   0
  -1  15  -2   32.19    2.56   0
  -1  15  -2   18.50    3.87   0
  -1  15  -2   13.13    3.32   0
  -2  15  -2   19.36    4.17   0
  -2  15  -2   11.03    3.60   0
  -2  15  -2   13.57    3.24   0
   2 -15   2   12.78    2.46   0
  -2  15  -2   -0.01    3.25   0
  -3  15  -2   18.13    3.21   0
   3 -15   2   -0.12    3.13   0
  -3  15  -2   29.12    4.46   0
  -3  15  -2   20.71    4.79   0
  -4  15  -2   -3.37    3.19   0
   4 -15   2   13.33    3.18   0
   5 -15   2    2.67    3.21   0
  -5  15  -2   14.10    3.47   0
  -6  15  -2   -1.98    3.20   0
   6 -15   2   -1.63    3.72   0
   6 -15   2    4.52    3.21   0
   7 -15   2   15.70    3.79   0
   7 -15   2   28.30    3.24   0
  -7  15  -2   20.90    3.38   0
  -8  15  -2   11.56    3.53   0
   8 -15   2   32.48    3.85   0
   8 -15   2   22.30    3.03   0
  -4 -14   2   24.08    2.93   0
   4  14  -2    3.92    3.01   0
   4  14  -2   26.95    3.00   0
   3  14  -2   21.82    3.05   0
   3  14  -2   24.71    2.60   0
  -3 -14   2   20.90    3.01   0
   3  14  -2   21.15    2.87   0
   3  14  -2   18.37    3.02   0
   2  14  -2    0.15    2.95   0
  -2 -14   2    5.51    3.13   0
   2  14  -2   16.99    3.00   0
   2  14  -2   10.03    2.89   0
   2  14  -2    4.87    3.18   0
   1  14  -2   22.39    3.47   0
   1  14  -2   17.07    3.27   0
  -1 -14   2   19.40    3.04   0
   1  14  -2   24.47    2.85   0
   1  14  -2   20.45    3.06   0
   0  14  -2   20.41    3.03   0
   0  14  -2   -0.10    3.27   0
   0  14  -2   11.76    3.73   0
   0  14  -2   19.41    3.04   0
   0 -14   2    5.36    2.67   0
  -1  14  -2    2.52    3.40   0
   1 -14   2   -5.76    2.43   0
  -1  14  -2   -0.96    2.98   0
  -1  14  -2    0.01    3.38   0
  -1  14  -2   -5.99    3.14   0
  -2  14  -2   55.34    4.28   0
  -2  14  -2   37.77    3.23   0
  -2  14  -2   40.00    3.08   0
  -2  14  -2   54.71    3.65   0
   2 -14   2   56.35    3.02   0
  -3  14  -2   54.06    3.33   0
  -3  14  -2   58.54    4.79   0
  -3  14  -2   51.74    4.25   0
   3 -14   2   54.16    3.11   0
  -3  14  -2   56.29    3.20   0
   4 -14   2   -1.85    3.11   0
  -4  14  -2   -0.04    3.17   0
  -4  14  -2    5.34    6.53   0
  -4  14  -2    0.18    6.31   0
  -4  14  -2    5.07    2.55   0
   5 -14   2   18.06    2.98   0
   5 -14   2   17.30    3.34   0
  -5  14  -2   14.45    3.29   0
   6 -14   2   -1.55    3.71   0
  -6  14  -2    1.25    3.17   0
   6 -14   2    6.69    3.04   0
   7 -14   2   46.62    3.74   0
   7 -14   2   36.91    3.48   0
  -7  14  -2   38.01    3.39   0
   8 -14   2    7.15    3.14   0
  -8  14  -2   10.95    3.32   0
   8 -14   2   10.04    3.45   0
   9 -14   2   23.35    3.63   0
   9 -14   2    8.76    3.49   0
  -9  14  -2   10.27    3.89   0
 -10  14  -2   52.46    3.16   0
  10 -14   2   42.95    3.55   0
 -10  14  -2   54.11    3.83   0
  10 -14   2   47.60    3.11   0
   5  13  -2   22.98    3.03   0
   5  13  -2   -3.57    2.96   0
  -5 -13   2    5.23    2.85   0
   5  13  -2   -5.37    3.03   0
   5  13  -2   -5.32    2.94   0
   4  13  -2   49.18    3.14   0
   4  13  -2   35.55    3.34   0
  -4 -13   2   52.72    3.04   0
   4  13  -2   39.56    3.02   0
   4  13  -2   58.00    3.40   0
  -3 -13   2   -5.71    2.57   0
   3  13  -2   -0.40    2.93   0
   3  13  -2    7.83    3.06   0
   3  13  -2    5.71    2.92   0
   3  13  -2   16.05    2.86   0
  -2 -13   2    6.79    3.00   0
   2  13  -2   -0.65    2.83   0
   2  13  -2    3.07    2.43   0
   2  13  -2   -0.42    2.88   0
   2  13  -2   -5.46    3.32   0
   1  13  -2   33.38    2.89   0
   1  13  -2   42.09    2.93   0
   1  13  -2   43.20    3.41   0
  -1 -13   2   32.08    3.09   0
   1  13  -2   42.43    2.58   0
   0 -13   2   23.34    2.99   0
   0  13  -2   16.73    3.68   0
   0  13  -2   27.20    2.87   0
   0  13  -2   10.96    2.54   0
   0  13  -2   22.59    3.22   0
  -1  13  -2    9.14    3.20   0
  -1  13  -2    7.40    3.27   0
   1 -13   2   14.26    2.97   0
  -1  13  -2   18.16    3.59   0
  -1  13  -2    2.64    3.01   0
  -2  13  -2    1.18    3.59   0
  -2  13  -2   18.29    2.93   0
  -2  13  -2    2.71    3.44   0
   2 -13   2   -4.12    2.99   0
  -2  13  -2    2.26    2.75   0
   3 -13   2   14.56    2.43   0
  -3  13  -2   24.30    2.76   0
  -3  13  -2   14.76    4.11   0
  -3  13  -2   21.79    3.76   0
  -4  13  -2   62.31    3.07   0
   4 -13   2   61.41    3.41   0
  -4  13  -2   66.27    3.23   0
  -4  13  -2   56.48    5.70   0
   4 -13   2   64.94    3.01   0
  -4  13  -2   65.89    5.98   0
  -5  13  -2   78.34    2.99   0
  -5  13  -2   56.01    3.58   0
   5 -13   2   40.89    3.02   0
   5 -13   2   50.95    3.35   0
   6 -13   2   83.44    3.08   0
   6 -13   2  102.60    3.44   0
  -6  13  -2   93.97    3.27   0
   7 -13   2   40.39    3.38   0
   7 -13   2   32.84    3.33   0
  -7  13  -2   32.77    3.28   0
   8 -13   2   -3.00    2.92   0
   8 -13   2    6.95    3.35   0
  -8  13  -2    4.46    3.58   0
  -9  13  -2   12.78    3.40   0
   9 -13   2   29.45    3.41   0
   9 -13   2   15.83    3.77   0
  -9  13  -2   32.05    3.54   0
  10 -13   2   -1.82    3.30   0
 -10  13  -2   -7.07    3.39   0
 -10  13  -2    1.23    3.06   0
  10 -13   2   -8.10    3.17   0
 -11  13  -2    6.29    3.54   0
  11 -13   2    7.20    3.57   0
  11 -13   2    6.63    3.79   0
 -11  13  -2  -14.40    3.42   0
   7  12  -2   22.51    3.00   0
   7  12  -2   10.27    2.83   0
  -7 -12   2   -3.87    3.08   0
   7  12  -2   -8.25    3.06   0
   7  12  -2    5.70    2.42   0
   6  12  -2    9.82    2.83   0
   6  12  -2    8.07    2.86   0
   6  12  -2    9.93    2.97   0
  -6 -12   2  -16.54    3.09   0
   6  12  -2    8.22    3.09   0
   5  12  -2    1.58    3.03   0
   5  12  -2   -2.14    2.86   0
   5  12  -2   -1.06    2.89   0
   5  12  -2    5.17    2.90   0
  -5 -12   2   18.14    2.36   0
   4  12  -2   19.95    2.82   0
   4  12  -2   11.24    3.01   0
   4  12  -2   20.68    2.91   0
   4  12  -2   21.34    2.86   0
  -4 -12   2   16.49    2.85   0
   3  12  -2   32.51    3.04   0
   3  12  -2   41.55    2.94   0
   3  12  -2   54.10    2.83   0
  -3 -12   2   50.85    2.98   0
   3  12  -2   44.11    3.25   0
  -2 -12   2  -13.37    2.99   0
   2  12  -2    2.77    2.78   0
   2  12  -2   10.88    2.87   0
   2  12  -2   -1.80    3.19   0
   2  12  -2    0.92    3.12   0
   1  12  -2   16.49    3.26   0
   1  12  -2   17.92    3.17   0
   1  12  -2   11.78    2.75   0
   1  12  -2   11.28    2.88   0
  -1 -12   2   17.14    2.95   0
   0  12  -2  202.44    3.21   0
   0 -12   2  215.26    2.84   0
   0  12  -2  228.11    3.66   0
   0  12  -2  214.84    3.24   0
   0  12  -2  208.16    3.66   0
  -1  12  -2   42.66    2.97   0
  -1  12  -2   35.78    3.13   0
  -1  12  -2   28.40    2.93   0
   1 -12   2   28.50    2.96   0
  -1  12  -2   33.15    3.36   0
  -2  12  -2  170.96    3.47   0
  -2  12  -2  188.39    4.26   0
  -2  12  -2  186.18    3.18   0
   2 -12   2  176.87    2.65   0
  -2  12  -2  185.29    3.92   0
  -3  12  -2  202.41    4.89   0
  -3  12  -2  178.02    4.52   0
  -3  12  -2  180.59    3.43   0
   3 -12   2  189.27    3.54   0
  -3  12  -2  191.88    3.27   0
   3 -12   2  207.73    3.24   0
   4 -12   2  107.13    3.09   0
  -4  12  -2  115.71    6.15   0
   4 -12   2  105.61    3.33   0
  -4  12  -2   96.08    5.34   0
  -4  12  -2   93.97    3.27   0
   5 -12   2    2.22    2.83   0
  -5  12  -2    3.21    2.88   0
  -5  12  -2   13.05    2.99   0
   5 -12   2   -4.70    3.16   0
   6 -12   2   15.91    2.82   0
   6 -12   2    3.66    3.07   0
  -6  12  -2    5.12    3.02   0
   7 -12   2   -5.27    3.12   0
  -7  12  -2   -4.60    2.97   0
   7 -12   2    3.85    3.12   0
   8 -12   2   16.99    3.02   0
   8 -12   2   18.86    3.48   0
  -8  12  -2   14.60    3.17   0
   9 -12   2   22.87    3.60   0
   9 -12   2   19.15    3.40   0
  -9  12  -2   21.94    3.47   0
  -9  12  -2   16.16    3.36   0
  10 -12   2    6.88    3.35   0
 -10  12  -2   11.40    3.39   0
  10 -12   2   19.76    3.01   0
 -10  12  -2    6.39    3.51   0
 -11  12  -2  -12.19    3.61   0
  11 -12   2    1.20    3.46   0
 -11  12  -2   -2.46    3.31   0
  11 -12   2   -0.24    3.38   0
 -12  12  -2   -9.26    3.34   0
  12 -12   2    1.68    3.45   0
  12 -12   2   -8.87    3.36   0
 -12  12  -2   -1.60    3.75   0
   8  11  -2   27.59    2.96   0
  -8 -11   2   16.54    3.22   0
   8  11  -2   21.62    3.03   0
   8  11  -2   27.01    2.97   0
   8  11  -2   20.54    3.18   0
   7  11  -2   80.48    3.09   0
   7  11  -2   72.16    2.99   0
   7  11  -2   62.45    3.20   0
   7  11  -2   69.81    2.96   0
  -7 -11   2   74.21    3.11   0
   7  11  -2   89.54    3.01   0
   6  11  -2    0.99    2.85   0
   6  11  -2    2.62    2.85   0
   6  11  -2    2.15    2.88   0
   6  11  -2   -1.83    2.82   0
  -6 -11   2   10.48    2.80   0
   5  11  -2   80.61    2.87   0
   5  11  -2   82.73    2.85   0
   5  11  -2   81.07    3.02   0
   5  11  -2   76.75    3.15   0
  -5 -11   2   73.87    3.03   0
   4  11  -2   10.82    2.87   0
   4  11  -2    9.71    2.76   0
   4  11  -2    2.60    2.72   0
   4  11  -2    2.39    2.76   0
  -4 -11   2    7.02    2.85   0
   3  11  -2    0.64    2.70   0
  -3 -11   2    3.09    2.44   0
   3  11  -2   -2.37    2.71   0
   3  11  -2   12.03    2.43   0
   3  11  -2    5.33    2.80   0
   2  11  -2   47.71    2.85   0
   2  11  -2   55.65    2.95   0
  -2 -11   2   46.26    2.49   0
   2  11  -2   52.97    2.79   0
   2  11  -2   56.64    2.89   0
   1  11  -2   42.03    2.92   0
   1  11  -2   34.60    2.91   0
   1  11  -2   42.07    2.82   0
   1  11  -2   43.38    2.78   0
  -1 -11   2   39.79    3.02   0
   0 -11   2  674.93    3.95   0
   0  11  -2  638.85    3.98   0
   0  11  -2  648.24    4.48   0
   0  11  -2  646.20    4.44   0
   0  11  -2  653.45    3.92   0
  -1  11  -2   64.29    2.96   0
   1 -11   2   67.64    3.06   0
  -1  11  -2   60.40    3.01   0
  -1  11  -2   69.13    3.26   0
  -1  11  -2   68.59    3.35   0
  -2  11  -2   -1.35    3.23   0
  -2  11  -2   10.98    2.76   0
   2 -11   2    3.07    2.79   0
  -2  11  -2   -4.49    3.65   0
   2 -11   2    6.76    2.98   0
  -2  11  -2    3.78    2.95   0
  -3  11  -2   37.37    2.88   0
  -3  11  -2   23.45    2.93   0
   3 -11   2   31.78    2.84   0
  -3  11  -2   28.90    3.75   0
  -3  11  -2   28.66    4.12   0
   3 -11   2   23.13    3.11   0
  -4  11  -2   26.89    5.06   0
  -4  11  -2   24.92    4.91   0
  -4  11  -2   27.04    2.75   0
  -4  11  -2   23.46    2.93   0
   4 -11   2   36.91    2.83   0
   4 -11   2   32.39    3.10   0
  -5  11  -2   37.92    3.01   0
  -5  11  -2   32.12    2.91   0
   5 -11   2   37.56    2.86   0
   5 -11   2   48.61    3.08   0
   6 -11   2   -2.36    2.78   0
  -6  11  -2   -1.03    2.95   0
   6 -11   2    4.36    3.06   0
   7 -11   2    3.66    3.18   0
   7 -11   2    1.63    3.05   0
  -7  11  -2   -3.64    3.07   0
  -8  11  -2   -3.70    3.28   0
   8 -11   2    5.37    3.42   0
  -8  11  -2   16.94    3.13   0
   8 -11   2   15.80    3.32   0
   9 -11   2  127.17    3.85   0
  -9  11  -2  145.58    3.72   0
  -9  11  -2  124.91    3.49   0
   9 -11   2  133.15    3.71   0
 -10  11  -2    3.27    3.59   0
  10 -11   2    3.79    3.18   0
 -10  11  -2   -0.01    3.45   0
  10 -11   2   -3.23    3.42   0
 -11  11  -2  143.46    3.83   0
  11 -11   2  117.48    3.50   0
  11 -11   2  125.72    3.73   0
 -11  11  -2  128.60    3.65   0
  12 -11   2   31.71    3.91   0
 -12  11  -2   34.60    3.55   0
 -12  11  -2   31.25    3.43   0
  12 -11   2   24.35    3.22   0
 -13  11  -2   28.60    3.39   0
  13 -11   2   35.10    3.96   0
  13 -11   2   34.62    3.47   0
   9  10  -2    4.54    3.03   0
   9  10  -2   22.52    2.83   0
   9  10  -2   18.02    2.45   0
  -9 -10   2   24.76    3.05   0
   9  10  -2   20.91    3.15   0
   9  10  -2   12.79    2.50   0
   8  10  -2    3.89    2.93   0
  -8 -10   2   11.47    3.03   0
   8  10  -2  -13.63    2.87   0
   8  10  -2   -1.65    2.93   0
   8  10  -2   26.04    3.05   0
   7  10  -2   43.88    2.44   0
   7  10  -2   52.30    2.50   0
   7  10  -2   52.96    3.01   0
   7  10  -2   64.27    2.93   0
  -7 -10   2   38.35    3.04   0
   6  10  -2    7.86    2.67   0
  -6 -10   2   -9.29    2.92   0
   6  10  -2    6.67    2.85   0
   6  10  -2   -8.34    2.77   0
   6  10  -2    1.22    2.81   0
   5  10  -2    0.90    2.78   0
   5  10  -2  -10.41    2.72   0
   5  10  -2   23.36    2.86   0
   5  10  -2    9.10    2.72   0
  -5 -10   2    4.90    2.80   0
   4  10  -2  422.26    3.47   0
   4  10  -2  424.95    3.31   0
   4  10  -2  420.14    3.42   0
  -4 -10   2  415.16    3.55   0
   4  10  -2  408.47    3.65   0
   3  10  -2   95.01    2.85   0
   3  10  -2   92.21    3.01   0
   3  10  -2   98.77    2.88   0
   3  10  -2   93.75    2.79   0
  -3 -10   2   86.34    3.03   0
   2  10  -2  444.58    3.53   0
   2  10  -2  424.56    3.89   0
  -2 -10   2  420.27    3.59   0
   2  10  -2  421.13    3.49   0
   2  10  -2  419.56    3.20   0
   1  10  -2   62.75    3.21   0
   1  10  -2   71.02    2.93   0
  -1 -10   2   80.91    2.94   0
   1  10  -2   70.76    2.82   0
   1  10  -2   65.23    3.04   0
   0  10  -2   -0.53    2.67   0
   0  10  -2   -1.92    2.31   0
   0 -10   2   -4.84    2.86   0
   0  10  -2    7.17    2.98   0
   0  10  -2   -6.28    3.07   0
  -1  10  -2    2.87    3.28   0
   1 -10   2   -7.12    2.27   0
  -1  10  -2    2.42    2.68   0
  -1  10  -2    6.13    3.06   0
  -1  10  -2    1.65    2.70   0
   1 -10   2    0.61    2.68   0
  -2  10  -2  137.03    3.87   0
  -2  10  -2  133.66    3.02   0
   2 -10   2  133.25    2.95   0
   2 -10   2  136.33    3.05   0
  -2  10  -2  124.86    2.94   0
  -2  10  -2  132.07    3.94   0
  -3  10  -2   52.74    2.78   0
   3 -10   2   67.81    2.93   0
  -3  10  -2   64.49    2.46   0
  -3  10  -2   59.56    3.76   0
  -3  10  -2   67.35    3.85   0
   3 -10   2   63.98    2.84   0
  -4  10  -2   89.35    2.99   0
   4 -10   2   96.18    3.29   0
  -4  10  -2   94.40    3.11   0
  -4  10  -2   83.36    5.07   0
   4 -10   2   93.41    2.86   0
  -4  10  -2   97.83    5.48   0
   5 -10   2  541.74    3.78   0
  -5  10  -2  513.88    4.19   0
  -5  10  -2  544.94    4.09   0
   5 -10   2  553.49    4.01   0
   6 -10   2   -0.70    2.71   0
   6 -10   2   -1.22    3.12   0
  -6  10  -2   -0.96    3.19   0
  -6  10  -2    1.34    2.95   0
   7 -10   2   57.16    3.16   0
   7 -10   2   47.54    3.23   0
  -7  10  -2   61.38    2.81   0
  -7  10  -2   50.12    3.12   0
   8 -10   2   11.19    3.04   0
  -8  10  -2   19.59    3.18   0
  -8  10  -2   17.27    2.74   0
   8 -10   2   19.35    3.26   0
  -9  10  -2  171.03    3.65   0
   9 -10   2  168.47    3.70   0
  -9  10  -2  162.25    3.55   0
   9 -10   2  145.10    3.48   0
  10 -10   2   76.15    3.39   0
 -10  10  -2   88.78    3.46   0
 -10  10  -2   67.56    3.57   0
  10 -10   2   87.58    3.53   0
  11 -10   2   11.89    3.29   0
  11 -10   2   13.51    3.75   0
 -11  10  -2   15.00    3.43   0
 -11  10  -2   15.45    3.32   0
 -12  10  -2   54.42    2.97   0
 -12  10  -2   50.90    3.84   0
  12 -10   2   56.07    3.50   0
  12 -10   2   55.52    3.86   0
  13 -10   2    1.47    3.83   0
 -13  10  -2   -2.03    2.97   0
  13 -10   2   12.88    3.39   0
  13 -10   2    4.93    4.24   0
  10   9  -2   19.89    2.86   0
  10   9  -2   16.20    2.92   0
  10   9  -2  -11.16    3.46   0
  10   9  -2  -11.40    2.59   0
 -10  -9   2   15.09    3.07   0
   9   9  -2    3.67    3.06   0
   9   9  -2   -2.39    2.86   0
  -9  -9   2   12.78    2.99   0
   9   9  -2    5.86    2.41   0
   9   9  -2    1.80    2.89   0
   9   9  -2    1.32    2.90   0
   8   9  -2    6.05    2.92   0
   8   9  -2   13.70    3.06   0
  -8  -9   2   28.39    3.33   0
   8   9  -2   27.67    2.85   0
   8   9  -2   17.25    2.86   0
   8   9  -2   15.18    2.91   0
   7   9  -2   49.86    3.03   0
   7   9  -2   51.35    2.36   0
   7   9  -2   43.25    2.77   0
  -7  -9   2   40.48    2.84   0
   7   9  -2   34.44    2.42   0
   6   9  -2   -2.82    2.62   0
   6   9  -2   -0.05    2.78   0
   6   9  -2    0.78    2.62   0
   6   9  -2  -12.08    2.72   0
  -6  -9   2    0.56    2.69   0
   5   9  -2    7.02    2.84   0
   5   9  -2   -0.50    2.75   0
  -5  -9   2   -4.30    2.83   0
   5   9  -2   -0.07    2.68   0
   5   9  -2    5.71    2.68   0
   4   9  -2    7.59    2.59   0
   4   9  -2    9.67    2.57   0
  -4  -9   2    6.99    2.79   0
   4   9  -2    7.48    2.82   0
   4   9  -2   10.79    2.74   0
   3   9  -2    8.56    2.69   0
   3   9  -2    9.25    2.65   0
   3   9  -2    0.70    2.75   0
   3   9  -2    0.29    2.42   0
  -3  -9   2   13.47    2.33   0
   2   9  -2   97.32    2.53   0
   2   9  -2   96.10    2.87   0
  -2  -9   2   84.30    2.98   0
   2   9  -2   88.93    2.83   0
   2   9  -2   97.40    2.94   0
   1   9  -2  221.72    3.29   0
  -1  -9   2  229.88    3.19   0
   1   9  -2  222.33    3.24   0
   1   9  -2  219.79    3.20   0
   1   9  -2  221.61    3.48   0
   0   9  -2  461.40    3.61   0
   0   9  -2  447.61    3.63   0
   0   9  -2  439.53    4.11   0
   0   9  -2  471.83    4.09   0
   0  -9   2  448.70    3.60   0
  -1   9  -2  165.21    3.43   0
  -1   9  -2  162.93    3.08   0
  -1   9  -2  152.48    3.03   0
   1  -9   2  169.07    3.08   0
   1  -9   2  172.72    3.08   0
  -1   9  -2  155.22    3.50   0
  -2   9  -2   47.35    3.49   0
  -2   9  -2   46.84    2.84   0
  -2   9  -2   45.57    3.73   0
  -2   9  -2   48.60    2.79   0
   2  -9   2   50.68    2.83   0
   2  -9   2   52.07    2.83   0
  -3   9  -2   35.30    2.67   0
  -3   9  -2   31.62    2.81   0
  -3   9  -2   32.11    3.91   0
  -3   9  -2   27.42    3.63   0
   3  -9   2   34.97    2.75   0
   3  -9   2   31.25    2.78   0
  -4   9  -2  191.80    5.93   0
  -4   9  -2  181.90    3.48   0
  -4   9  -2  212.32    3.16   0
   4  -9   2  206.82    3.15   0
   4  -9   2  210.60    3.59   0
  -4   9  -2  186.93    5.70   0
  -5   9  -2   23.09    2.59   0
  -5   9  -2   20.75    2.76   0
   5  -9   2   22.22    2.79   0
   5  -9   2   14.19    3.14   0
  -6   9  -2  124.78    2.91   0
   6  -9   2  110.25    2.98   0
  -6   9  -2  120.04    2.93   0
   6  -9   2  114.95    3.40   0
   7  -9   2   17.95    2.76   0
   7  -9   2   10.37    3.18   0
  -7   9  -2    3.40    3.19   0
  -7   9  -2   11.74    2.75   0
   8  -9   2   18.15    3.21   0
  -8   9  -2   23.30    3.27   0
   8  -9   2    7.52    3.08   0
  -8   9  -2    0.44    3.16   0
   9  -9   2   51.07    3.24   0
   9  -9   2   54.85    3.37   0
   9  -9   2    0.06    1.35   0
  -9   9  -2   63.67    3.32   0
  -9   9  -2   56.05    2.93   0
  10  -9   2  -12.31    3.26   0
  10  -9   2    0.73    3.21   0
 -10   9  -2   -4.60    3.22   0
 -10   9  -2    0.77    3.09   0
  11  -9   2   70.03    6.01   0
  11  -9   2   86.34    5.96   0
 -11   9  -2   80.60    3.53   0
 -11   9  -2   68.52    3.84   0
  11  -9   2   67.32    3.95   0
  11  -9   2   77.62    3.45   0
  12  -9   2    6.52    5.00   0
  12  -9   2   15.25    4.09   0
  12  -9   2   17.71    3.35   0
 -12   9  -2   11.65    3.28   0
  12  -9   2    2.66    5.15   0
  13  -9   2    0.20    4.87   0
 -13   9  -2   -5.70    2.87   0
  13  -9   2    5.39    4.61   0
  13  -9   2    0.93    4.40   0
  13  -9   2    1.36    4.03   0
  13  -9   2  -11.62    3.36   0
  14  -9   2  115.51    5.18   0
  14  -9   2  107.40    5.12   0
  14  -9   2  110.97    3.61   0
  14  -9   2   96.49    6.14   0
  14  -9   2   97.67    5.89   0
  11   8  -2   72.68    3.12   0
  11   8  -2   58.15    3.68   0
  11   8  -2   44.39    2.88   0
  11   8  -2   39.42    3.01   0
 -11  -8   2   48.60    3.15   0
  10   8  -2   -3.77    3.48   0
  10   8  -2    3.89    2.86   0
  10   8  -2    0.92    2.94   0
  10   8  -2   14.29    2.83   0
 -10  -8   2    6.56    2.96   0
   9   8  -2   87.02    3.11   0
  -9  -8   2   92.55    3.13   0
   9   8  -2   98.16    3.01   0
   9   8  -2  105.70    3.06   0
   9   8  -2   90.44    2.98   0
  -8  -8   2   20.00    3.23   0
   8   8  -2   16.56    2.65   0
   8   8  -2   21.24    2.77   0
   8   8  -2   13.41    2.81   0
   8   8  -2   26.54    2.28   0
   8   8  -2   15.27    2.75   0
   7   8  -2   48.26    2.72   0
   7   8  -2   37.62    2.67   0
  -7  -8   2   40.63    2.84   0
   7   8  -2   37.36    2.82   0
   7   8  -2   43.31    2.67   0
  -6  -8   2  241.33    3.24   0
   6   8  -2  251.13    3.24   0
   6   8  -2  265.78    2.74   0
   6   8  -2  270.03    3.13   0
   6   8  -2  263.66    3.12   0
   5   8  -2   35.27    2.80   0
   5   8  -2   51.70    2.73   0
  -5  -8   2   53.88    2.89   0
   5   8  -2   62.60    2.79   0
   5   8  -2   56.90    2.81   0
  -4  -8   2  100.47    2.94   0
   4   8  -2   98.34    2.75   0
   4   8  -2  101.82    2.89   0
   4   8  -2   94.89    2.81   0
   4   8  -2   93.37    2.98   0
   3   8  -2    2.26    2.78   0
  -3  -8   2   10.23    2.29   0
   3   8  -2    8.14    2.63   0
   3   8  -2    7.40    2.77   0
   3   8  -2    9.97    2.59   0
   2   8  -2  262.13    3.17   0
   2   8  -2  248.39    3.07   0
  -2  -8   2  235.51    3.19   0
   2   8  -2  246.96    3.21   0
   2   8  -2  244.13    3.11   0
  -1  -8   2    9.62    2.29   0
   1   8  -2    2.29    2.74   0
   1   8  -2   11.86    2.81   0
   1   8  -2    6.81    2.87   0
   1   8  -2   17.50    2.67   0
   0  -8   2   -0.52    2.67   0
   0   8  -2    6.96    3.04   0
   0   8  -2    2.45    2.68   0
   0   8  -2   12.07    3.00   0
   0   8  -2  -11.36    2.76   0
   0  -8   2    9.66    2.70   0
  -1   8  -2   21.76    2.79   0
   1  -8   2   29.59    2.74   0
  -1   8  -2   26.09    3.40   0
  -1   8  -2   26.27    2.99   0
  -1   8  -2   31.95    2.72   0
   1  -8   2   26.59    2.75   0
   2  -8   2   60.19    3.21   0
  -2   8  -2   46.28    2.38   0
  -2   8  -2   57.86    3.36   0
   2  -8   2   50.68    2.28   0
  -2   8  -2   50.53    3.15   0
  -2   8  -2   46.09    3.35   0
   3  -8   2   42.36    2.72   0
   3  -8   2   47.07    3.15   0
  -3   8  -2   43.59    3.89   0
  -3   8  -2   44.31    3.04   0
  -3   8  -2   39.13    3.61   0
  -3   8  -2   50.33    2.81   0
  -4   8  -2  228.88    5.91   0
   4  -8   2  220.89    3.28   0
  -4   8  -2  228.10    5.82   0
  -4   8  -2  226.73    3.24   0
  -4   8  -2  220.85    3.29   0
   4  -8   2  233.42    3.68   0
  -5   8  -2    2.97    2.97   0
   5  -8   2   -5.23    3.24   0
   5  -8   2    7.22    2.79   0
  -5   8  -2    1.96    3.20   0
   6  -8   2   31.04    2.86   0
   6  -8   2   20.08    3.18   0
  -6   8  -2   47.70    3.10   0
  -6   8  -2   33.86    2.77   0
  -7   8  -2 1158.84    5.35   0
   7  -8   2 1098.17    4.91   0
  -7   8  -2 1064.60    5.25   0
   7  -8   2 1172.83    5.31   0
   8  -8   2   16.08    5.68   0
  -8   8  -2   17.33    3.31   0
  -8   8  -2   22.84    3.18   0
   8  -8   2   15.54    3.25   0
   8  -8   2   16.48    3.15   0
   9  -8   2    5.21    4.96   0
  -9   8  -2    7.30    3.16   0
   9  -8   2    2.46    3.21   0
  -9   8  -2   -4.06    3.12   0
   9  -8   2    1.64    2.68   0
  10  -8   2   76.52    4.80   0
 -10   8  -2   72.81    3.77   0
  10  -8   2   80.90    3.78   0
  10  -8   2   72.19    2.92   0
 -10   8  -2   74.86    3.31   0
  11  -8   2  107.26    4.34   0
  11  -8   2  102.10    4.54   0
  11  -8   2  121.79    3.50   0
  11  -8   2  118.04    4.31   0
 -11   8  -2  113.16    3.36   0
  12  -8   2    2.15    4.42   0
  12  -8   2    3.55    4.18   0
  12  -8   2    4.70    3.38   0
  12  -8   2   -6.78    3.97   0
 -12   8  -2    5.56    3.29   0
  12  -8   2    9.46    4.28   0
  13  -8   2   21.53    3.43   0
  13  -8   2   14.44    4.94   0
  13  -8   2   16.29    4.34   0
 -13   8  -2   23.30    2.89   0
  13  -8   2   23.19    3.91   0
  13  -8   2   10.83    4.88   0
  14  -8   2   27.46    4.35   0
  14  -8   2   24.93    4.03   0
  14  -8   2   23.97    3.49   0
  12   7  -2   25.40    3.06   0
  12   7  -2   -1.44    3.48   0
 -12  -7   2    4.97    3.15   0
  12   7  -2    1.46    2.91   0
  11   7  -2    7.64    3.03   0
  11   7  -2   10.88    2.55   0
 -11  -7   2   11.62    2.97   0
  11   7  -2    2.58    2.47   0
  11   7  -2    9.23    2.88   0
 -10  -7   2    5.48    3.32   0
  10   7  -2   -5.93    2.83   0
  10   7  -2   -4.43    2.78   0
  10   7  -2    2.05    2.84   0
  10   7  -2    1.21    2.88   0
   9   7  -2    2.60    2.18   0
   9   7  -2  -12.34    3.00   0
   9   7  -2    5.63    2.72   0
  -9  -7   2   16.48    3.29   0
   9   7  -2    7.77    2.82   0
   8   7  -2   77.67    2.81   0
   8   7  -2   73.25    2.34   0
   8   7  -2   79.36    2.75   0
   8   7  -2   67.42    2.33   0
   8   7  -2   70.57    3.00   0
  -8  -7   2   73.19    2.93   0
   7   7  -2   83.78    2.80   0
   7   7  -2   87.36    2.69   0
   7   7  -2   76.18    2.94   0
  -7  -7   2   85.06    2.95   0
   7   7  -2   80.70    2.75   0
   6   7  -2    6.81    2.79   0
   6   7  -2   14.37    2.65   0
   6   7  -2    2.30    2.70   0
  -6  -7   2   12.41    2.75   0
   6   7  -2    3.91    2.32   0
   5   7  -2   59.90    2.30   0
   5   7  -2   64.58    2.89   0
  -5  -7   2   60.81    2.87   0
   5   7  -2   64.19    2.76   0
   5   7  -2   58.75    2.71   0
   4   7  -2    5.84    2.79   0
   4   7  -2   13.80    2.61   0
  -4  -7   2   13.21    2.74   0
   4   7  -2   13.67    2.58   0
   4   7  -2   11.73    2.71   0
  -3  -7   2  339.26    3.42   0
   3   7  -2  349.26    3.31   0
   3   7  -2  325.77    3.30   0
   3   7  -2  315.80    3.00   0
   3   7  -2  354.37    3.38   0
  -2  -7   2   29.83    2.80   0
   2   7  -2   31.29    2.79   0
   2   7  -2   26.77    2.67   0
   2   7  -2   30.34    2.67   0
   2   7  -2   29.35    2.66   0
   1   7  -2   -4.35    2.26   0
  -1  -7   2    5.55    2.76   0
   1   7  -2   -1.51    2.70   0
   1   7  -2    2.75    2.64   0
   1   7  -2    5.98    2.61   0
   0   7  -2  366.68    3.68   0
   0   7  -2  385.38    3.51   0
   0   7  -2  376.14    3.54   0
   0   7  -2  410.34    3.97   0
   0  -7   2  378.07    3.48   0
   0  -7   2  381.35    3.53   0
   1  -7   2  205.80    3.20   0
   1  -7   2  218.86    3.29   0
  -1   7  -2  206.19    3.25   0
  -1   7  -2  207.02    3.62   0
  -1   7  -2  203.97    2.81   0
  -1   7  -2  212.38    3.63   0
  -2   7  -2  149.72    3.12   0
   2  -7   2  156.76    3.04   0
   2  -7   2  169.15    3.18   0
  -2   7  -2  161.68    2.68   0
  -2   7  -2  158.03    3.92   0
  -2   7  -2  156.67    3.83   0
   3  -7   2   -1.32    3.15   0
  -3   7  -2   -1.44    3.72   0
   3  -7   2    0.97    3.11   0
  -3   7  -2   -8.49    2.99   0
  -3   7  -2   -1.18    2.71   0
   4  -7   2    0.81    3.08   0
  -4   7  -2   -1.62    2.54   0
  -4   7  -2   -0.85    4.57   0
  -4   7  -2    0.23    3.10   0
   4  -7   2   -1.11    2.74   0
   5  -7   2   34.51    5.41   0
   5  -7   2   36.93    2.69   0
  -5   7  -2   39.36    3.01   0
  -5   7  -2   40.04    5.33   0
  -5   7  -2   34.98    3.17   0
   5  -7   2   44.01    2.83   0
   6  -7   2   12.07    3.23   0
  -6   7  -2   10.13    3.12   0
  -6   7  -2    7.74    3.27   0
   6  -7   2    7.20    3.23   0
  -6   7  -2   14.04    4.80   0
   6  -7   2   13.26    5.08   0
  -7   7  -2    3.78    3.18   0
  -7   7  -2    4.79    4.45   0
   7  -7   2    3.52    2.75   0
   7  -7   2    2.21    3.15   0
   7  -7   2    0.62    4.74   0
  -7   7  -2    0.41    3.24   0
   8  -7   2  509.38    5.92   0
   8  -7   2  474.08    3.88   0
  -8   7  -2  479.21    4.75   0
  -8   7  -2  505.51    4.00   0
   8  -7   2  507.95    4.80   0
  -8   7  -2  526.66    5.72   0
  -9   7  -2  100.86    4.17   0
   9  -7   2  103.91    2.97   0
   9  -7   2   93.04    3.51   0
  -9   7  -2  102.01    3.29   0
  -9   7  -2   84.99    3.80   0
   9  -7   2   94.96    4.77   0
 -10   7  -2    0.42    2.65   0
  10  -7   2   -2.23    3.70   0
  10  -7   2    9.12    3.18   0
  10  -7   2    3.54    3.93   0
 -10   7  -2    5.72    3.71   0
 -10   7  -2    5.13    3.42   0
  11  -7   2   16.13    3.42   0
  11  -7   2   31.54    4.30   0
  11  -7   2   23.33    3.98   0
  11  -7   2   28.68    3.71   0
 -11   7  -2   20.43    2.69   0
  12  -7   2   10.95    4.78   0
  12  -7   2    8.61    5.04   0
  12  -7   2   12.51    3.04   0
  12  -7   2   10.80    3.78   0
 -12   7  -2   14.92    3.18   0
 -13   7  -2   17.01    3.15   0
  13  -7   2    0.69    3.79   0
  13  -7   2    3.84    7.54   0
  13  -7   2    3.10    7.42   0
  13  -7   2   -4.22    3.39   0
  13  -7   2   -7.23    3.67   0
  14  -7   2  206.59    4.07   0
  14  -7   2  199.52    4.25   0
  14  -7   2  187.83    3.51   0
  12   6  -2   52.16    2.61   0
  12   6  -2   62.80    2.86   0
 -12  -6   2   44.48    3.45   0
  12   6  -2   52.09    2.62   0
  12   6  -2   41.49    3.53   0
 -11  -6   2    4.53    2.91   0
  11   6  -2    9.94    3.40   0
  11   6  -2   17.44    2.96   0
  11   6  -2    2.57    2.84   0
  11   6  -2   27.68    2.76   0
  10   6  -2   23.16    2.34   0
  10   6  -2   19.49    2.79   0
  10   6  -2   20.20    2.85   0
  10   6  -2   21.07    2.93   0
 -10  -6   2    7.59    3.00   0
   9   6  -2   14.53    2.77   0
   9   6  -2   33.60    2.76   0
  -9  -6   2   16.50    2.99   0
   9   6  -2   17.76    2.70   0
   9   6  -2   15.70    2.72   0
   9   6  -2   15.82    2.86   0
   8   6  -2   34.18    2.90   0
   8   6  -2   53.15    2.76   0
   8   6  -2   50.96    2.80   0
   8   6  -2   50.60    2.28   0
  -8  -6   2   49.74    3.33   0
   8   6  -2   46.58    2.36   0
   7   6  -2   28.79    2.81   0
  -7  -6   2   34.50    2.85   0
   7   6  -2   53.38    2.28   0
   7   6  -2   48.84    2.21   0
   7   6  -2   36.79    3.22   0
   6   6  -2   75.98    2.68   0
  -6  -6   2   74.21    2.89   0
   6   6  -2   71.88    2.86   0
   6   6  -2   67.37    2.73   0
   6   6  -2   75.09    2.79   0
   5   6  -2    2.32    2.68   0
   5   6  -2   -3.76    2.64   0
   5   6  -2   -3.18    2.55   0
   5   6  -2    2.79    2.51   0
  -5  -6   2   -1.43    2.73   0
  -4  -6   2  129.07    2.91   0
   4   6  -2  114.22    3.03   0
   4   6  -2  130.02    2.71   0
   4   6  -2  126.95    2.84   0
   4   6  -2  134.76    2.45   0
   3   6  -2   48.57    2.49   0
   3   6  -2   37.14    2.64   0
  -3  -6   2   41.42    2.78   0
   3   6  -2   46.20    2.76   0
   3   6  -2   50.36    2.64   0
  -2  -6   2  162.94    3.19   0
   2   6  -2  169.99    3.10   0
   2   6  -2  160.26    3.02   0
   2   6  -2  186.85    3.07   0
   2   6  -2  169.01    3.17   0
   1   6  -2   34.25    2.76   0
  -1  -6   2   40.69    2.87   0
   1   6  -2   36.59    2.91   0
   1   6  -2   31.47    3.21   0
   1   6  -2   35.59    2.95   0
  -1  -6   2   35.26    2.87   0
   0   6  -2   10.25    2.91   0
   0  -6   2   13.93    2.90   0
   0   6  -2    6.33    3.22   0
   0   6  -2    8.74    3.22   0
   0  -6   2    2.62    2.84   0
   0   6  -2    7.29    3.16   0
  -1   6  -2   57.17    3.08   0
   1  -6   2   66.76    3.02   0
   1  -6   2   59.21    3.01   0
  -1   6  -2   59.45    3.00   0
  -1   6  -2   60.85    3.27   0
  -1   6  -2   53.98    3.37   0
  -2   6  -2  872.24    5.09   0
  -2   6  -2  894.96    6.26   0
   2  -6   2  918.05    5.25   0
   2  -6   2  908.90    4.73   0
  -2   6  -2  920.76    4.84   0
  -3   6  -2   -1.27    3.30   0
  -3   6  -2    0.55    4.15   0
   3  -6   2    0.38    2.93   0
   3  -6   2   -9.20    3.45   0
   3  -6   2    1.04    4.23   0
  -3   6  -2    4.30    2.91   0
   4  -6   2  196.43    5.66   0
   4  -6   2  195.21    3.72   0
   4  -6   2  194.48    3.87   0
  -4   6  -2  193.23    3.45   0
  -4   6  -2  203.61    3.29   0
  -4   6  -2  215.00    5.63   0
  -5   6  -2  383.63    4.14   0
  -5   6  -2  401.77    3.68   0
   5  -6   2  368.95    5.85   0
   5  -6   2  401.60    3.88   0
   5  -6   2  377.93    3.65   0
  -5   6  -2  432.29    6.14   0
  -6   6  -2    5.07    3.04   0
   6  -6   2   13.01    3.07   0
  -6   6  -2   14.22    3.84   0
  -6   6  -2    9.14    3.12   0
   6  -6   2   15.05    3.14   0
   6  -6   2   12.71    3.99   0
  -7   6  -2  221.19    3.83   0
  -7   6  -2  238.25    3.44   0
   7  -6   2  217.66    3.93   0
  -7   6  -2  228.55    4.53   0
   7  -6   2  231.90    3.69   0
   7  -6   2  229.91    4.68   0
   8  -6   2   37.07    4.01   0
  -8   6  -2   43.73    2.78   0
   8  -6   2   53.23    3.32   0
  -8   6  -2   49.45    3.79   0
   8  -6   2   46.89    4.08   0
  -8   6  -2   45.60    3.51   0
  -9   6  -2  200.02    3.28   0
  -9   6  -2  216.31    4.12   0
   9  -6   2  205.22    4.67   0
   9  -6   2  222.96    3.81   0
  -9   6  -2  185.17    4.57   0
   9  -6   2  229.08    4.44   0
  10  -6   2   69.14    3.36   0
 -10   6  -2   49.42    3.59   0
 -10   6  -2   51.17    2.71   0
  10  -6   2   61.26    4.43   0
  10  -6   2   55.20    4.29   0
  10  -6   2   66.53    3.40   0
  11  -6   2   28.34    4.82   0
 -11   6  -2   27.28    3.45   0
  11  -6   2   24.22    4.57   0
  11  -6   2   20.03    2.85   0
 -11   6  -2   31.04    2.75   0
  11  -6   2   36.03    3.21   0
  12  -6   2   28.66    6.95   0
  12  -6   2   26.96    3.32   0
  12  -6   2   27.15    2.94   0
 -12   6  -2   30.80    2.84   0
 -12   6  -2   25.62    2.91   0
  12  -6   2   27.78    6.23   0
  13  -6   2   -3.64    2.88   0
  13  -6   2   10.06    3.26   0
  14  -6   2   36.26    3.63   0
  14  -6   2   65.35    3.00   0
  15  -6   2    0.98    2.99   0
 -13  -5   2   -5.66    3.45   0
  13   5  -2    8.95    2.97   0
  13   5  -2    3.09    3.00   0
  13   5  -2   19.63    2.97   0
  13   5  -2    2.61    3.78   0
  12   5  -2   77.92    3.59   0
  12   5  -2   98.30    3.09   0
 -12  -5   2   87.86    3.64   0
  12   5  -2  109.12    2.59   0
  12   5  -2   96.24    2.48   0
  11   5  -2   10.27    2.83   0
  11   5  -2   -0.46    2.84   0
  11   5  -2   10.64    3.28   0
 -11  -5   2    4.42    3.35   0
  11   5  -2   22.72    2.86   0
  10   5  -2    3.98    3.23   0
  10   5  -2    4.93    2.62   0
  10   5  -2   13.53    2.20   0
  10   5  -2    4.03    2.30   0
 -10  -5   2    0.03    3.33   0
   9   5  -2   32.48    2.80   0
   9   5  -2   50.67    2.76   0
  -9  -5   2   42.73    3.35   0
   9   5  -2   33.97    2.27   0
   9   5  -2   27.59    2.77   0
   8   5  -2  544.35    3.46   0
   8   5  -2  530.34    3.82   0
   8   5  -2  525.13    3.15   0
  -8  -5   2  514.96    4.14   0
   8   5  -2  516.29    3.54   0
   7   5  -2    5.97    2.65   0
   7   5  -2   11.20    2.55   0
   7   5  -2   14.98    2.81   0
   7   5  -2    1.04    2.70   0
  -7  -5   2    2.09    2.74   0
  -6  -5   2  317.37    3.42   0
   6   5  -2  308.38    3.14   0
   6   5  -2  305.69    3.44   0
   6   5  -2  328.53    3.20   0
   6   5  -2  313.53    3.09   0
   5   5  -2   -2.54    2.44   0
   5   5  -2    5.46    2.11   0
   5   5  -2    3.37    2.03   0
  -5  -5   2  -10.21    3.03   0
   5   5  -2    5.48    2.76   0
  -4  -5   2   60.16    2.84   0
   4   5  -2   49.17    2.89   0
   4   5  -2   60.82    2.59   0
   4   5  -2   64.27    2.76   0
   4   5  -2   55.34    2.64   0
   3   5  -2  194.04    3.19   0
   3   5  -2  175.91    3.37   0
  -3  -5   2  184.49    3.33   0
   3   5  -2  183.44    3.12   0
   3   5  -2  176.44    3.16   0
   2   5  -2  228.48    3.35   0
  -2  -5   2  214.82    2.98   0
   2   5  -2  215.30    3.28   0
   2   5  -2  211.45    3.48   0
   2   5  -2  215.65    3.29   0
   1   5  -2  134.97    3.36   0
  -1  -5   2  147.89    3.24   0
  -1  -5   2  141.03    3.31   0
   1   5  -2  153.79    3.26   0
   1   5  -2  150.73    3.07   0
   1   5  -2  139.34    3.12   0
   0   5  -2  941.63    5.46   0
   0   5  -2  890.40    5.20   0
   0  -5   2  898.75    4.81   0
   0  -5   2  938.59    4.87   0
   0   5  -2  847.26    4.88   0
   0   5  -2  895.08    4.78   0
   1  -5   2    3.65    3.29   0
  -1   5  -2    5.94    3.15   0
  -1   5  -2    2.72    3.20   0
   1  -5   2    6.47    3.11   0
  -1   5  -2    2.27    2.87   0
   1  -5   2    1.59    3.34   0
  -2   5  -2   13.81    3.75   0
  -2   5  -2   12.31    3.15   0
   2  -5   2   12.83    3.11   0
   2  -5   2   10.26    3.36   0
  -2   5  -2   11.71    2.81   0
   2  -5   2   13.29    4.16   0
   3  -5   2 1150.97    8.39   0
   3  -5   2 1100.10    5.40   0
   3  -5   2 1203.13    5.64   0
  -3   5  -2 1155.37    5.61   0
  -3   5  -2 1164.27    5.68   0
  -3   5  -2 1187.95    8.37   0
  -4   5  -2   55.19    4.23   0
  -4   5  -2   46.08    3.10   0
   4  -5   2   42.69    4.43   0
  -4   5  -2   47.13    3.34   0
   4  -5   2   44.24    2.99   0
   4  -5   2   46.65    3.53   0
  -5   5  -2  114.65    3.13   0
   5  -5   2  111.40    4.36   0
  -5   5  -2  105.93    3.91   0
   5  -5   2  113.19    3.13   0
  -5   5  -2  127.36    4.40   0
   5  -5   2  115.09    4.01   0
   6  -5   2  246.71    3.70   0
   6  -5   2  249.42    4.31   0
  -6   5  -2  259.38    4.17   0
  -6   5  -2  217.33    4.08   0
   6  -5   2  253.76    4.40   0
  -6   5  -2  267.01    3.81   0
   7  -5   2   11.40    2.91   0
  -7   5  -2   11.89    3.39   0
  -7   5  -2   12.87    2.77   0
   7  -5   2   14.60    3.30   0
   7  -5   2   17.44    3.49   0
  -7   5  -2   15.76    3.36   0
   8  -5   2   -1.24    3.18   0
  -8   5  -2   -1.15    2.93   0
   8  -5   2   -0.95    3.72   0
  -8   5  -2   -0.79    3.62   0
  -8   5  -2    7.38    2.65   0
   8  -5   2    0.28    3.19   0
   9  -5   2   36.80    2.90   0
   9  -5   2   38.73    4.34   0
  -9   5  -2   46.13    3.18   0
   9  -5   2   37.80    3.39   0
  -9   5  -2   38.38    3.23   0
   9  -5   2   43.21    4.35   0
  10  -5   2   18.47    4.71   0
 -10   5  -2   26.73    2.64   0
 -10   5  -2   16.77    3.06   0
  10  -5   2   17.26    4.99   0
  10  -5   2   17.87    2.67   0
  10  -5   2   22.78    3.14   0
  11  -5   2   46.15    6.37   0
 -11   5  -2   46.70    3.16   0
  11  -5   2   43.50    6.38   0
 -11   5  -2   45.42    3.10   0
  11  -5   2   46.28    2.87   0
 -12   5  -2   39.98    2.84   0
  12  -5   2   51.88    2.76   0
 -12   5  -2   50.00    3.22   0
  13  -5   2   38.30    2.95   0
  14  -5   2   -5.24    2.82   0
  15  -5   2   15.18    2.81   0
  15  -5   2    8.20    3.40   0
  13   4  -2  100.61    2.98   0
 -13  -4   2   87.09    3.58   0
  13   4  -2   82.46    3.65   0
  13   4  -2   95.93    3.04   0
  12   4  -2   -3.22    2.90   0
  12   4  -2    5.70    3.40   0
 -12  -4   2    8.47    3.23   0
  12   4  -2   -3.02    2.81   0
 -11  -4   2   11.97    3.29   0
  11   4  -2   11.90    3.29   0
  11   4  -2   -4.31    2.71   0
  11   4  -2   12.52    2.70   0
  10   4  -2   66.80    2.84   0
  10   4  -2   80.72    2.75   0
  10   4  -2   69.93    3.34   0
 -10  -4   2   56.36    3.01   0
   9   4  -2  213.28    3.34   0
  -9  -4   2  214.30    3.35   0
   9   4  -2  247.83    3.00   0
   9   4  -2  219.64    3.02   0
   8   4  -2  413.32    3.70   0
   8   4  -2  426.84    3.35   0
   8   4  -2  439.78    3.00   0
   8   4  -2  450.28    3.36   0
  -8  -4   2  423.62    3.72   0
   7   4  -2  275.70    3.81   0
  -7  -4   2  282.41    3.87   0
   7   4  -2  273.55    3.19   0
   6   4  -2   87.34    2.77   0
   6   4  -2   78.11    2.97   0
  -6  -4   2   83.72    3.39   0
  -5  -4   2   11.85    3.17   0
   5   4  -2   13.87    2.16   0
   5   4  -2   18.82    3.22   0
   4   4  -2   24.93    2.79   0
  -4  -4   2   34.17    2.97   0
   4   4  -2   28.95    2.70   0
   4   4  -2   28.41    2.98   0
   4   4  -2   39.23    2.34   0
   3   4  -2  237.82    3.78   0
  -3  -4   2  246.11    3.69   0
   3   4  -2  262.83    3.54   0
   3   4  -2  263.94    3.38   0
   3   4  -2  248.14    3.47   0
   2   4  -2  440.43    4.00   0
   2   4  -2  426.49    4.02   0
  -2  -4   2  431.33    4.17   0
   2   4  -2  449.19    3.96   0
   2   4  -2  426.19    3.77   0
   1   4  -2    0.71    3.08   0
   1   4  -2    7.46    3.27   0
  -1  -4   2    1.65    2.64   0
  -1  -4   2    0.06    3.09   0
   1   4  -2    3.87    2.99   0
   1   4  -2    0.85    2.92   0
   0   4  -2  299.43    4.40   0
   0  -4   2  295.85    4.07   0
   0   4  -2  280.71    3.93   0
   0  -4   2  282.52    4.43   0
   0   4  -2  277.49    4.04   0
   0  -4   2  284.39    4.02   0
   1  -4   2  127.88    4.13   0
   1  -4   2  131.13    3.76   0
  -1   4  -2  122.07    3.50   0
  -1   4  -2  122.99    3.77   0
  -1   4  -2  131.32    4.10   0
   1  -4   2  113.23    3.65   0
   2  -4   2  591.80    4.87   0
  -2   4  -2  572.45    4.62   0
   2  -4   2  559.54    4.71   0
   2  -4   2  574.28    6.31   0
  -2   4  -2  572.29    4.96   0
  -2   4  -2  551.11    6.08   0
  -3   4  -2   -2.82    3.08   0
  -3   4  -2   -0.55    3.78   0
   3  -4   2    2.22    3.44   0
  -3   4  -2    4.43    2.87   0
   3  -4   2   -1.49    2.90   0
   3  -4   2   -1.20    3.88   0
  -4   4  -2 1416.21    8.05   0
   4  -4   2 1205.71    5.53   0
   4  -4   2 1281.78    7.11   0
  -4   4  -2 1300.05    5.81   0
  -4   4  -2 1188.12    7.00   0
   4  -4   2 1241.39    7.54   0
  -5   4  -2  796.77    4.68   0
   5  -4   2  797.21    6.04   0
   5  -4   2  738.40    4.58   0
  -5   4  -2  693.28    5.93   0
  -5   4  -2  800.98    5.91   0
   5  -4   2  746.54    6.28   0
  -6   4  -2  211.78    4.64   0
  -6   4  -2  228.92    3.81   0
   6  -4   2  233.68    3.39   0
   6  -4   2  249.03    4.06   0
   6  -4   2  230.10    4.77   0
  -6   4  -2  236.72    3.38   0
  -7   4  -2   -2.37    2.71   0
   7  -4   2    0.74    2.76   0
  -7   4  -2   -1.07    3.09   0
   7  -4   2    4.78    4.10   0
   7  -4   2    3.70    3.22   0
   8  -4   2  161.07    5.06   0
   8  -4   2  167.83    3.71   0
   8  -4   2  169.03    3.16   0
  -8   4  -2  168.83    3.07   0
   8  -4   2  156.82    5.06   0
  -8   4  -2  170.23    3.45   0
   9  -4   2  264.94    6.37   0
   9  -4   2  285.29    3.49   0
  -9   4  -2  277.98    3.26   0
   9  -4   2  263.70    6.34   0
   9  -4   2  289.24    3.38   0
  -9   4  -2  287.05    3.74   0
  10  -4   2  136.22    7.30   0
  10  -4   2  147.84    3.10   0
 -10   4  -2  141.78    3.01   0
 -10   4  -2  144.37    2.93   0
  10  -4   2  146.66    7.36   0
  10  -4   2  151.62    2.99   0
 -11   4  -2    0.67    2.54   0
  11  -4   2   13.73    2.66   0
  11  -4   2    0.22    2.77   0
 -11   4  -2    2.56    3.12   0
 -12   4  -2   25.34    3.19   0
  12  -4   2    7.40    2.92   0
  12  -4   2   25.32    2.69   0
  13  -4   2   64.97    3.02   0
 -13   4  -2   66.42    3.42   0
  14  -4   2    0.16    2.92   0
  15  -4   2   13.12    3.57   0
  15  -4   2   17.05    2.95   0
  14   3  -2   -8.18    2.60   0
  14   3  -2    0.16    3.93   0
  14   3  -2    1.65    2.51   0
  13   3  -2   17.08    2.92   0
  13   3  -2   24.73    2.96   0
 -13  -3   2   29.73    3.43   0
  13   3  -2   19.77    3.79   0
  12   3  -2   78.35    2.55   0
  12   3  -2   79.19    2.82   0
 -12  -3   2   79.66    3.66   0
  12   3  -2   63.81    3.05   0
  12   3  -2   73.03    3.75   0
  11   3  -2    3.96    2.73   0
 -11  -3   2    3.26    3.12   0
  11   3  -2   19.02    2.29   0
  11   3  -2   14.02    2.69   0
  11   3  -2   10.32    3.30   0
  10   3  -2    8.33    2.77   0
  10   3  -2   18.40    2.30   0
  10   3  -2   21.32    3.27   0
  10   3  -2   13.27    2.60   0
 -10  -3   2   11.87    3.25   0
   9   3  -2   15.59    3.15   0
   9   3  -2   31.78    2.71   0
   9   3  -2   23.52    2.25   0
   9   3  -2   19.79    2.80   0
  -9  -3   2   18.33    3.18   0
   8   3  -2  488.36    3.50   0
   8   3  -2  492.80    3.93   0
   8   3  -2  486.39    3.51   0
  -8  -3   2  504.79    4.01   0
  -7  -3   2  426.82    4.29   0
   7   3  -2  417.87    3.53   0
   7   3  -2  422.53    3.44   0
   7   3  -2  395.72    3.88   0
  -6  -3   2   23.89    3.24   0
   6   3  -2   25.31    2.10   0
   6   3  -2   23.63    2.82   0
  -5  -3   2  197.28    3.73   0
   5   3  -2  186.90    3.07   0
   5   3  -2  191.23    3.44   0
   4   3  -2  814.13    4.36   0
   4   3  -2  821.94    5.14   0
  -4  -3   2  847.31    4.86   0
   3   3  -2   61.11    3.10   0
   3   3  -2   59.94    3.34   0
   3   3  -2   67.03    3.20   0
  -3  -3   2   62.62    3.18   0
   3   3  -2   62.59    3.20   0
  -2  -3   2   40.70    3.40   0
   2   3  -2   43.07    3.22   0
   2   3  -2   39.29    3.30   0
   2   3  -2   45.77    3.30   0
   2   3  -2   44.69    3.58   0
   1   3  -2  166.39    4.17   0
  -1  -3   2  177.17    4.08   0
   1   3  -2  180.73    3.95   0
   1   3  -2  181.38    4.06   0
  -1  -3   2  172.41    4.13   0
   0   3  -2  727.22    5.84   0
   0   3  -2  763.61    5.78   0
   0  -3   2  748.01    5.85   0
   0   3  -2  773.91    6.42   0
   0  -3   2  733.77    5.77   0
   0  -3   2  753.63    6.47   0
  -1   3  -2  899.04    6.13   0
  -1   3  -2  877.39    7.22   0
  -1   3  -2  920.09    6.55   0
   1  -3   2  929.10    7.51   0
   1  -3   2  879.08    6.21   0
   1  -3   2  948.28    6.55   0
  -2   3  -2 2400.95   10.82   0
   2  -3   2 2188.04   10.62   0
  -2   3  -2 2403.92    8.43   0
   2  -3   2 2302.37    8.39   0
  -2   3  -2 2386.23   10.03   0
   2  -3   2 2506.01   10.04   0
   3  -3   2  603.82    5.92   0
   3  -3   2  634.97    6.47   0
  -3   3  -2  655.00    6.06   0
  -3   3  -2  631.66    4.79   0
   3  -3   2  596.54    4.81   0
  -3   3  -2  582.91    6.39   0
  -4   3  -2  368.66    4.25   0
   4  -3   2  366.01    3.95   0
   4  -3   2  348.59    5.94   0
  -4   3  -2  371.03    4.78   0
   4  -3   2  369.33    4.80   0
  -4   3  -2  330.73    5.82   0
   5  -3   2  226.22    4.21   0
   5  -3   2  206.48    5.58   0
  -5   3  -2  194.03    5.49   0
  -5   3  -2  223.63    4.06   0
  -5   3  -2  222.20    3.57   0
   5  -3   2  222.23    3.57   0
   6  -3   2   17.36    3.48   0
  -6   3  -2   18.32    3.32   0
   6  -3   2   12.77    5.09   0
   6  -3   2   11.47    2.93   0
  -6   3  -2   10.49    2.87   0
   6  -3   2   12.62    4.92   0
   7  -3   2  357.88    6.75   0
  -7   3  -2  367.13    3.59   0
   7  -3   2  381.21    3.59   0
   7  -3   2  402.99    3.76   0
   7  -3   2  344.45    6.90   0
  -7   3  -2  374.80    3.48   0
   8  -3   2    4.27    2.81   0
  -8   3  -2    1.63    2.70   0
   8  -3   2    3.30    5.66   0
   8  -3   2    0.65    2.83   0
  -8   3  -2    4.53    2.73   0
   8  -3   2    4.56    5.87   0
   9  -3   2  135.17    3.06   0
   9  -3   2  121.92    7.88   0
   9  -3   2   -0.02    1.56   0
   9  -3   2  136.70    7.99   0
   9  -3   2  128.43    3.11   0
  -9   3  -2  137.57    3.04   0
  -9   3  -2  132.20    2.98   0
 -10   3  -2   24.48    3.04   0
  10  -3   2   25.95    2.77   0
 -10   3  -2   20.81    2.69   0
  10  -3   2   24.08    3.21   0
  11  -3   2   14.27    2.76   0
 -11   3  -2    5.43    2.79   0
  11  -3   2   12.44    2.75   0
 -12   3  -2   54.49    2.93   0
  12  -3   2   41.29    2.82   0
  12  -3   2   44.27    2.90   0
 -13   3  -2    7.01    3.24   0
  13  -3   2   13.10    2.90   0
  14  -3   2   81.99    2.99   0
  15  -3   2    2.04    2.85   0
  14   2  -2   -1.61    3.04   0
  14   2  -2    2.51    3.91   0
  14   2  -2    0.49    3.91   0
  14   2  -2    8.33    2.44   0
  13   2  -2    3.13    3.77   0
  13   2  -2   11.60    2.89   0
  13   2  -2   -8.93    3.02   0
  13   2  -2   -1.85    2.40   0
  12   2  -2    5.14    2.77   0
  12   2  -2    4.98    2.68   0
  12   2  -2    7.05    3.63   0
 -12  -2   2   -2.30    3.22   0
 -11  -2   2  210.35    3.69   0
  11   2  -2  207.13    3.00   0
  11   2  -2  205.22    3.95   0
  11   2  -2  231.48    3.03   0
  11   2  -2  207.22    3.09   0
  10   2  -2    0.18    3.17   0
 -10  -2   2    4.27    3.39   0
  10   2  -2   -7.12    2.68   0
  10   2  -2    1.92    2.22   0
  10   2  -2    8.91    2.63   0
   9   2  -2  266.32    3.18   0
  -9  -2   2  268.79    3.88   0
   9   2  -2  258.21    3.94   0
   9   2  -2  282.95    3.21   0
   9   2  -2  301.63    3.16   0
   8   2  -2  137.89    2.85   0
   8   2  -2  140.90    3.48   0
   8   2  -2  135.56    2.95   0
  -8  -2   2  132.52    3.43   0
   7   2  -2  588.81    3.32   0
   7   2  -2  565.85    4.50   0
  -7  -2   2  609.45    4.64   0
   7   2  -2  575.72    3.66   0
  -6  -2   2   88.85    3.07   0
   6   2  -2   80.70    2.32   0
   6   2  -2   84.30    3.42   0
   5   2  -2   17.42    3.45   0
  -5  -2   2   15.00    3.43   0
   5   2  -2   13.85    2.26   0
   4   2  -2    2.63    2.96   0
   4   2  -2    2.70    3.08   0
  -4  -2   2    2.50    2.90   0
   3   2  -2   45.50    3.09   0
  -3  -2   2   48.30    3.38   0
   3   2  -2   40.79    3.49   0
   3   2  -2   48.98    3.22   0
   2   2  -2 2582.07    8.29   0
  -2  -2   2 2533.67    8.95   0
   2   2  -2 2473.21    8.73   0
   2   2  -2 2632.77    8.43   0
  -1  -2   2   88.50    4.58   0
  -1  -2   2   90.37    4.43   0
   1   2  -2   85.79    4.04   0
   1   2  -2   95.51    4.28   0
   1   2  -2   93.44    4.35   0
  -1  -2   2   89.26    4.32   0
   0   2  -2  944.18    7.73   0
   0  -2   2  987.97    7.57   0
   0   2  -2  930.88    6.97   0
   0  -2   2  928.47    7.89   0
   0  -2   2  886.87    7.03   0
   0   2  -2  919.69    7.51   0
   1  -2   2  321.15    5.78   0
  -1   2  -2  345.31    6.02   0
  -1   2  -2  352.90    5.35   0
   1  -2   2  366.70    6.66   0
   1  -2   2  327.94    5.38   0
  -1   2  -2  335.78    6.16   0
  -2   2  -2  117.88    4.99   0
   2  -2   2  107.16    5.09   0
  -2   2  -2  108.68    5.91   0
   2  -2   2  110.76    5.91   0
   2  -2   2  106.85    4.39   0
  -2   2  -2  116.00    4.30   0
   3  -2   2  193.17    4.30   0
  -3   2  -2  190.90    4.00   0
  -3   2  -2  198.39    4.32   0
   3  -2   2  179.19    3.48   0
  -3   2  -2  166.76    6.81   0
   3  -2   2  182.17    6.85   0
  -4   2  -2  170.05    3.61   0
   4  -2   2  166.69    7.73   0
   4  -2   2  169.65    3.67   0
   4  -2   2  176.09    4.16   0
  -4   2  -2  176.04    4.12   0
   5  -2   2 1246.94   13.42   0
   5  -2   2 1271.50    5.83   0
   5  -2   2 1088.35   13.29   0
   5  -2   2 1249.04    5.47   0
  -5   2  -2 1228.35    5.82   0
  -5   2  -2 1232.87    5.01   0
   6  -2   2   91.69    3.12   0
   6  -2   2   84.05    7.54   0
  -6   2  -2   91.37    3.02   0
  -6   2  -2   87.40    3.08   0
   6  -2   2   75.05    7.14   0
   6  -2   2   98.29    3.29   0
  -7   2  -2   82.68    2.91   0
   7  -2   2   86.86    3.11   0
   7  -2   2   85.61    2.91   0
  -7   2  -2   90.26    2.86   0
   7  -2   2   76.02    6.76   0
   7  -2   2   84.27    6.85   0
  -8   2  -2   38.33    2.79   0
  -8   2  -2   35.86    2.85   0
   8  -2   2   45.78    3.03   0
   8  -2   2   37.27    6.84   0
   8  -2   2   37.87    6.90   0
   8  -2   2   40.26    2.88   0
   9  -2   2  166.40    3.19   0
   9  -2   2  162.81    2.67   0
  -9   2  -2  155.82    3.03   0
  -9   2  -2  160.76    3.01   0
  10  -2   2    9.29    2.83   0
  10  -2   2   -2.15    2.81   0
 -10   2  -2    6.28    2.96   0
  11  -2   2  140.42    3.17   0
 -11   2  -2  148.44    3.34   0
  11  -2   2  141.24    3.03   0
 -12   2  -2    7.03    2.67   0
  12  -2   2    5.53    2.81   0
  12  -2   2    4.98    2.83   0
  13  -2   2   88.27    3.01   0
 -13   2  -2   72.54    3.07   0
  13  -2   2   89.81    3.02   0
  14  -2   2   22.76    2.99   0
  15  -2   2    9.24    2.93   0
  14   1  -2   70.31    4.42   0
  14   1  -2   81.61    2.72   0
  14   1  -2   81.51    4.49   0
  14   1  -2   68.49    3.13   0
  14   1  -2   80.82    3.14   0
  13   1  -2   23.87    3.97   0
  13   1  -2   20.24    4.17   0
  13   1  -2   23.33    2.96   0
  13   1  -2   22.55    2.97   0
  13   1  -2   21.38    2.46   0
  12   1  -2   64.31    2.83   0
  12   1  -2   61.53    2.80   0
  12   1  -2   45.64    3.81   0
  12   1  -2   57.95    2.83   0
  12   1  -2   65.11    3.59   0
  11   1  -2  117.78    2.98   0
  11   1  -2  124.69    2.91   0
  11   1  -2  119.49    3.59   0
  11   1  -2  110.15    2.90   0
  10   1  -2   92.23    3.69   0
  10   1  -2   91.74    2.86   0
 -10  -1   2   90.51    3.30   0
  10   1  -2  109.99    2.81   0
  10   1  -2   91.19    2.87   0
   9   1  -2   71.37    3.37   0
  -9  -1   2   74.50    3.35   0
   9   1  -2   85.34    2.85   0
   9   1  -2   87.79    2.83   0
   9   1  -2   80.14    2.82   0
   8   1  -2   -0.01    2.73   0
  -8  -1   2   11.75    3.10   0
   8   1  -2    2.32    2.72   0
   8   1  -2    8.74    3.22   0
  -7  -1   2    0.03    3.08   0
   7   1  -2    5.44    2.57   0
   7   1  -2    3.86    3.04   0
   7   1  -2    1.75    2.54   0
   6   1  -2   33.91    2.79   0
  -6  -1   2   34.84    3.50   0
   6   1  -2   36.73    3.48   0
   6   1  -2   38.99    2.82   0
   5   1  -2  284.11    3.79   0
  -5  -1   2  300.02    4.15   0
   5   1  -2  298.46    3.46   0
  -4  -1   2 2257.75    8.27   0
   4   1  -2 2085.60    7.98   0
   4   1  -2 2075.20    6.70   0
   4   1  -2 2192.56    6.73   0
   3   1  -2  216.92    4.88   0
   3   1  -2  222.24    3.95   0
  -3  -1   2  229.11    4.54   0
   3   1  -2  218.96    4.01   0
  -2  -1   2 3888.38   12.41   0
  -2  -1   2 3627.16   10.75   0
   2   1  -2 3540.64   11.84   0
   2   1  -2 3826.58   11.14   0
   2   1  -2 3712.11   10.73   0
   1   1  -2   60.97    4.92   0
   1   1  -2   62.02    4.76   0
   1   1  -2   63.24    5.43   0
  -1  -1   2   59.61    4.73   0
  -1  -1   2   66.46    5.35   0
  -1  -1   2   61.00    4.81   0
   0  -1   2  856.71    8.91   0
   0   1  -2  829.11    8.92   0
   0   1  -2  757.71    7.67   0
   0   1  -2  737.56    7.60   0
   0  -1   2  716.86    7.63   0
   0  -1   2  730.13    7.76   0
  -1   1  -2    0.22    4.55   0
  -1   1  -2    2.38    4.56   0
  -1   1  -2    0.69    6.50   0
   1  -1   2    0.62    6.53   0
   1  -1   2    1.59    4.73   0
   1  -1   2    3.01    4.64   0
   2  -1   2  878.58    6.64   0
  -2   1  -2  894.90    6.61   0
  -2   1  -2  775.41   18.07   0
  -2   1  -2  907.59    6.93   0
   2  -1   2  895.30    6.97   0
  -3   1  -2  146.75    4.00   0
   3  -1   2  138.65    4.11   0
   3  -1   2  139.42    4.15   0
  -3   1  -2  143.88    4.06   0
   4  -1   2    1.85    3.23   0
  -4   1  -2   -1.18    3.07   0
  -4   1  -2    0.13    3.18   0
   4  -1   2    2.10    3.36   0
   5  -1   2  354.37    9.79   0
  -5   1  -2  350.76    3.81   0
   5  -1   2  325.63    9.12   0
   5  -1   2  384.70    3.99   0
  -5   1  -2  351.50    3.83   0
   5  -1   2  367.33    3.94   0
   6  -1   2    3.60    5.81   0
  -6   1  -2    5.68    2.79   0
   6  -1   2    7.81    2.91   0
  -6   1  -2    6.71    2.77   0
   6  -1   2    2.11    6.35   0
   6  -1   2    7.85    3.28   0
   7  -1   2   -4.16    2.73   0
   7  -1   2   -1.93    5.51   0
   7  -1   2   -3.17    2.66   0
  -7   1  -2   -6.80    2.60   0
  -7   1  -2   -3.47    2.56   0
   7  -1   2    0.68    5.01   0
  -8   1  -2    0.97    2.74   0
  -8   1  -2    9.82    2.70   0
   8  -1   2    5.50    2.78   0
   8  -1   2    6.11    5.34   0
   8  -1   2    3.69    5.50   0
   8  -1   2    0.54    2.83   0
   9  -1   2  246.82    6.94   0
   9  -1   2  255.19    7.06   0
  -9   1  -2  255.65    3.27   0
   9  -1   2  281.28    3.34   0
  10  -1   2   25.27    6.91   0
  10  -1   2   34.33    2.85   0
  10  -1   2   26.65    2.86   0
 -10   1  -2   20.93    2.69   0
  10  -1   2   27.88    6.75   0
  11  -1   2  158.66    3.00   0
  11  -1   2  151.25    3.16   0
 -11   1  -2  130.27    3.04   0
  12  -1   2  116.80    3.14   0
 -12   1  -2  119.21    3.06   0
  12  -1   2  114.09    3.00   0
  13  -1   2    2.69    2.94   0
  13  -1   2    5.48    3.00   0
 -13   1  -2   -6.97    2.94   0
  14  -1   2   29.78    2.96   0
  14  -1   2   23.82    2.98   0
  15   0  -2    0.36    3.10   0
  15   0  -2    5.97    4.64   0
  15   0  -2    9.99    4.84   0
  15   0  -2    4.02    2.97   0
  14   0  -2    4.01    3.00   0
  14   0  -2   -5.10    4.34   0
  14   0  -2   -1.23    3.04   0
  14   0  -2   -0.41    4.17   0
  13   0  -2    6.84    4.21   0
  13   0  -2    2.38    2.97   0
  13   0  -2    1.39    4.06   0
  13   0  -2    5.05    2.84   0
  13   0  -2   -2.85    2.90   0
  12   0  -2   40.56    3.75   0
  12   0  -2   55.36    2.80   0
  12   0  -2   46.13    3.88   0
  12   0  -2   42.96    2.85   0
  12   0  -2   47.56    2.86   0
  11   0  -2   33.70    2.90   0
  11   0  -2   40.67    3.70   0
  11   0  -2   34.58    3.71   0
  11   0  -2   42.17    2.73   0
  11   0  -2   33.00    2.73   0
  10   0  -2    4.29    2.61   0
  10   0  -2    6.81    2.59   0
  10   0  -2   -2.75    3.19   0
  10   0  -2    0.66    3.30   0
  10   0  -2   -3.00    2.75   0
   9   0  -2    0.65    2.56   0
   9   0  -2    1.21    2.61   0
   9   0  -2    8.82    2.68   0
   9   0  -2    1.65    3.41   0
   8   0  -2  205.97    3.19   0
   8   0  -2  202.30    4.08   0
   8   0  -2  216.65    3.14   0
  -7   0   2  411.29    4.30   0
   7   0  -2  401.49    3.48   0
   7   0  -2  409.67    3.54   0
   7   0  -2  397.97    4.32   0
  -6   0   2 1716.33    7.03   0
   6   0  -2 1639.69    5.69   0
   6   0  -2 1642.08    6.96   0
   6   0  -2 1668.55    5.68   0
   5   0  -2  628.42    4.30   0
   5   0  -2  620.27    4.32   0
  -5   0   2  635.11    5.17   0
   5   0  -2  605.49    4.33   0
   5   0  -2  611.41    5.09   0
  -4   0   2  573.17    5.12   0
   4   0  -2  561.95    4.57   0
   4   0  -2  595.02    4.56   0
   4   0  -2  543.17    5.06   0
   3   0  -2 1731.61    7.63   0
  -3   0   2 1785.01    8.74   0
   3   0  -2 1653.41    8.12   0
   3   0  -2 1763.73    7.56   0
  -2   0   2 1678.97    9.17   0
   2   0  -2 1537.04    8.87   0
   2   0  -2 1656.60    8.66   0
  -2   0   2 1585.09    8.60   0
   1   0  -2  114.04    5.27   0
  -1   0   2  117.28    6.01   0
   1   0  -2  117.00    4.93   0
   1   0  -2  119.77    6.31   0
  -1   0   2  109.23    5.08   0
   1   0  -2  111.40    4.86   0
   0   0  -2    4.63    5.11   0
   0   0  -2    6.15    5.48   0
   0   0   2    3.97    4.73   0
   0   0  -2    5.99    5.02   0
   0   0   2    5.85    4.90   0
   1   0   2   71.96    5.12   0
   1   0   2   73.50    5.02   0
  -1   0  -2   76.82    5.20   0
  -1   0  -2   70.83    4.95   0
   1   0   2   62.70    6.30   0
  -1   0  -2   62.67    5.85   0
   2   0   2   62.04    6.39   0
  -2   0  -2   66.58    6.21   0
  -2   0  -2   69.33    4.42   0
   2   0   2   68.55    4.44   0
   2   0   2   74.90    4.55   0
  -2   0  -2   70.68    4.39   0
  -3   0  -2  465.46    4.70   0
   3   0   2  416.07    7.75   0
   3   0   2  469.22    4.84   0
  -3   0  -2  463.76    4.61   0
  -3   0  -2  445.68    7.88   0
   3   0   2  464.89    4.25   0
  -4   0  -2  471.09    4.17   0
   4   0   2  441.03    7.09   0
  -4   0  -2  455.32    6.96   0
   4   0   2  494.71    4.37   0
   4   0   2  492.70    4.19   0
  -4   0  -2  477.48    4.16   0
   5   0   2    8.70    2.96   0
  -5   0  -2    4.57    4.46   0
   5   0   2    6.85    2.99   0
  -5   0  -2    2.14    2.92   0
  -5   0  -2    2.00    2.88   0
   5   0   2    3.70    4.55   0
  -6   0  -2    8.56    4.25   0
   6   0   2    8.01    2.27   0
   6   0   2   12.87    2.83   0
   6   0   2    7.17    4.61   0
  -6   0  -2   11.10    2.23   0
  -6   0  -2    5.66    2.72   0
   7   0   2  530.40    3.68   0
   7   0   2  532.32    3.73   0
  -7   0  -2  501.34    5.98   0
  -7   0  -2  520.64    3.30   0
   7   0   2  507.80    6.11   0
   8   0   2  342.85    3.32   0
  -8   0  -2  319.80    5.21   0
   8   0   2  328.26    5.39   0
  -8   0  -2  336.46    3.30   0
   8   0   2  354.38    3.31   0
  -9   0  -2    9.65    2.76   0
   9   0   2    9.86    4.56   0
   9   0   2   20.96    2.81   0
   9   0   2   12.72    2.78   0
  10   0   2   72.66    5.09   0
 -10   0  -2   68.72    2.83   0
  10   0   2   65.31    5.39   0
  10   0   2   67.54    2.83   0
  10   0   2   75.59    2.89   0
  11   0   2  123.40    3.08   0
 -11   0  -2  105.43    2.89   0
  11   0   2  102.65    6.05   0
  11   0   2  106.41    6.15   0
  12   0   2   33.24    3.07   0
  12   0   2   39.72    3.03   0
 -12   0  -2   41.83    2.92   0
  13   0   2    0.61    2.39   0
  13   0   2    5.70    3.05   0
 -13   0  -2    0.49    2.40   0
  15  -1  -2   80.18    3.16   0
  15  -1  -2   62.78    5.02   0
  15  -1  -2   59.97    4.87   0
  15  -1  -2   78.31    3.29   0
  14  -1  -2   11.47    3.00   0
  14  -1  -2    5.20    4.52   0
  14  -1  -2    4.28    2.99   0
  14  -1  -2   11.57    4.16   0
  14  -1  -2    4.35    2.98   0
  13  -1  -2   44.99    2.90   0
  13  -1  -2   38.38    4.18   0
  13  -1  -2   19.44    2.94   0
  13  -1  -2   29.59    3.82   0
  13  -1  -2   51.40    2.87   0
  12  -1  -2   15.64    3.97   0
  12  -1  -2   11.71    2.82   0
  12  -1  -2   13.71    3.10   0
  12  -1  -2    9.66    2.71   0
  12  -1  -2   12.39    3.62   0
  11  -1  -2   45.97    2.79   0
  11  -1  -2   51.41    3.10   0
  11  -1  -2   46.91    3.86   0
  11  -1  -2   50.58    3.20   0
  11  -1  -2   49.81    3.67   0
  10  -1  -2   80.80    3.50   0
  10  -1  -2   86.90    3.70   0
  10  -1  -2   94.53    2.86   0
  10  -1  -2  103.91    2.87   0
  10  -1  -2   96.09    2.99   0
   9  -1  -2   88.92    2.78   0
   9  -1  -2   97.84    2.92   0
   9  -1  -2   91.95    3.77   0
   9  -1  -2   91.16    3.88   0
   9  -1  -2   93.72    2.86   0
   8  -1  -2  192.24    3.02   0
   8  -1  -2  190.69    3.49   0
   8  -1  -2  171.01    4.20   0
   8  -1  -2  177.34    3.76   0
   8  -1  -2  194.22    3.14   0
   7  -1  -2    0.30    3.53   0
   7  -1  -2   -6.62    2.97   0
   7  -1  -2   -0.70    3.31   0
   7  -1  -2    2.31    2.63   0
   7  -1  -2    0.25    2.71   0
   6  -1  -2  636.26    5.28   0
   6  -1  -2  636.34    5.10   0
   6  -1  -2  662.35    4.29   0
   6  -1  -2  638.22    4.40   0
   6  -1  -2  648.30    4.60   0
   5  -1  -2   29.19    3.74   0
   5  -1  -2   32.74    3.37   0
   5  -1  -2   32.91    3.07   0
   5  -1  -2   29.32    2.87   0
   5  -1  -2   30.66    3.45   0
   4  -1  -2  281.42    4.79   0
   4  -1  -2  272.60    4.37   0
   4  -1  -2  260.00    4.50   0
   4  -1  -2  282.96    4.31   0
   4  -1  -2  271.66    4.15   0
   3  -1  -2 2823.38   10.11   0
   3  -1  -2 2740.15   11.05   0
   3  -1  -2 3002.90   10.76   0
   2  -1  -2 1599.42    9.92   0
  -2   1   2 1542.86    9.92   0
   2  -1  -2 1589.31    8.63   0
  -2   1   2 1476.52    8.40   0
  -1   1   2  243.50   12.95   0
  -1   1   2  249.88    6.21   0
   1  -1  -2  346.47   13.99   0
  -1   1   2  263.12    5.81   0
   1  -1  -2  283.98    5.14   0
   1  -1  -2  266.69    6.38   0
   0  -1  -2   45.29    5.64   0
   0   1   2   43.14    4.99   0
   0   1   2   41.80    4.60   0
   0  -1  -2   45.10    5.53   0
   0  -1  -2   43.03    4.95   0
   0   1   2   46.76    6.24   0
   1   1   2 1614.37    8.40   0
  -1  -1  -2 1669.72    8.45   0
   1   1   2 1514.16    8.40   0
   1   1   2 1392.70    8.78   0
  -1  -1  -2 1474.71    8.86   0
  -1  -1  -2 1547.29    8.36   0
  -2  -1  -2  227.08    5.24   0
   2   1   2  233.98    4.52   0
  -2  -1  -2  232.73    4.35   0
  -2  -1  -2  231.25    4.34   0
   2   1   2  218.33    5.31   0
   2   1   2  225.74    4.40   0
  -3  -1  -2  107.32    3.44   0
  -3  -1  -2  103.03    4.42   0
   3   1   2  108.48    3.49   0
   3   1   2  109.69    3.39   0
  -3  -1  -2  108.32    3.38   0
   3   1   2  106.18    4.19   0
   4   1   2  473.98    5.64   0
  -4  -1  -2  504.27    4.00   0
   4   1   2  507.23    4.13   0
   4   1   2  500.00    3.64   0
  -4  -1  -2  492.77    5.60   0
   5   1   2  152.92    3.09   0
   5   1   2  141.35    4.29   0
   5   1   2  146.73    3.16   0
  -5  -1  -2  142.90    3.13   0
  -5  -1  -2  143.70    4.19   0
   6   1   2   46.78    4.07   0
  -6  -1  -2   48.34    3.89   0
  -6  -1  -2   46.11    2.75   0
   6   1   2   49.68    2.84   0
   6   1   2   49.51    2.82   0
   7   1   2    7.22    2.77   0
   7   1   2   15.76    2.70   0
  -7  -1  -2   17.57    3.47   0
  -7  -1  -2   13.99    2.68   0
   7   1   2   15.10    3.86   0
  -8  -1  -2  308.82    4.75   0
   8   1   2  324.41    3.29   0
   8   1   2  309.75    4.91   0
   8   1   2  332.47    3.27   0
  -8  -1  -2  316.51    3.29   0
   9   1   2    8.46    2.86   0
  -9  -1  -2   17.59    2.81   0
  -9  -1  -2    2.74    3.80   0
   9   1   2    1.57    4.39   0
   9   1   2   -1.00    2.89   0
 -10  -1  -2    5.60    2.80   0
  10   1   2    6.17    4.25   0
  10   1   2  -11.84    2.84   0
 -10  -1  -2    1.67    3.74   0
  11   1   2   38.25    2.88   0
  11   1   2   34.34    2.38   0
 -11  -1  -2   31.24    2.84   0
  11   1   2   28.20    4.42   0
  12   1   2   18.16    2.97   0
  12   1   2   18.92    2.37   0
 -12  -1  -2   21.37    2.83   0
  12   1   2   19.84    5.41   0
  12   1   2   17.89    5.17   0
 -13  -1  -2   24.16    3.03   0
  13   1   2    6.90    3.17   0
  13   1   2   17.48    7.99   0
  14   1   2  179.89    3.53   0
  15  -2  -2    9.80    4.91   0
  15  -2  -2   -0.91    3.18   0
  15  -2  -2   10.31    3.01   0
  15  -2  -2   11.14    4.92   0
  14  -2  -2    1.59    4.50   0
  14  -2  -2    0.20    2.98   0
  14  -2  -2   -0.17    4.49   0
  14  -2  -2    5.05    3.35   0
  13  -2  -2   16.89    3.99   0
  13  -2  -2   15.85    4.06   0
  13  -2  -2   18.62    2.90   0
  13  -2  -2   18.79    2.89   0
  13  -2  -2   17.22    2.88   0
  12  -2  -2   18.78    2.87   0
  12  -2  -2   19.24    3.73   0
  12  -2  -2    8.70    2.74   0
  12  -2  -2   36.98    2.76   0
  12  -2  -2   10.32    3.62   0
  11  -2  -2   17.63    3.06   0
  11  -2  -2   25.39    3.71   0
  11  -2  -2   16.44    2.63   0
  11  -2  -2   17.70    2.79   0
  11  -2  -2   23.27    3.61   0
  10  -2  -2   28.52    3.38   0
  10  -2  -2   36.92    2.68   0
  10  -2  -2   29.34    3.72   0
  10  -2  -2   29.13    3.11   0
  10  -2  -2   36.28    2.87   0
   9  -2  -2  198.53    3.11   0
   9  -2  -2  182.19    3.76   0
   9  -2  -2  185.10    3.08   0
   9  -2  -2  188.81    3.26   0
   9  -2  -2  195.47    4.05   0
   8  -2  -2  109.67    3.61   0
   8  -2  -2  104.76    3.48   0
   8  -2  -2  110.63    3.34   0
   8  -2  -2  120.33    3.45   0
   8  -2  -2  109.85    2.88   0
   7  -2  -2   21.94    2.74   0
   7  -2  -2   18.83    3.20   0
   7  -2  -2   19.88    3.03   0
   7  -2  -2   19.79    3.24   0
   7  -2  -2   15.94    3.36   0
   6  -2  -2    8.26    3.16   0
   6  -2  -2   13.35    3.39   0
   6  -2  -2    7.55    3.29   0
   6  -2  -2   17.90    3.10   0
   6  -2  -2   10.93    3.16   0
   5  -2  -2 2134.24    7.75   0
   5  -2  -2 2310.34    8.16   0
   5  -2  -2 2317.02    8.25   0
   5  -2  -2 2166.55    8.05   0
   4  -2  -2  178.62    4.13   0
   4  -2  -2  171.74    3.73   0
  -4   2   2  156.54    4.08   0
   4  -2  -2  172.30    4.53   0
   4  -2  -2  180.16    4.58   0
  -3   2   2  287.65    6.04   0
  -3   2   2  269.44    4.52   0
   3  -2  -2  268.36    4.44   0
  -3   2   2  270.51    5.47   0
   3  -2  -2  296.30    6.61   0
   3  -2  -2  288.80    5.94   0
   2  -2  -2   57.47    8.66   0
   2  -2  -2   65.52    4.11   0
   2  -2  -2   65.13    6.01   0
  -2   2   2   69.41    8.56   0
  -2   2   2   60.01    4.09   0
  -2   2   2   59.04    5.80   0
   1  -2  -2   59.35    5.55   0
   1  -2  -2   49.92    3.81   0
  -1   2   2   48.06    5.28   0
  -1   2   2   51.79    7.05   0
  -1   2   2   43.24    4.41   0
   0  -2  -2 2612.10   10.45   0
   0   2   2 2507.61   10.38   0
   0   2   2 2325.66   11.07   0
   0  -2  -2 2370.62    9.10   0
   0   2   2 2283.95    9.01   0
  -1  -2  -2   53.20    3.89   0
   1   2   2   46.95    3.69   0
  -1  -2  -2   53.71    3.81   0
   1   2   2   58.48    3.91   0
   1   2   2   46.25    4.57   0
   2   2   2  152.16    3.88   0
   2   2   2  157.37    3.60   0
  -2  -2  -2  169.57    3.60   0
  -2  -2  -2  164.22    4.27   0
   2   2   2  179.09    3.77   0
   3   2   2   27.14    3.18   0
  -3  -2  -2   22.52    3.40   0
  -3  -2  -2   25.08    3.09   0
   3   2   2   29.88    3.17   0
   3   2   2   24.61    3.04   0
   4   2   2   54.61    3.61   0
   4   2   2   55.76    2.43   0
   4   2   2   53.49    3.04   0
  -4  -2  -2   49.50    2.48   0
  -4  -2  -2   55.80    3.47   0
   5   2   2   -3.78    3.73   0
   5   2   2    2.14    2.22   0
  -5  -2  -2    1.31    3.19   0
   5   2   2   -1.42    2.79   0
  -5  -2  -2    9.20    2.66   0
   6   2   2   13.12    3.21   0
   6   2   2   14.34    2.18   0
  -6  -2  -2    6.54    3.10   0
  -6  -2  -2   10.95    2.11   0
   6   2   2   12.03    2.10   0
  -7  -2  -2  315.68    3.26   0
  -7  -2  -2  308.66    4.30   0
   7   2   2  317.37    2.81   0
   7   2   2  302.96    4.45   0
   7   2   2  317.67    2.84   0
   8   2   2  163.66    4.12   0
  -8  -2  -2  150.51    2.98   0
  -8  -2  -2  156.29    3.96   0
   8   2   2  159.21    2.54   0
   8   2   2  167.56    2.94   0
   9   2   2   48.65    3.91   0
  -9  -2  -2   39.24    4.02   0
   9   2   2   64.71    2.92   0
  -9  -2  -2   34.11    2.80   0
  10   2   2    7.46    3.87   0
  10   2   2   12.60    2.73   0
 -10  -2  -2   10.02    3.73   0
 -10  -2  -2    5.60    2.80   0
  11   2   2    6.53    3.94   0
 -11  -2  -2    1.96    3.72   0
 -11  -2  -2    7.93    2.67   0
  11   2   2    5.27    2.76   0
  12   2   2   41.99    2.38   0
 -12  -2  -2   38.34    4.35   0
 -12  -2  -2   36.21    2.46   0
  12   2   2   26.68    3.08   0
  12   2   2   34.96    5.00   0
 -13  -2  -2    9.44    3.11   0
  13   2   2   10.16    4.93   0
  13   2   2   18.05    2.45   0
  13   2   2   18.56    2.63   0
  13   2   2   11.45    5.36   0
  15  -3  -2    3.13    5.31   0
  15  -3  -2    2.75    2.97   0
  15  -3  -2    7.23    4.94   0
  15  -3  -2   -0.29    2.95   0
  14  -3  -2   85.14    3.42   0
  14  -3  -2   87.63    3.09   0
  14  -3  -2   71.07    4.67   0
  14  -3  -2   71.91    4.67   0
  14  -3  -2   74.14    3.14   0
  13  -3  -2   33.36    3.20   0
  13  -3  -2   34.85    2.88   0
  13  -3  -2   32.73    3.95   0
  13  -3  -2   28.43    4.15   0
  12  -3  -2   10.69    3.17   0
  12  -3  -2   10.23    3.69   0
  12  -3  -2   20.89    3.24   0
  12  -3  -2   15.12    3.68   0
  12  -3  -2   17.11    2.76   0
  11  -3  -2    2.01    3.04   0
  11  -3  -2   14.71    2.71   0
  11  -3  -2   13.29    3.63   0
  11  -3  -2   17.54    3.60   0
  11  -3  -2   13.00    3.11   0
  10  -3  -2   24.73    3.14   0
  10  -3  -2   25.59    3.60   0
  10  -3  -2   23.59    3.65   0
  10  -3  -2   29.30    3.18   0
  10  -3  -2   28.44    2.84   0
   9  -3  -2   72.95    3.17   0
   9  -3  -2   73.46    3.58   0
   9  -3  -2   74.62    3.65   0
   9  -3  -2   76.10    3.31   0
   9  -3  -2   72.80    3.22   0
   8  -3  -2   59.50    3.25   0
   8  -3  -2   63.44    3.45   0
   8  -3  -2   64.53    3.36   0
   8  -3  -2   69.22    3.29   0
   8  -3  -2   73.02    3.51   0
   7  -3  -2   27.70    3.22   0
   7  -3  -2   34.76    2.96   0
   7  -3  -2   31.90    3.31   0
   7  -3  -2   28.30    3.16   0
   7  -3  -2   30.77    3.42   0
   6  -3  -2   31.03    3.73   0
   6  -3  -2   35.13    3.23   0
   6  -3  -2   33.51    3.62   0
   6  -3  -2   26.19    3.62   0
  -6   3   2   26.98    3.47   0
  -5   3   2  219.19    4.38   0
   5  -3  -2  240.77    4.26   0
   5  -3  -2  231.95    4.49   0
   5  -3  -2  222.43    3.59   0
  -5   3   2  210.88    3.91   0
   5  -3  -2  213.21    4.51   0
  -4   3   2  323.35    5.33   0
  -4   3   2  287.74    3.86   0
   4  -3  -2  311.46    5.20   0
   4  -3  -2  306.59    6.16   0
   4  -3  -2  293.98    3.91   0
   4  -3  -2  310.67    5.85   0
  -3   3   2   26.61    5.42   0
  -3   3   2   20.96    3.34   0
  -3   3   2   26.06    5.41   0
   3  -3  -2   23.39    4.79   0
   3  -3  -2   26.66    5.44   0
   3  -3  -2   27.17    3.31   0
   2  -3  -2  408.65    8.31   0
   2  -3  -2  489.17    8.22   0
  -2   3   2  375.78    7.22   0
  -2   3   2  419.02    8.21   0
  -2   3   2  419.55    4.55   0
   2  -3  -2  416.26    4.60   0
   1  -3  -2    4.05    4.50   0
  -1   3   2   -2.02    3.68   0
   1  -3  -2    4.34    3.61   0
  -1   3   2    3.60    4.30   0
  -1   3   2    5.62    3.88   0
   0  -3  -2   -1.95    3.74   0
   0   3   2   -2.31    3.55   0
   0   3   2    0.27    3.46   0
   0  -3  -2   -0.01    3.38   0
  -1  -3  -2  126.71    3.65   0
   1   3   2  129.53    3.74   0
   1   3   2  143.40    3.65   0
  -1  -3  -2  144.68    3.55   0
   2   3   2   19.24    3.20   0
   2   3   2   23.11    2.90   0
  -2  -3  -2   22.19    3.09   0
   2   3   2   23.96    3.12   0
  -2  -3  -2   16.19    3.05   0
   3   3   2  679.78    4.79   0
  -3  -3  -2  732.03    4.33   0
   3   3   2  693.25    4.29   0
  -3  -3  -2  703.45    4.98   0
   3   3   2  742.25    4.06   0
  -4  -3  -2    0.46    2.90   0
   4   3   2    5.15    3.52   0
  -4  -3  -2    5.08    2.74   0
   4   3   2    1.65    2.70   0
   4   3   2    1.16    2.77   0
   5   3   2  251.18    3.89   0
   5   3   2  273.85    2.78   0
   5   3   2  255.49    3.12   0
  -5  -3  -2  274.53    2.76   0
  -5  -3  -2  249.54    3.47   0
  -6  -3  -2   36.10    2.74   0
  -6  -3  -2   45.16    2.79   0
   6   3   2   37.29    3.38   0
   6   3   2   40.50    2.81   0
   6   3   2   28.83    2.79   0
   7   3   2   95.45    2.84   0
   7   3   2   91.61    2.80   0
   7   3   2   99.40    3.70   0
  -7  -3  -2   82.03    3.31   0
  -7  -3  -2  104.63    2.77   0
   8   3   2  128.21    3.06   0
   8   3   2  135.62    4.05   0
  -8  -3  -2  132.36    3.05   0
   8   3   2  134.36    3.10   0
  -8  -3  -2  136.97    3.51   0
  -9  -3  -2  352.85    3.35   0
   9   3   2  360.38    3.26   0
  -9  -3  -2  330.64    4.46   0
   9   3   2  343.85    4.65   0
   9   3   2  351.80    3.37   0
 -10  -3  -2  120.32    3.80   0
 -10  -3  -2  140.99    2.94   0
  10   3   2  127.87    2.52   0
  10   3   2  131.77    3.07   0
  10   3   2  105.56    3.73   0
 -11  -3  -2   13.64    3.61   0
  11   3   2    6.39    3.77   0
 -11  -3  -2    2.73    2.40   0
  11   3   2   26.94    2.90   0
  12   3   2   15.54    2.57   0
  12   3   2   24.74    4.62   0
 -12  -3  -2   17.82    4.27   0
 -12  -3  -2   32.42    3.10   0
  13   3   2    7.39    3.10   0
 -13  -3  -2    3.29    4.22   0
  13   3   2    5.19    4.63   0
  15  -4  -2   14.28    2.95   0
  15  -4  -2   16.12    3.45   0
  15  -4  -2    6.80    4.87   0
  15  -4  -2    8.37    5.02   0
  14  -4  -2   14.50    3.12   0
  14  -4  -2   13.72    4.40   0
  14  -4  -2   11.55    4.61   0
  14  -4  -2    9.64    3.24   0
  14  -4  -2   17.08    2.97   0
  13  -4  -2   98.95    4.33   0
  13  -4  -2  138.82    3.68   0
  13  -4  -2  107.56    4.33   0
  13  -4  -2  120.82    3.50   0
  13  -4  -2  123.12    3.45   0
  12  -4  -2   65.78    3.36   0
  12  -4  -2   52.40    3.85   0
  12  -4  -2   67.52    3.34   0
  12  -4  -2   60.96    3.08   0
  12  -4  -2   61.42    3.74   0
  11  -4  -2    8.48    3.21   0
  11  -4  -2    5.52    3.10   0
  11  -4  -2    6.34    3.20   0
  11  -4  -2   11.61    3.59   0
  11  -4  -2    1.70    3.17   0
  10  -4  -2   20.78    2.83   0
  10  -4  -2   20.48    3.25   0
  10  -4  -2   21.57    3.22   0
  10  -4  -2   18.96    3.61   0
  10  -4  -2   29.72    3.07   0
   9  -4  -2   63.33    3.27   0
   9  -4  -2   58.62    3.37   0
   9  -4  -2   64.99    3.33   0
   9  -4  -2   69.83    3.18   0
   9  -4  -2   79.80    3.40   0
   8  -4  -2   66.48    3.10   0
   8  -4  -2   69.81    3.41   0
   8  -4  -2   74.15    3.56   0
   8  -4  -2   63.74    3.47   0
  -7   4   2   66.48    3.26   0
   7  -4  -2   61.32    3.50   0
   7  -4  -2   68.47    3.63   0
  -7   4   2   59.60    3.37   0
   7  -4  -2   67.18    3.73   0
   7  -4  -2   66.58    3.52   0
   6  -4  -2   49.33    4.32   0
   6  -4  -2   50.24    3.41   0
   6  -4  -2   54.65    3.89   0
  -6   4   2   47.81    3.22   0
  -6   4   2   45.48    2.99   0
   6  -4  -2   49.31    3.02   0
  -5   4   2    1.63    3.30   0
   5  -4  -2    2.99    3.03   0
   5  -4  -2    2.44    4.86   0
   5  -4  -2   -0.59    4.51   0
   5  -4  -2    2.74    3.71   0
  -5   4   2    7.66    3.62   0
   4  -4  -2  595.43    4.44   0
   4  -4  -2  663.84   11.72   0
   4  -4  -2  568.41   11.83   0
   4  -4  -2  567.32    6.23   0
  -4   4   2  566.35    4.32   0
  -4   4   2  683.43    7.04   0
  -3   4   2  270.52    9.57   0
  -3   4   2  269.55    3.79   0
   3  -4  -2  270.85    5.93   0
  -3   4   2  288.72    5.85   0
   3  -4  -2  280.86    3.86   0
   3  -4  -2  312.54   10.08   0
   2  -4  -2  127.88    5.24   0
  -2   4   2  122.24    3.57   0
   2  -4  -2  136.27    5.34   0
  -2   4   2  124.77    4.77   0
  -2   4   2  126.29    5.21   0
   2  -4  -2  130.94    3.58   0
   1  -4  -2   31.41    3.93   0
   1  -4  -2   39.97    3.32   0
  -1   4   2   31.20    3.87   0
  -1   4   2   32.19    3.39   0
  -1   4   2   34.31    3.63   0
   0   4   2   90.81    3.74   0
   0  -4  -2   89.39    3.22   0
   0   4   2   79.79    2.91   0
   0   4   2   87.77    3.57   0
   0  -4  -2   93.77    2.87   0
   1   4   2   27.84    3.16   0
  -1  -4  -2   22.11    2.89   0
  -1  -4  -2   29.72    3.14   0
   1   4   2   28.35    2.94   0
  -2  -4  -2  361.66    3.68   0
   2   4   2  353.57    3.73   0
   2   4   2  341.57    3.75   0
  -2  -4  -2  351.26    3.81   0
   3   4   2  229.35    3.53   0
   3   4   2  218.06    3.29   0
  -3  -4  -2  230.64    3.30   0
   3   4   2  237.40    3.33   0
  -3  -4  -2  226.82    3.44   0
   4   4   2  137.72    2.90   0
  -4  -4  -2  142.23    2.89   0
   4   4   2  151.48    3.27   0
  -4  -4  -2  142.88    3.13   0
   4   4   2  139.98    2.98   0
  -5  -4  -2   72.09    2.89   0
   5   4   2   67.09    2.34   0
   5   4   2   75.85    2.73   0
  -5  -4  -2   74.37    2.37   0
   5   4   2   70.42    3.42   0
   6   4   2   27.03    2.82   0
   6   4   2   35.65    2.69   0
  -6  -4  -2   42.31    2.20   0
   6   4   2   34.74    2.21   0
  -6  -4  -2   29.63    2.76   0
   7   4   2  103.55    2.88   0
   7   4   2   90.71    2.86   0
  -7  -4  -2   94.29    3.31   0
  -7  -4  -2   92.74    2.43   0
   7   4   2   96.24    3.44   0
   8   4   2  190.01    3.84   0
   8   4   2  193.71    2.64   0
  -8  -4  -2  212.73    3.11   0
  -8  -4  -2  195.49    3.67   0
   8   4   2  206.70    3.02   0
   9   4   2   17.15    3.63   0
   9   4   2   22.14    2.86   0
   9   4   2   34.00    2.83   0
  -9  -4  -2   24.73    3.23   0
  -9  -4  -2   37.52    2.77   0
  10   4   2    9.53    3.23   0
  10   4   2   21.67    2.74   0
  10   4   2   -4.78    2.84   0
 -10  -4  -2   11.91    3.21   0
 -10  -4  -2   12.18    2.80   0
 -11  -4  -2   44.04    2.99   0
 -11  -4  -2   33.45    3.82   0
  11   4   2   34.82    3.00   0
  11   4   2   41.08    3.91   0
  12   4   2    7.55    3.99   0
 -12  -4  -2    4.87    3.76   0
  12   4   2    6.45    2.57   0
 -12  -4  -2   -0.76    3.15   0
  12   4   2    3.46    2.42   0
 -13  -4  -2   59.41    4.41   0
  15  -5  -2   45.51    4.85   0
  15  -5  -2   47.09    4.59   0
  15  -5  -2   43.23    3.42   0
  15  -5  -2   45.16    3.12   0
  14  -5  -2    9.04    4.22   0
  14  -5  -2    9.66    4.22   0
  14  -5  -2    4.63    3.39   0
  14  -5  -2   -1.15    2.97   0
  14  -5  -2   -5.39    3.39   0
  13  -5  -2    2.58    3.69   0
  13  -5  -2   -4.93    3.33   0
  13  -5  -2    0.16    3.78   0
  13  -5  -2    0.64    3.36   0
  13  -5  -2    2.45    3.28   0
  12  -5  -2  107.18    3.13   0
  12  -5  -2   90.31    3.65   0
  12  -5  -2  108.73    3.77   0
  12  -5  -2   87.04    3.93   0
  12  -5  -2  108.62    3.45   0
  11  -5  -2   29.20    3.54   0
  11  -5  -2   25.04    3.25   0
  11  -5  -2   32.08    3.40   0
  11  -5  -2   27.30    3.28   0
  11  -5  -2   36.53    3.15   0
  10  -5  -2  114.18    3.96   0
  10  -5  -2  111.29    3.43   0
  10  -5  -2   99.48    3.57   0
  10  -5  -2  100.64    3.39   0
  10  -5  -2  106.66    3.68   0
   9  -5  -2   54.11    3.64   0
   9  -5  -2   62.94    3.90   0
   9  -5  -2   49.47    3.32   0
   9  -5  -2   64.62    3.33   0
  -8   5   2   16.42    3.08   0
   8  -5  -2   18.32    3.65   0
  -8   5   2   15.47    3.27   0
   8  -5  -2   19.86    3.98   0
   8  -5  -2   22.25    3.25   0
   8  -5  -2   23.62    3.96   0
   7  -5  -2  111.84    3.66   0
  -7   5   2  111.95    3.19   0
   7  -5  -2  123.65    4.86   0
   7  -5  -2  123.59    5.22   0
  -7   5   2  114.81    3.58   0
   7  -5  -2  120.49    4.03   0
   6  -5  -2  175.25    6.81   0
  -6   5   2  152.35    3.15   0
   6  -5  -2  155.60    4.24   0
   6  -5  -2  155.19    3.29   0
  -6   5   2  171.74    4.01   0
   6  -5  -2  158.86    6.10   0
  -5   5   2  145.45    4.50   0
  -5   5   2  136.81    3.11   0
   5  -5  -2  138.93    3.22   0
   5  -5  -2  128.64    4.30   0
  -4   5   2    5.97    4.23   0
   4  -5  -2    5.48    2.94   0
  -4   5   2    9.54    2.85   0
   4  -5  -2    2.59    4.34   0
  -3   5   2  429.77    3.90   0
  -3   5   2  399.79    9.19   0
   3  -5  -2  483.59    6.24   0
   3  -5  -2  485.29    4.05   0
  -3   5   2  463.25    5.77   0
  -2   5   2   57.76    4.24   0
  -2   5   2   50.02    3.82   0
   2  -5  -2   61.86    3.13   0
  -2   5   2   55.44    3.10   0
   2  -5  -2   54.99    4.21   0
  -1   5   2  154.16    4.13   0
   1  -5  -2  141.43    2.91   0
  -1   5   2  153.95    4.10   0
  -1   5   2  144.96    3.41   0
   1  -5  -2  149.27    4.18   0
   0  -5  -2  332.12    3.71   0
   0   5   2  343.63    3.79   0
   0   5   2  357.98    4.39   0
   0  -5  -2  329.33    3.80   0
   0   5   2  326.69    3.76   0
   1   5   2    2.89    3.25   0
   1   5   2    6.47    2.96   0
  -1  -5  -2   -4.55    2.87   0
   1   5   2    0.89    2.89   0
  -1  -5  -2   -1.32    3.23   0
   2   5   2   57.77    3.01   0
  -2  -5  -2   69.57    3.00   0
  -2  -5  -2   68.27    2.88   0
   2   5   2   66.00    2.95   0
   3   5   2  779.62    4.10   0
  -3  -5  -2  789.08    4.12   0
   3   5   2  814.30    4.17   0
   3   5   2  766.44    4.31   0
  -3  -5  -2  766.45    4.27   0
   4   5   2    1.38    2.63   0
  -4  -5  -2   -0.51    2.73   0
  -4  -5  -2    8.54    2.59   0
   4   5   2   -5.89    2.81   0
   4   5   2   -0.11    2.57   0
   5   5   2    2.32    2.68   0
  -5  -5  -2    9.18    2.58   0
  -5  -5  -2    2.29    2.59   0
   5   5   2    3.06    2.59   0
   5   5   2    4.95    2.48   0
   6   5   2  112.56    2.34   0
  -6  -5  -2  109.45    2.79   0
   6   5   2   95.89    2.73   0
  -6  -5  -2   96.31    2.95   0
   6   5   2   94.25    3.02   0
   7   5   2  136.58    3.46   0
  -7  -5  -2  119.61    2.94   0
   7   5   2  127.95    2.92   0
  -7  -5  -2  122.49    3.45   0
   7   5   2  120.49    2.52   0
  -8  -5  -2   18.32    2.75   0
   8   5   2    5.47    3.34   0
  -8  -5  -2    3.11    3.31   0
   8   5   2   -3.83    2.78   0
   8   5   2    3.30    2.85   0
   9   5   2  122.48    3.57   0
  -9  -5  -2  115.89    3.51   0
   9   5   2  134.97    3.03   0
   9   5   2  128.15    2.95   0
  -9  -5  -2  137.74    2.52   0
 -10  -5  -2   -6.10    2.29   0
  10   5   2  -13.12    3.76   0
  10   5   2    0.06    2.87   0
  10   5   2  -10.99    2.39   0
 -10  -5  -2   -4.07    3.26   0
  11   5   2   -4.52    4.15   0
 -11  -5  -2   22.41    2.59   0
 -11  -5  -2   12.69    3.66   0
  11   5   2   13.52    2.96   0
 -12  -5  -2   14.43    3.90   0
  12   5   2   26.82    4.22   0
  12   5   2   26.80    3.22   0
  15  -6  -2    5.75    3.46   0
  15  -6  -2   -2.85    3.39   0
  15  -6  -2    3.60    4.41   0
  15  -6  -2   -1.19    4.74   0
  15  -6  -2   -0.12    3.88   0
  14  -6  -2  111.69    3.99   0
  14  -6  -2  107.53    4.21   0
  14  -6  -2  114.56    4.06   0
  14  -6  -2  103.72    4.40   0
  14  -6  -2  119.66    3.46   0
  13  -6  -2   38.57    3.91   0
  13  -6  -2   32.31    4.00   0
  13  -6  -2   39.54    3.31   0
  13  -6  -2   28.45    4.11   0
  13  -6  -2   35.71    3.72   0
  12  -6  -2  126.62    4.45   0
  12  -6  -2  117.98    3.97   0
  12  -6  -2  124.74    3.78   0
  12  -6  -2  144.37    3.97   0
  12  -6  -2  132.71    4.08   0
  11  -6  -2   -1.85    3.43   0
  11  -6  -2   -3.50    3.95   0
  11  -6  -2    1.98    3.08   0
  11  -6  -2    1.48    3.25   0
  11  -6  -2   -4.14    3.25   0
  10  -6  -2   58.01    4.51   0
  10  -6  -2   60.39    3.41   0
  10  -6  -2   60.46    4.02   0
  10  -6  -2   61.81    3.28   0
   9  -6  -2    8.80    3.36   0
   9  -6  -2    8.06    4.51   0
   9  -6  -2   10.20    3.36   0
   9  -6  -2    5.56    4.48   0
  -9   6   2    9.49    3.22   0
  -9   6   2    5.56    3.17   0
  -8   6   2   90.04    3.41   0
   8  -6  -2   90.50    3.40   0
   8  -6  -2   98.21    5.29   0
   8  -6  -2   93.70    5.90   0
  -8   6   2   99.00    3.36   0
   8  -6  -2   87.68    3.13   0
   7  -6  -2  618.58    4.20   0
  -7   6   2  614.97    4.38   0
  -7   6   2  688.59    5.36   0
   7  -6  -2  635.71    5.21   0
  -6   6   2   34.66    2.81   0
   6  -6  -2   33.83    2.91   0
  -6   6   2   34.09    3.80   0
   6  -6  -2   29.12    3.53   0
  -5   6   2    1.26    2.68   0
   5  -6  -2    4.10    3.73   0
   5  -6  -2    4.66    2.69   0
  -5   6   2    3.61    3.69   0
   4  -6  -2   35.98    2.87   0
  -4   6   2   38.38    2.76   0
  -4   6   2   42.20    3.78   0
   4  -6  -2   41.99    3.98   0
  -3   6   2  167.36    3.19   0
  -3   6   2  159.47    4.32   0
   3  -6  -2  173.37    4.55   0
  -3   6   2  158.82    5.92   0
   3  -6  -2  167.97    3.20   0
  -2   6   2   71.45    4.01   0
   2  -6  -2   75.19    4.14   0
  -2   6   2   70.96    3.05   0
  -2   6   2   80.91    4.19   0
   2  -6  -2   68.23    3.05   0
   1  -6  -2  102.33    3.11   0
  -1   6   2  111.78    4.12   0
  -1   6   2   96.25    3.11   0
  -1   6   2   95.98    3.81   0
   1  -6  -2   97.27    3.84   0
   0  -6  -2    8.19    2.81   0
   0   6   2   -0.53    2.40   0
   0   6   2    9.69    3.16   0
   0  -6  -2    8.33    3.14   0
   0   6   2   12.58    3.31   0
   1   6   2   66.87    2.89   0
  -1  -6  -2   74.24    2.86   0
   1   6   2   76.33    3.24   0
   1   6   2   72.49    2.95   0
  -1  -6  -2   75.42    3.25   0
   2   6   2   72.36    2.83   0
   2   6   2   69.06    2.86   0
  -2  -6  -2   69.68    2.80   0
  -2  -6  -2   68.30    2.86   0
   2   6   2   60.38    2.84   0
  -3  -6  -2    0.96    2.75   0
   3   6   2   -4.84    2.86   0
   3   6   2   -5.11    2.75   0
  -3  -6  -2   -2.31    2.74   0
  -4  -6  -2    1.60    2.64   0
   4   6   2    7.21    2.61   0
   4   6   2   -4.68    2.72   0
  -4  -6  -2    7.74    2.64   0
   4   6   2   -1.70    2.96   0
   5   6   2    3.92    2.62   0
   5   6   2    4.77    2.66   0
   5   6   2    4.72    2.74   0
  -5  -6  -2    2.49    2.66   0
  -5  -6  -2    8.09    2.64   0
   6   6   2    0.46    2.74   0
   6   6   2    6.63    2.66   0
  -6  -6  -2    2.74    3.09   0
   6   6   2   -2.45    2.70   0
  -6  -6  -2    5.18    2.70   0
  -7  -6  -2   78.74    2.87   0
  -7  -6  -2   82.50    2.92   0
   7   6   2   81.93    2.92   0
   7   6   2   70.50    2.80   0
   7   6   2   77.12    2.91   0
   8   6   2    0.94    2.73   0
   8   6   2    3.27    2.41   0
   8   6   2   -0.08    3.25   0
  -8  -6  -2    0.16    3.25   0
  -8  -6  -2    8.06    2.83   0
  -9  -6  -2   18.21    2.42   0
  -9  -6  -2   24.44    3.33   0
   9   6   2   12.55    2.88   0
   9   6   2   33.03    2.98   0
   9   6   2   33.00    2.93   0
 -10  -6  -2   -0.18    3.22   0
  10   6   2    3.55    3.40   0
 -10  -6  -2   -6.43    2.89   0
  10   6   2   -1.09    2.94   0
  11   6   2   35.79    3.68   0
  11   6   2   39.70    3.12   0
 -11  -6  -2   27.16    3.80   0
  14  -7  -2    8.18    3.88   0
  14  -7  -2    5.89    4.16   0
  14  -7  -2   10.25    3.59   0
  14  -7  -2    8.52    4.22   0
  14  -7  -2    7.25    4.10   0
  13  -7  -2    4.55    3.36   0
  13  -7  -2   -1.79    4.38   0
  13  -7  -2  -12.31    3.82   0
  13  -7  -2    1.78    4.04   0
  13  -7  -2   -2.30    3.44   0
  12  -7  -2   71.38    4.67   0
  12  -7  -2   70.26    3.58   0
  12  -7  -2   63.87    3.66   0
  12  -7  -2   59.62    3.45   0
  12  -7  -2   66.43    4.57   0
  11  -7  -2   10.27    3.57   0
  11  -7  -2   13.89    3.33   0
  11  -7  -2   14.98    4.76   0
  11  -7  -2   22.71    4.56   0
  10  -7  -2  170.21    5.89   0
  10  -7  -2  174.46    6.20   0
  10  -7  -2  174.62    3.67   0
 -10   7   2  154.63    3.56   0
  10  -7  -2  171.60    3.62   0
  -9   7   2   11.68    3.13   0
  -9   7   2    9.02    2.71   0
   9  -7  -2   16.09    3.53   0
   9  -7  -2   13.14    2.71   0
  -8   7   2   13.46    3.14   0
   8  -7  -2    4.33    3.54   0
  -8   7   2    8.27    3.52   0
   8  -7  -2    8.24    3.19   0
   7  -7  -2   88.27    3.01   0
   7  -7  -2   84.75    3.75   0
  -7   7   2   89.19    3.82   0
  -7   7   2   87.20    2.90   0
   6  -7  -2    0.82    2.74   0
   6  -7  -2   -2.65    3.75   0
  -6   7   2   -0.53    2.61   0
  -6   7   2   -0.09    3.70   0
  -5   7   2   24.10    4.00   0
   5  -7  -2   23.95    2.94   0
  -5   7   2   11.49    2.88   0
   5  -7  -2   22.26    3.85   0
   4  -7  -2  374.65    5.01   0
  -4   7   2  359.82    4.75   0
  -4   7   2  333.25    3.40   0
   4  -7  -2  354.31    3.44   0
   3  -7  -2   42.12    2.80   0
  -3   7   2   41.81    4.43   0
  -3   7   2   43.29    2.39   0
  -3   7   2   42.16    4.80   0
  -3   7   2   42.87    3.66   0
   2  -7  -2   97.74    2.95   0
  -2   7   2   88.30    3.58   0
  -2   7   2   78.73    3.96   0
  -2   7   2   93.38    2.43   0
   1  -7  -2   26.20    2.80   0
  -1   7   2   26.59    3.36   0
  -1   7   2   23.06    3.16   0
   1  -7  -2   27.73    3.51   0
  -1   7   2   31.67    2.84   0
   0  -7  -2  169.85    3.43   0
   0   7   2  177.66    3.54   0
   0   7   2  178.40    3.65   0
   0   7   2  174.08    3.12   0
   0  -7  -2  175.80    3.14   0
  -1  -7  -2   -1.24    2.71   0
  -1  -7  -2    7.56    2.77   0
   1   7   2    2.35    2.86   0
   1   7   2    2.45    2.74   0
   1   7   2   -4.57    2.88   0
  -2  -7  -2   22.12    2.71   0
  -2  -7  -2   18.53    2.68   0
   2   7   2   16.78    2.75   0
   2   7   2   31.72    2.75   0
   2   7   2   24.69    2.84   0
   3   7   2   64.16    2.91   0
  -3  -7  -2   72.81    2.89   0
   3   7   2   65.77    2.80   0
   3   7   2   70.73    2.76   0
  -3  -7  -2   69.21    2.74   0
   4   7   2   18.77    3.10   0
  -4  -7  -2   19.26    2.70   0
   4   7   2   23.01    2.66   0
   4   7   2   21.12    2.74   0
  -4  -7  -2   16.86    2.74   0
   4   7   2   14.79    2.73   0
   5   7   2   64.88    2.79   0
   5   7   2   66.01    2.78   0
  -5  -7  -2   81.79    2.82   0
  -5  -7  -2   68.02    2.83   0
   5   7   2   68.78    2.86   0
   5   7   2   58.67    2.87   0
   6   7   2    5.94    2.76   0
   6   7   2    1.41    2.61   0
  -6  -7  -2    0.13    2.82   0
   6   7   2    0.51    2.65   0
  -6  -7  -2   -4.97    2.73   0
   7   7   2   14.47    2.60   0
  -7  -7  -2    5.95    3.23   0
   7   7   2   16.33    2.71   0
  -7  -7  -2   13.05    2.28   0
   7   7   2    6.20    2.81   0
  -8  -7  -2   -2.21    2.89   0
   8   7   2    6.97    2.83   0
  -8  -7  -2    6.34    3.28   0
   8   7   2   10.28    3.27   0
   8   7   2   18.33    2.43   0
   9   7   2    0.62    2.35   0
   9   7   2   23.38    2.90   0
  -9  -7  -2   10.54    2.44   0
  -9  -7  -2    6.39    2.93   0
   9   7   2    8.67    3.04   0
  10   7   2   -4.47    3.44   0
  10   7   2    5.80    3.00   0
  10   7   2    1.40    2.88   0
 -10  -7  -2   19.05    2.91   0
  11   7   2   -0.75    2.56   0
  11   7   2  -11.09    3.11   0
 -11  -7  -2    8.94    3.38   0
  11   7   2    4.43    3.67   0
  14  -8  -2  111.74    4.10   0
  14  -8  -2  121.97    5.90   0
  14  -8  -2  126.64    5.77   0
  14  -8  -2  142.42    4.11   0
  14  -8  -2  119.38    3.83   0
  13  -8  -2   93.76    3.82   0
  13  -8  -2  103.27    3.97   0
  13  -8  -2  105.12    6.43   0
  13  -8  -2  104.52    3.98   0
  13  -8  -2  102.76    5.84   0
  12  -8  -2    5.05    3.27   0
  12  -8  -2   -2.56    3.47   0
  12  -8  -2   -8.17    3.62   0
  11  -8  -2  167.44    3.92   0
  11  -8  -2  174.14    3.70   0
 -11   8   2  166.33    3.63   0
 -10   8   2   81.53    3.57   0
 -10   8   2   84.75    2.98   0
  10  -8  -2   79.22    3.11   0
  10  -8  -2   73.03    3.28   0
   9  -8  -2  102.84    3.04   0
   9  -8  -2   97.50    4.07   0
  -9   8   2  104.64    3.82   0
  -9   8   2   94.92    3.39   0
  -8   8   2  195.92    4.22   0
   8  -8  -2  187.21    4.48   0
   8  -8  -2  192.11    3.29   0
  -8   8   2  182.68    3.58   0
   7  -8  -2   57.36    2.93   0
  -7   8   2   59.10    4.00   0
   7  -8  -2   46.74    4.09   0
  -7   8   2   51.72    2.82   0
  -6   8   2   -0.45    3.78   0
   6  -8  -2    4.97    3.82   0
   6  -8  -2    7.54    2.77   0
   5  -8  -2   28.62    3.92   0
   5  -8  -2   27.56    2.89   0
  -5   8   2   23.72    3.70   0
  -5   8   2   26.07    2.84   0
  -4   8   2  477.56    5.00   0
  -4   8   2  477.18    3.64   0
   4  -8  -2  517.39    5.26   0
   4  -8  -2  519.19    3.68   0
  -3   8   2  161.69    4.88   0
  -3   8   2  128.02    3.02   0
  -3   8   2  143.15    3.71   0
  -3   8   2  153.11    4.67   0
   3  -8  -2  148.84    2.56   0
  -2   8   2  378.13    3.38   0
   2  -8  -2  372.74    3.51   0
  -2   8   2  392.51    4.73   0
  -2   8   2  355.77    4.38   0
  -1   8   2  113.52    3.39   0
   1  -8  -2  117.31    2.61   0
  -1   8   2  116.81    3.01   0
  -1   8   2  133.06    3.63   0
   0  -8  -2    7.18    2.80   0
   0  -8  -2   11.66    3.06   0
   0   8   2   10.55    2.84   0
   0   8   2   12.88    3.12   0
   0   8   2    4.88    2.81   0
   1   8   2   20.69    3.12   0
   1   8   2   17.49    3.18   0
   1   8   2   17.25    2.82   0
  -1  -8  -2   30.16    2.72   0
  -1  -8  -2   22.16    2.69   0
  -2  -8  -2    0.43    2.70   0
   2   8   2    3.33    2.81   0
  -2  -8  -2   -1.68    3.00   0
   2   8   2    6.65    2.77   0
   2   8   2    0.17    2.67   0
   3   8   2   11.30    2.89   0
   3   8   2    1.98    2.79   0
  -3  -8  -2    9.12    2.78   0
  -3  -8  -2   21.25    2.67   0
   3   8   2    7.19    2.73   0
  -4  -8  -2    2.91    2.72   0
   4   8   2   15.85    2.76   0
   4   8   2    9.42    2.54   0
   4   8   2   18.21    2.74   0
   4   8   2   14.88    2.68   0
  -4  -8  -2    4.58    2.66   0
  -5  -8  -2   23.10    2.75   0
   5   8   2   19.05    2.71   0
   5   8   2   30.25    2.78   0
   5   8   2   19.73    2.83   0
   5   8   2   19.18    2.86   0
  -5  -8  -2   26.83    2.72   0
  -6  -8  -2   86.34    2.95   0
   6   8   2  118.33    3.00   0
   6   8   2   76.50    3.06   0
   6   8   2  100.22    2.84   0
   6   8   2   87.60    2.91   0
  -6  -8  -2   94.61    3.03   0
   7   8   2   37.41    2.73   0
   7   8   2   46.22    2.77   0
  -7  -8  -2   36.95    2.99   0
  -7  -8  -2   27.24    2.96   0
   7   8   2   46.92    2.48   0
   7   8   2   32.06    3.11   0
   8   8   2   -4.24    2.85   0
   8   8   2   -7.99    2.39   0
  -8  -8  -2   -0.85    2.95   0
   8   8   2    0.25    2.94   0
  -8  -8  -2   16.78    2.73   0
   8   8   2   -8.47    3.41   0
   9   8   2   29.81    3.18   0
   9   8   2   53.54    2.99   0
   9   8   2   43.27    2.80   0
  -9  -8  -2   21.76    3.52   0
  10   8   2    7.70    2.94   0
  10   8   2    4.76    3.08   0
  10   8   2    2.94    3.49   0
 -10  -8  -2    2.23    3.33   0
  10   8   2   12.06    3.03   0
  14  -9  -2   15.50    3.57   0
  14  -9  -2   15.56    3.77   0
  14  -9  -2    8.03    3.79   0
  13  -9  -2   15.44    3.29   0
  13  -9  -2    6.03    3.61   0
  13  -9  -2   16.42    3.38   0
  12  -9  -2   67.19    3.42   0
  12  -9  -2   45.57    3.82   0
  11  -9  -2    3.54    3.54   0
  11  -9  -2    8.58    3.27   0
 -11   9   2   -5.45    3.46   0
  10  -9  -2    1.54    3.60   0
 -10   9   2   14.67    2.99   0
  10  -9  -2   13.09    2.99   0
 -10   9   2   11.46    3.42   0
   9  -9  -2  192.27    3.28   0
   9  -9  -2  173.94    4.37   0
  -9   9   2  175.39    3.22   0
  -9   9   2  194.27    4.35   0
   8  -9  -2   73.94    3.10   0
  -8   9   2   73.59    3.40   0
   8  -9  -2   92.30    4.09   0
  -8   9   2   92.05    4.22   0
  -7   9   2  223.13    4.87   0
   7  -9  -2  205.28    4.86   0
   7  -9  -2  201.36    3.22   0
  -7   9   2  197.96    3.08   0
   6  -9  -2    6.59    4.00   0
   6  -9  -2    4.69    2.83   0
  -6   9   2    5.63    3.89   0
  -5   9   2  170.49    3.18   0
   5  -9  -2  211.26    3.26   0
   5  -9  -2  207.71    4.79   0
  -5   9   2  198.92    4.38   0
  -4   9   2  188.90    4.03   0
  -4   9   2  193.42    3.13   0
   4  -9  -2  184.14    3.13   0
   3  -9  -2   -0.34    2.74   0
  -3   9   2    1.45    3.41   0
  -3   9   2    5.30    4.10   0
  -3   9   2    1.09    2.74   0
  -3   9   2    2.97    4.27   0
   2  -9  -2  156.52    2.66   0
  -2   9   2  139.64    3.04   0
  -2   9   2  146.82    4.10   0
  -2   9   2  145.97    3.90   0
  -2   9   2  135.18    4.39   0
   1  -9  -2  177.16    2.81   0
  -1   9   2  172.67    3.55   0
  -1   9   2  197.17    3.89   0
  -1   9   2  170.50    3.14   0
   0   9   2   64.26    2.97   0
   0   9   2   64.24    2.89   0
   0   9   2   75.98    3.47   0
   0  -9  -2   71.67    2.41   0
   1   9   2   27.04    3.14   0
  -1  -9  -2   16.30    2.80   0
   1   9   2   12.76    3.28   0
  -1  -9  -2   24.77    2.85   0
   1   9   2   21.71    2.95   0
   2   9   2   45.46    2.76   0
  -2  -9  -2   45.94    2.75   0
  -2  -9  -2   47.37    2.35   0
   2   9   2   52.20    2.89   0
   2   9   2   43.54    2.92   0
   3   9   2   -0.96    2.78   0
  -3  -9  -2   11.13    2.68   0
   3   9   2    0.95    2.89   0
  -3  -9  -2    5.70    2.72   0
   3   9   2   10.04    2.97   0
   4   9   2   15.32    2.99   0
  -4  -9  -2   12.63    2.75   0
   4   9   2   11.40    2.90   0
  -4  -9  -2   25.68    2.71   0
   4   9   2   13.15    2.62   0
   4   9   2   16.72    2.77   0
   5   9   2   19.32    2.82   0
   5   9   2   14.23    2.87   0
   5   9   2   14.04    2.72   0
  -5  -9  -2   24.24    3.14   0
   5   9   2   13.10    2.90   0
  -5  -9  -2    0.54    2.82   0
  -6  -9  -2  106.62    2.52   0
   6   9   2   86.28    3.11   0
   6   9   2   79.91    3.04   0
  -6  -9  -2   90.36    3.02   0
   6   9   2   84.76    2.90   0
   6   9   2  104.73    3.09   0
   7   9   2    7.47    2.92   0
  -7  -9  -2   11.76    3.35   0
   7   9   2    4.03    2.92   0
   7   9   2    3.93    3.02   0
   7   9   2  -12.40    3.03   0
  -8  -9  -2   10.11    3.02   0
   8   9   2   -6.35    2.92   0
   8   9   2    1.08    2.92   0
   8   9   2   17.67    2.95   0
   8   9   2   -4.45    3.13   0
   9   9   2   13.32    3.09   0
  -9  -9  -2   32.09    2.99   0
   9   9   2   11.38    2.99   0
   9   9   2   11.34    3.22   0
  13 -10  -2   36.25    3.83   0
  13 -10  -2   38.88    3.50   0
  12 -10  -2   10.71    3.88   0
  12 -10  -2   10.70    3.45   0
 -12  10   2   16.83    3.49   0
  11 -10  -2   20.56    3.40   0
 -11  10   2   12.19    2.96   0
  11 -10  -2    3.81    3.99   0
  10 -10  -2   -4.90    2.94   0
  10 -10  -2   -3.05    3.96   0
 -10  10   2  -11.18    2.96   0
 -10  10   2   -0.31    3.81   0
   9 -10  -2   23.33    2.92   0
  -9  10   2    9.98    3.38   0
  -9  10   2   27.09    4.13   0
   9 -10  -2   19.78    4.23   0
   8 -10  -2   72.36    2.98   0
  -8  10   2   69.98    3.27   0
  -8  10   2   62.60    4.19   0
   8 -10  -2   62.82    4.15   0
  -7  10   2    9.11    4.22   0
   7 -10  -2    3.08    2.93   0
   7 -10  -2   10.36    3.86   0
   6 -10  -2   45.08    4.30   0
   6 -10  -2   35.60    2.97   0
  -6  10   2   44.03    3.90   0
  -5  10   2  122.27    4.28   0
   5 -10  -2  105.54    3.03   0
  -4  10   2   10.85    3.34   0
  -4  10   2   11.82    2.88   0
   4 -10  -2   13.63    2.84   0
  -3  10   2   74.48    3.83   0
   3 -10  -2   64.69    3.00   0
  -3  10   2   83.19    2.95   0
  -3  10   2   84.31    4.39   0
  -3  10   2   90.57    4.24   0
   2 -10  -2  429.29    3.18   0
  -2  10   2  499.67    5.16   0
  -2  10   2  442.75    4.55   0
  -2  10   2  420.67    3.41   0
  -2  10   2  388.27    4.15   0
  -1  10   2   -3.96    2.79   0
  -1  10   2    7.48    3.00   0
   1 -10  -2  -10.41    2.87   0
  -1  10   2    3.66    2.96   0
  -1  10   2    0.56    3.15   0
   0  10   2   36.20    3.12   0
   0  10   2   31.17    2.93   0
   0  10   2   31.14    3.37   0
   0  10   2   30.88    2.96   0
   0 -10  -2   37.52    2.80   0
  -1 -10  -2   40.94    2.92   0
   1  10   2   45.88    3.41   0
   1  10   2   36.76    3.15   0
   1  10   2   45.51    2.43   0
   2  10   2  446.68    3.67   0
  -2 -10  -2  446.82    3.28   0
   2  10   2  494.67    3.90   0
   2  10   2  454.45    3.60   0
  -3 -10  -2   17.45    2.83   0
   3  10   2   18.09    2.51   0
   3  10   2   10.37    2.88   0
   3  10   2   21.30    3.08   0
   3  10   2    4.91    3.06   0
   4  10   2   52.90    3.28   0
   4  10   2   65.67    2.81   0
   4  10   2   66.69    2.96   0
  -4 -10  -2   54.55    2.86   0
   4  10   2   67.49    3.03   0
   5  10   2   27.85    2.89   0
  -5 -10  -2   39.57    2.82   0
   5  10   2   31.79    2.90   0
   5  10   2   13.36    2.81   0
   5  10   2   20.39    2.94   0
  -6 -10  -2   15.69    3.01   0
   6  10   2    8.24    3.03   0
   6  10   2   17.59    2.78   0
   6  10   2   18.57    3.14   0
   6  10   2   19.26    2.92   0
   7  10   2    0.83    2.91   0
   7  10   2   16.49    2.95   0
   7  10   2    9.74    2.99   0
  -7 -10  -2   -8.76    2.95   0
   7  10   2    5.20    3.13   0
  -8 -10  -2   17.39    3.11   0
   8  10   2   16.02    2.49   0
   8  10   2   22.04    2.60   0
   8  10   2   22.09    3.03   0
   8  10   2   26.84    3.23   0
   8  10   2   26.19    2.80   0
  12 -11  -2    7.64    3.59   0
  12 -11  -2   14.25    4.10   0
 -12  11   2    9.38    3.21   0
  11 -11  -2   48.39    3.38   0
 -11  11   2   34.25    3.61   0
  11 -11  -2   39.77    4.10   0
  10 -11  -2   -0.64    4.25   0
  10 -11  -2   -1.01    2.96   0
 -10  11   2    1.87    4.15   0
 -10  11   2    1.57    2.92   0
   9 -11  -2    6.70    2.99   0
   9 -11  -2   12.40    4.19   0
  -9  11   2    3.07    4.30   0
  -9  11   2   10.70    3.03   0
  -8  11   2   13.62    4.43   0
   8 -11  -2   11.00    4.26   0
   8 -11  -2   23.01    3.28   0
  -7  11   2   -3.13    4.28   0
   7 -11  -2    0.15    4.22   0
   7 -11  -2   10.91    2.85   0
   6 -11  -2    8.35    2.86   0
  -6  11   2    3.04    3.86   0
  -6  11   2    0.82    2.86   0
   5 -11  -2  278.81    3.30   0
  -5  11   2  266.74    4.69   0
   4 -11  -2  -10.77    2.87   0
  -4  11   2   -1.21    3.59   0
  -4  11   2   -5.32    2.91   0
  -3  11   2  176.79    4.68   0
  -3  11   2  155.15    3.68   0
   3 -11  -2  181.61    3.16   0
  -3  11   2  180.58    4.58   0
  -3  11   2  173.42    2.62   0
   2 -11  -2    5.42    2.83   0
  -2  11   2    6.87    3.00   0
  -2  11   2    2.53    3.52   0
  -2  11   2    3.23    3.75   0
  -2  11   2   20.47    2.78   0
  -1  11   2    2.66    3.11   0
  -1  11   2    6.00    2.85   0
  -1  11   2    4.55    3.34   0
   1 -11  -2   -5.24    2.87   0
  -1  11   2    1.50    2.94   0
   0  11   2   18.67    2.72   0
   0  11   2    0.62    2.89   0
   0  11   2   12.37    3.32   0
   0  11   2    7.19    3.15   0
   0 -11  -2    7.07    2.43   0
  -1 -11  -2   96.23    3.10   0
   1  11   2  104.94    3.57   0
   1  11   2  107.35    3.05   0
   1  11   2  120.73    3.79   0
   1  11   2  113.82    3.23   0
   2  11   2    0.26    2.79   0
   2  11   2    4.74    3.01   0
  -2 -11  -2    5.55    2.87   0
   2  11   2    4.16    3.07   0
   2  11   2    3.60    2.94   0
   3  11   2   17.45    2.81   0
   3  11   2   24.25    3.18   0
  -3 -11  -2    8.69    2.90   0
   3  11   2    5.85    3.00   0
   3  11   2   25.51    3.48   0
   3  11   2   17.43    2.79   0
   4  11   2    8.79    2.97   0
   4  11   2    7.97    2.75   0
   4  11   2    3.69    3.19   0
   4  11   2  -11.40    3.12   0
  -4 -11  -2  -15.92    2.99   0
   4  11   2    2.99    2.84   0
   5  11   2   42.32    3.19   0
   5  11   2   46.06    2.99   0
  -5 -11  -2   33.58    3.02   0
   5  11   2   55.49    3.17   0
   5  11   2   65.52    2.90   0
   5  11   2   57.09    2.98   0
   6  11   2   41.30    2.91   0
   6  11   2   17.07    2.78   0
   6  11   2   24.46    3.15   0
   6  11   2   18.22    3.26   0
   6  11   2   21.32    3.10   0
  -6 -11  -2   21.88    3.02   0
   7  11   2   58.40    3.12   0
  -7 -11  -2   49.72    3.17   0
   7  11   2   65.00    3.08   0
   7  11   2   80.96    3.20   0
   7  11   2   64.36    3.32   0
   7  11   2   52.45    3.13   0
  11 -12  -2   -3.40    3.09   0
 -11  12   2    5.31    3.17   0
  11 -12  -2    7.69    4.48   0
 -10  12   2   22.51    3.02   0
 -10  12   2   20.83    4.51   0
  10 -12  -2   18.01    3.34   0
  10 -12  -2   27.09    4.78   0
  -9  12   2   11.09    4.59   0
   9 -12  -2    9.89    4.65   0
  -9  12   2    4.51    3.14   0
   9 -12  -2   11.36    3.33   0
   8 -12  -2   19.96    4.76   0
  -8  12   2   20.63    4.62   0
   8 -12  -2   12.19    3.04   0
   7 -12  -2    7.08    2.84   0
  -7  12   2    8.62    4.53   0
  -6  12   2   43.03    4.20   0
   6 -12  -2   52.27    2.95   0
   5 -12  -2   13.02    2.91   0
  -5  12   2   11.41    3.60   0
   4 -12  -2    6.42    2.93   0
  -4  12   2   14.29    2.86   0
  -4  12   2    0.62    3.59   0
  -3  12   2    7.39    3.92   0
  -3  12   2    3.63    2.80   0
  -3  12   2    0.72    3.37   0
   3 -12  -2   14.61    2.83   0
   2 -12  -2   50.87    2.94   0
  -2  12   2   48.57    3.68   0
  -2  12   2   44.00    3.55   0
  -2  12   2   48.59    2.88   0
  -2  12   2   44.19    3.60   0
  -1  12   2   84.63    3.90   0
   1 -12  -2  104.42    3.11   0
  -1  12   2   84.61    3.74   0
  -1  12   2   72.02    3.09   0
  -1  12   2   92.59    3.75   0
   0  12   2   25.97    3.45   0
   0  12   2   34.38    3.32   0
   0 -12  -2   31.44    3.07   0
   0  12   2   31.54    3.08   0
   0  12   2   27.76    3.54   0
  -1 -12  -2  127.47    2.76   0
   1  12   2  138.73    3.67   0
   1  12   2  123.66    3.11   0
   1  12   2  129.19    3.47   0
   1  12   2  104.97    3.36   0
  -2 -12  -2    6.50    2.89   0
   2  12   2   27.43    3.56   0
   2  12   2   14.39    3.17   0
   2  12   2   17.43    3.33   0
   2  12   2   22.40    2.93   0
   2  12   2   -0.95    3.19   0
   3  12   2  131.10    3.55   0
  -3 -12  -2  128.45    2.66   0
   3  12   2  145.34    3.68   0
   3  12   2  144.13    3.36   0
   3  12   2  139.22    3.56   0
   3  12   2  135.93    3.50   0
   4  12   2    6.73    2.93   0
   4  12   2   20.53    2.97   0
   4  12   2    8.89    3.11   0
   4  12   2    7.58    3.00   0
   4  12   2    2.48    3.10   0
  -4 -12  -2   15.25    3.04   0
   5  12   2    6.61    2.97   0
   5  12   2    0.50    2.95   0
   5  12   2  -10.71    2.96   0
  -5 -12  -2    7.50    3.13   0
   5  12   2    8.04    2.95   0
   5  12   2   21.90    3.24   0
  10 -13  -2   26.46    3.52   0
 -10  13   2   16.57    3.22   0
   9 -13  -2   -7.87    3.10   0
  -9  13   2   -3.08    5.42   0
  -8  13   2    7.54    4.95   0
   8 -13  -2    3.13    3.10   0
  -7  13   2    1.86    4.93   0
   7 -13  -2    7.02    2.95   0
   6 -13  -2   82.76    3.06   0
  -6  13   2   75.19    4.43   0
   5 -13  -2   10.37    2.43   0
  -5  13   2   -4.39    3.81   0
  -4  13   2   34.46    3.83   0
   4 -13  -2   39.13    3.06   0
  -4  13   2   26.72    2.49   0
  -3  13   2    4.28    3.35   0
  -3  13   2    7.20    4.33   0
  -3  13   2    1.76    3.02   0
   3 -13  -2   -6.33    3.05   0
   2 -13  -2   22.66    2.38   0
  -2  13   2   14.44    3.93   0
  -2  13   2   10.19    3.19   0
  -2  13   2   19.84    2.79   0
  -2  13   2    3.30    3.83   0
  -1  13   2    0.86    2.98   0
   1 -13  -2    6.40    3.13   0
  -1  13   2    0.26    3.68   0
  -1  13   2   -0.74    3.53   0
  -1  13   2   -1.52    3.47   0
   0  13   2   75.46    3.40   0
   0  13   2   62.42    3.03   0
   0 -13  -2   65.94    3.25   0
   0  13   2   62.57    3.45   0
   0  13   2   65.71    3.91   0
  -1 -13  -2   11.02    2.58   0
   1  13   2   -3.65    3.20   0
   1  13   2    1.87    3.52   0
   1  13   2   -1.59    2.97   0
   1  13   2    5.47    3.28   0
   1  13   2   11.42    3.28   0
  -2 -13  -2   -6.82    2.94   0
   2  13   2    2.12    3.31   0
   2  13   2   10.15    3.12   0
   2  13   2    0.38    2.90   0
   2  13   2   -2.71    2.68   0
   2  13   2    0.74    3.33   0
  -3 -13  -2   -0.25    2.87   0
   3  13   2   -6.44    3.01   0
   3  13   2    1.96    3.07   0
   3  13   2   -8.42    3.09   0
   3  13   2    6.58    3.15   0
   3  13   2    2.58    3.19   0
   4  13   2    3.57    3.60   0
   4  13   2    0.76    3.21   0
  -4 -13  -2   25.33    2.89   0
   8 -14  -2  -10.73    3.08   0
  -8  14   2    3.30    5.76   0
   7 -14  -2   12.40    2.99   0
  -7  14   2   21.25    2.49   0
  -7  14   2    9.55    5.23   0
   6 -14  -2   11.03    3.03   0
  -6  14   2    7.45    4.37   0
  -6  14   2   12.99    2.57   0
   5 -14  -2   59.26    3.05   0
  -5  14   2   43.66    4.01   0
   4 -14  -2    7.41    3.10   0
  -4  14   2   -0.34    3.90   0
  -4  14   2   11.44    2.49   0
  -3  14   2    9.23    4.54   0
   3 -14  -2   15.13    2.91   0
  -3  14   2    5.42    3.60   0
   2 -14  -2    9.37    3.12   0
  -2  14   2    2.24    3.46   0
  -2  14   2    6.08    3.89   0
  -2  14   2   -3.70    3.74   0
  -2  14   2    0.46    2.72   0
   1 -14  -2   23.89    3.27   0
  -1  14   2   21.56    3.87   0
  -1  14   2   -0.98    3.05   0
  -1  14   2   19.07    3.70   0
  -1  14   2   17.03    3.48   0
   0  14   2    1.24    3.40   0
   0  14   2    8.54    2.98   0
   0  14   2   -7.44    3.77   0
   0  14   2    5.27    3.26   0
   0 -14  -2   -5.36    3.04   0
   0  14   2    1.10    3.37   0
   1  14   2   82.59    3.67   0
   1  14   2   83.88    3.18   0
   1  14   2   82.92    3.59   0
   1  14   2   95.84    3.58   0
   1  14   2   80.89    3.74   0
  -1 -14  -2   87.97    3.34   0
   4 -15  -2   -2.77    2.94   0
  -4  15   2    6.88    2.57   0
   2 -16   3   14.40    2.97   0
   3 -16   3   -0.49    3.22   0
  -3  16  -3   -0.72    4.51   0
  -3  16  -3    9.02    3.15   0
  -3  16  -3    4.80    4.42   0
   4 -16   3  -10.26    3.22   0
  -4  16  -3    9.76    2.54   0
  -4  16  -3    4.47    3.23   0
   2  15  -3   -8.45    3.01   0
   2  15  -3   17.25    3.47   0
  -2 -15   3   17.63    2.94   0
   2  15  -3   14.37    3.24   0
   1  15  -3   -9.21    2.71   0
   1  15  -3    1.59    3.27   0
  -1 -15   3   -9.59    3.09   0
   1  15  -3   -6.12    3.54   0
   1  15  -3   -7.94    3.28   0
   0  15  -3   16.91    2.57   0
   0  15  -3    1.45    3.26   0
   0  15  -3   14.62    3.47   0
   0  15  -3   19.23    2.88   0
   0 -15   3   -5.31    3.10   0
  -1  15  -3   -4.36    3.22   0
  -1  15  -3    3.60    3.26   0
  -1  15  -3    3.75    3.38   0
   1 -15   3   -7.80    2.94   0
  -1  15  -3   -2.20    3.11   0
  -2  15  -3   -8.18    2.57   0
  -2  15  -3    5.01    2.85   0
  -2  15  -3    5.48    3.53   0
   2 -15   3    0.53    3.16   0
  -2  15  -3    5.33    3.80   0
  -3  15  -3   58.20    2.97   0
  -3  15  -3   60.33    4.24   0
   3 -15   3   56.65    3.01   0
  -3  15  -3   64.31    4.84   0
  -4  15  -3    7.16    6.16   0
  -4  15  -3  -13.10    3.38   0
   4 -15   3   11.11    3.00   0
  -5  15  -3   -3.24    3.27   0
   5 -15   3   -3.72    3.03   0
   5 -15   3   -0.84    3.26   0
   6 -15   3    5.64    3.65   0
   6 -15   3   10.45    3.08   0
  -6  15  -3   16.18    3.07   0
   7 -15   3   15.59    3.17   0
   7 -15   3    9.29    3.72   0
  -7  15  -3   12.86    3.57   0
   8 -15   3   -3.36    3.73   0
  -8  15  -3   -8.44    3.37   0
   8 -15   3   10.85    3.14   0
   4  14  -3   -1.16    3.01   0
   4  14  -3   -3.20    2.95   0
  -4 -14   3   -3.71    3.01   0
   4  14  -3    0.52    2.91   0
   4  14  -3    4.05    2.56   0
  -3 -14   3   -3.18    2.49   0
   3  14  -3    6.84    3.06   0
   3  14  -3    3.32    2.83   0
   3  14  -3   13.78    2.88   0
   3  14  -3   10.66    3.24   0
   2  14  -3   18.15    2.98   0
  -2 -14   3   35.56    2.96   0
   2  14  -3   14.37    2.92   0
   2  14  -3   11.32    3.31   0
   2  14  -3   17.77    3.22   0
   1  14  -3   24.32    3.43   0
   1  14  -3    2.62    2.98   0
   1  14  -3   11.76    3.17   0
   1  14  -3   15.41    3.11   0
  -1 -14   3    3.62    3.02   0
   0  14  -3    9.68    3.35   0
   0  14  -3    7.64    3.09   0
   0  14  -3   -3.64    3.15   0
   0  14  -3    9.21    3.06   0
   0 -14   3    9.24    2.96   0
  -1  14  -3   -7.27    3.68   0
   1 -14   3   -8.10    2.99   0
  -1  14  -3    7.32    3.15   0
  -1  14  -3    7.61    2.55   0
  -1  14  -3    7.18    3.13   0
  -2  14  -3   11.33    3.16   0
   2 -14   3   44.59    2.90   0
  -2  14  -3   19.71    3.75   0
  -2  14  -3   20.52    3.97   0
   3 -14   3   32.55    2.98   0
  -3  14  -3   30.41    4.22   0
  -3  14  -3   25.34    3.19   0
  -3  14  -3   35.01    3.91   0
  -3  14  -3   43.01    2.50   0
  -4  14  -3   62.87    5.38   0
  -4  14  -3   59.54    3.21   0
  -4  14  -3   71.68    3.28   0
   4 -14   3   94.58    3.01   0
  -4  14  -3   80.74    6.13   0
   4 -14   3   77.30    3.38   0
   5 -14   3   -7.64    3.26   0
   5 -14   3   -0.83    2.91   0
  -5  14  -3   -3.07    3.14   0
   6 -14   3   46.86    3.15   0
   6 -14   3   59.34    3.46   0
  -6  14  -3   67.40    3.29   0
   7 -14   3   -8.23    3.35   0
   7 -14   3    9.20    2.87   0
  -7  14  -3   11.61    3.48   0
   8 -14   3    4.37    3.06   0
  -8  14  -3    8.56    3.26   0
   8 -14   3    4.37    3.40   0
   9 -14   3   -9.29    3.47   0
   9 -14   3   -9.07    3.41   0
  -9  14  -3    6.97    3.35   0
  10 -14   3   13.13    3.37   0
  10 -14   3   19.86    3.57   0
 -10  14  -3    4.87    3.49   0
 -10  14  -3   25.79    3.52   0
   6  13  -3   16.19    3.11   0
  -6 -13   3    3.68    3.12   0
   6  13  -3   12.86    2.91   0
   6  13  -3   15.48    2.81   0
   6  13  -3   12.71    3.07   0
   5  13  -3   89.92    3.12   0
  -5 -13   3   72.57    3.23   0
   5  13  -3   78.35    3.00   0
   5  13  -3   79.72    3.09   0
   5  13  -3   87.72    3.10   0
   4  13  -3    9.83    2.89   0
   4  13  -3   10.96    2.94   0
  -4 -13   3    5.45    2.84   0
   4  13  -3   15.37    2.76   0
   4  13  -3    9.31    3.00   0
   3  13  -3   32.37    3.06   0
   3  13  -3   22.52    2.93   0
   3  13  -3   21.08    2.87   0
   3  13  -3   23.35    2.89   0
  -3 -13   3   17.99    3.00   0
   2  13  -3   16.42    2.44   0
  -2 -13   3   12.80    2.93   0
   2  13  -3    4.86    3.17   0
   2  13  -3   -1.12    2.92   0
   2  13  -3    4.88    2.81   0
   1  13  -3   13.55    2.39   0
   1  13  -3    5.93    3.23   0
  -1 -13   3    2.62    3.00   0
   1  13  -3    0.15    3.20   0
   1  13  -3   12.29    3.24   0
   0  13  -3   21.04    3.37   0
   0  13  -3   24.19    3.08   0
   0  13  -3   31.35    3.23   0
   0 -13   3   36.32    2.96   0
   0  13  -3   23.15    2.92   0
  -1  13  -3   32.40    2.87   0
   1 -13   3   37.84    2.47   0
  -1  13  -3   25.66    3.16   0
  -1  13  -3   33.44    3.62   0
  -1  13  -3   28.73    2.85   0
  -2  13  -3   -4.99    3.66   0
  -2  13  -3    1.02    2.83   0
  -2  13  -3   -2.44    2.71   0
  -2  13  -3    2.65    3.37   0
   2 -13   3    0.23    2.78   0
  -3  13  -3   55.88    3.17   0
   3 -13   3   59.87    2.89   0
  -3  13  -3   41.86    4.09   0
  -3  13  -3   65.61    3.99   0
   3 -13   3   69.74    2.96   0
   4 -13   3    8.40    2.97   0
   4 -13   3    6.94    2.72   0
  -4  13  -3    4.18    2.67   0
  -4  13  -3    9.92    4.75   0
  -4  13  -3    9.10    4.64   0
   5 -13   3   39.86    3.00   0
   5 -13   3   33.20    2.96   0
  -5  13  -3   40.04    3.16   0
   6 -13   3    9.81    2.86   0
  -6  13  -3    5.19    3.11   0
   6 -13   3    2.42    2.85   0
   7 -13   3   12.05    3.26   0
  -7  13  -3   26.32    3.21   0
   7 -13   3   16.89    3.00   0
  -8  13  -3   21.77    3.30   0
   8 -13   3   23.14    3.29   0
   8 -13   3   22.30    3.29   0
   9 -13   3   12.72    2.92   0
   9 -13   3   11.72    3.26   0
  -9  13  -3    6.03    3.04   0
  -9  13  -3    1.55    3.42   0
 -10  13  -3   -6.05    3.45   0
  10 -13   3   -5.12    3.64   0
 -10  13  -3  -13.58    3.39   0
  10 -13   3   -9.60    3.39   0
 -11  13  -3   69.75    3.58   0
  11 -13   3   56.95    3.28   0
  11 -13   3   61.59    3.57   0
 -11  13  -3   73.42    3.74   0
   7  12  -3   18.09    3.10   0
   7  12  -3   32.03    3.02   0
   7  12  -3   22.67    3.07   0
  -7 -12   3    3.33    3.05   0
   7  12  -3   21.75    2.92   0
   6  12  -3   29.27    2.97   0
  -6 -12   3   21.55    3.02   0
   6  12  -3   23.23    2.89   0
   6  12  -3   32.18    2.89   0
   6  12  -3   16.11    2.47   0
   5  12  -3   -7.03    2.88   0
   5  12  -3   -9.96    2.75   0
   5  12  -3   -3.34    3.03   0
   5  12  -3    8.38    2.88   0
  -5 -12   3    3.03    3.07   0
   4  12  -3  111.36    3.06   0
   4  12  -3  120.55    3.13   0
   4  12  -3  118.12    3.15   0
   4  12  -3  118.24    3.00   0
  -4 -12   3  128.55    2.65   0
   3  12  -3   -2.91    3.13   0
   3  12  -3   -7.60    3.14   0
  -3 -12   3   10.05    2.88   0
   3  12  -3   -6.56    2.81   0
   3  12  -3  -12.01    3.18   0
  -2 -12   3  127.93    3.09   0
   2  12  -3  109.91    2.95   0
   2  12  -3  133.73    3.38   0
   2  12  -3  132.48    3.14   0
   2  12  -3  129.72    3.02   0
   1  12  -3   -4.49    2.79   0
   1  12  -3    0.71    3.20   0
   1  12  -3    5.75    2.67   0
  -1 -12   3   -6.86    2.31   0
   1  12  -3    5.10    2.86   0
   0  12  -3   25.99    3.10   0
   0  12  -3   21.07    3.22   0
   0  12  -3   20.39    2.79   0
   0  12  -3   10.78    2.94   0
   0 -12   3   13.48    2.98   0
  -1  12  -3  350.96    3.94   0
  -1  12  -3  339.23    3.41   0
   1 -12   3  346.81    3.36   0
  -1  12  -3  341.89    4.27   0
  -1  12  -3  333.16    3.45   0
  -2  12  -3   49.70    2.99   0
   2 -12   3   46.12    3.25   0
  -2  12  -3   51.16    3.60   0
   2 -12   3   56.14    2.96   0
  -2  12  -3   41.03    3.11   0
  -2  12  -3   51.85    3.45   0
  -3  12  -3   10.64    2.66   0
  -3  12  -3   10.52    3.75   0
  -3  12  -3   12.54    2.95   0
   3 -12   3    7.50    2.91   0
  -3  12  -3   13.09    3.65   0
   3 -12   3    7.72    2.66   0
  -4  12  -3  357.34    6.04   0
   4 -12   3  344.82    3.88   0
   4 -12   3  341.54    3.40   0
  -4  12  -3  367.51    3.50   0
  -4  12  -3  311.28    5.59   0
  -4  12  -3  311.76    3.39   0
   5 -12   3   28.24    2.73   0
  -5  12  -3   13.32    3.08   0
   5 -12   3   21.63    2.90   0
   6 -12   3    1.55    3.11   0
  -6  12  -3    0.07    2.99   0
   6 -12   3   -1.85    3.29   0
   7 -12   3   23.77    2.85   0
  -7  12  -3   23.75    3.09   0
   7 -12   3   13.57    3.14   0
   8 -12   3   -3.15    3.33   0
  -8  12  -3   11.80    2.94   0
   8 -12   3   -0.84    2.99   0
  -8  12  -3   13.64    3.25   0
   9 -12   3    7.17    3.41   0
  -9  12  -3    3.63    3.38   0
   9 -12   3    5.34    3.21   0
  -9  12  -3    6.58    3.34   0
  10 -12   3    7.81    3.49   0
 -10  12  -3    8.90    3.39   0
  10 -12   3   16.40    3.41   0
 -10  12  -3   26.47    3.42   0
  11 -12   3   47.57    2.82   0
 -11  12  -3   31.79    3.52   0
 -11  12  -3   42.15    3.35   0
  11 -12   3   25.44    3.37   0
  12 -12   3   13.37    3.43   0
  12 -12   3   13.24    3.86   0
 -12  12  -3   24.14    3.57   0
 -12  12  -3   12.59    3.05   0
   8  11  -3   46.68    3.09   0
   8  11  -3   46.19    2.96   0
  -8 -11   3   45.61    3.16   0
   8  11  -3   39.29    3.11   0
   8  11  -3    5.22    3.63   0
   7  11  -3    2.19    2.84   0
   7  11  -3   -8.63    3.07   0
  -7 -11   3   -7.12    3.03   0
   7  11  -3  -12.46    2.97   0
   7  11  -3    7.68    2.83   0
   6  11  -3   15.55    3.02   0
   6  11  -3   22.43    2.85   0
  -6 -11   3   11.99    2.44   0
   6  11  -3   24.98    2.89   0
   6  11  -3   34.78    2.77   0
   5  11  -3   11.09    2.85   0
   5  11  -3   18.12    2.75   0
   5  11  -3    8.55    3.06   0
   5  11  -3   13.24    2.80   0
  -5 -11   3   15.03    2.98   0
   4  11  -3    9.02    2.70   0
   4  11  -3    3.69    2.72   0
  -4 -11   3    7.88    2.82   0
   4  11  -3    4.38    2.69   0
   4  11  -3   -6.77    2.91   0
   3  11  -3   83.39    3.00   0
   3  11  -3  107.43    3.13   0
  -3 -11   3  105.69    3.03   0
   3  11  -3   90.86    2.93   0
   3  11  -3  117.49    2.89   0
  -2 -11   3   13.12    2.81   0
   2  11  -3   16.63    2.69   0
   2  11  -3   19.01    2.70   0
   2  11  -3   23.03    2.84   0
   2  11  -3    6.99    2.78   0
   1  11  -3   29.04    3.16   0
   1  11  -3   23.55    2.96   0
  -1 -11   3   21.39    2.92   0
   1  11  -3   15.39    2.88   0
   1  11  -3   19.95    2.74   0
   0  11  -3  126.56    3.32   0
   0  11  -3  132.14    2.70   0
   0  11  -3  130.11    3.43   0
   0  11  -3  134.63    3.45   0
   0 -11   3  126.19    3.13   0
   1 -11   3  193.51    3.11   0
  -1  11  -3  183.72    3.86   0
  -1  11  -3  185.25    2.72   0
   1 -11   3  189.84    3.44   0
  -1  11  -3  182.85    3.51   0
  -1  11  -3  177.31    3.06   0
   2 -11   3    5.12    2.74   0
  -2  11  -3   -2.63    2.63   0
  -2  11  -3    0.53    3.25   0
  -2  11  -3    6.92    2.71   0
  -2  11  -3   -2.44    3.37   0
   2 -11   3    0.83    2.62   0
  -3  11  -3  133.84    4.02   0
  -3  11  -3  123.35    2.90   0
  -3  11  -3  148.35    4.18   0
   3 -11   3  150.58    3.02   0
   3 -11   3  146.74    3.01   0
  -3  11  -3  139.04    3.09   0
   4 -11   3   42.46    2.88   0
   4 -11   3   33.41    2.68   0
  -4  11  -3   23.27    2.98   0
  -4  11  -3   33.35    4.30   0
  -4  11  -3   31.87    2.82   0
  -4  11  -3   27.10    4.21   0
  -5  11  -3   14.56    2.55   0
   5 -11   3    8.58    2.82   0
   5 -11   3   11.54    3.10   0
  -5  11  -3   16.24    2.86   0
  -6  11  -3   54.25    2.86   0
   6 -11   3   46.23    3.16   0
  -6  11  -3   44.66    3.08   0
   6 -11   3   44.83    2.91   0
   7 -11   3   36.86    3.31   0
   7 -11   3   37.34    2.72   0
  -7  11  -3   40.99    2.73   0
  -8  11  -3   34.97    3.26   0
   8 -11   3   44.16    3.40   0
  -8  11  -3   41.11    3.32   0
   8 -11   3   43.11    3.18   0
   9 -11   3    3.29    2.91   0
  -9  11  -3   -5.88    2.87   0
   9 -11   3    1.55    2.70   0
  -9  11  -3    2.42    2.97   0
  10 -11   3   56.17    3.34   0
  10 -11   3   55.34    3.51   0
 -10  11  -3   51.61    3.48   0
 -10  11  -3   45.77    3.09   0
 -11  11  -3   51.55    3.91   0
  11 -11   3   67.92    3.99   0
 -11  11  -3   64.73    3.42   0
  11 -11   3   52.17    3.25   0
  12 -11   3   31.15    2.92   0
 -12  11  -3   36.10    3.44   0
 -12  11  -3   19.61    3.91   0
  12 -11   3   39.11    3.58   0
  13 -11   3   40.50    4.35   0
  13 -11   3   49.61    3.14   0
 -13  11  -3   24.60    3.53   0
   9  10  -3   11.82    2.89   0
   9  10  -3   -3.61    3.41   0
  -9 -10   3   18.12    3.03   0
   9  10  -3   -2.52    3.00   0
   9  10  -3    3.71    2.42   0
   8  10  -3  -11.66    2.39   0
   8  10  -3    2.34    2.88   0
   8  10  -3    8.59    3.05   0
  -8 -10   3   -7.29    3.00   0
   8  10  -3   14.47    2.88   0
   7  10  -3   -0.81    2.32   0
  -7 -10   3    5.37    2.97   0
   7  10  -3    2.34    2.96   0
   7  10  -3    0.97    2.84   0
   7  10  -3    5.17    2.90   0
   6  10  -3   42.02    2.29   0
   6  10  -3   42.07    2.69   0
   6  10  -3   42.49    2.84   0
  -6 -10   3   62.54    2.84   0
   6  10  -3   29.49    2.97   0
   5  10  -3   31.88    2.51   0
   5  10  -3   41.52    2.80   0
  -5 -10   3   43.12    2.91   0
   5  10  -3   49.48    2.77   0
   5  10  -3   39.27    2.80   0
   4  10  -3   35.40    2.93   0
   4  10  -3   45.98    2.38   0
  -4 -10   3   21.21    2.90   0
   4  10  -3   23.69    2.72   0
   4  10  -3   22.52    2.75   0
   3  10  -3   45.35    3.05   0
   3  10  -3   58.75    2.78   0
  -3 -10   3   52.85    2.96   0
   3  10  -3   58.51    2.72   0
   3  10  -3   60.29    2.87   0
   2  10  -3 1081.82    4.53   0
   2  10  -3 1113.83    4.44   0
  -2 -10   3 1113.99    4.55   0
   2  10  -3 1115.46    4.54   0
   2  10  -3 1115.88    4.52   0
   1  10  -3  305.80    3.28   0
   1  10  -3  306.38    3.44   0
   1  10  -3  297.76    3.65   0
   1  10  -3  309.75    3.75   0
  -1 -10   3  316.44    3.48   0
   0  10  -3   38.73    2.75   0
   0  10  -3   39.81    2.84   0
   0  10  -3   43.98    2.78   0
   0 -10   3   30.91    2.73   0
   0  10  -3   46.56    3.05   0
   1 -10   3   47.46    2.79   0
  -1  10  -3   47.79    2.87   0
  -1  10  -3   55.59    3.11   0
   1 -10   3   44.57    3.17   0
  -1  10  -3   48.31    3.14   0
  -1  10  -3   53.20    2.83   0
  -2  10  -3   19.93    2.75   0
  -2  10  -3   12.57    3.34   0
  -2  10  -3   12.53    3.08   0
   2 -10   3   14.39    2.72   0
   2 -10   3   17.19    2.80   0
  -2  10  -3   10.14    3.05   0
  -3  10  -3   19.20    3.01   0
  -3  10  -3   22.78    3.64   0
  -3  10  -3   22.48    3.64   0
   3 -10   3   15.05    2.85   0
   3 -10   3   22.09    3.19   0
  -3  10  -3   23.05    2.85   0
   4 -10   3   36.68    2.80   0
  -4  10  -3   31.48    4.27   0
  -4  10  -3   30.65    3.07   0
   4 -10   3   36.94    3.16   0
  -4  10  -3   26.08    2.86   0
  -4  10  -3   33.28    4.21   0
   5 -10   3   59.55    2.92   0
  -5  10  -3   54.13    6.34   0
  -5  10  -3   53.77    6.49   0
  -5  10  -3   51.36    3.15   0
   5 -10   3   56.44    2.88   0
  -5  10  -3   51.87    2.95   0
  -6  10  -3  114.28    3.36   0
  -6  10  -3  135.67    3.29   0
   6 -10   3  122.23    3.39   0
   6 -10   3  129.24    2.94   0
   7 -10   3    4.76    3.11   0
   7 -10   3   -3.46    2.77   0
  -7  10  -3    3.04    2.68   0
  -7  10  -3   -0.14    2.82   0
   8 -10   3   57.46    2.86   0
   8 -10   3   54.43    2.83   0
  -8  10  -3   44.57    3.22   0
  -8  10  -3   50.61    3.16   0
  -9  10  -3    4.19    3.29   0
   9 -10   3   23.04    3.20   0
  -9  10  -3   24.71    3.01   0
   9 -10   3    4.98    3.30   0
 -10  10  -3  138.01    3.99   0
  10 -10   3  136.98    3.97   0
 -10  10  -3  149.15    3.67   0
  10 -10   3  131.98    3.47   0
  11 -10   3    5.52    3.26   0
 -11  10  -3    5.04    3.28   0
  11 -10   3    2.92    3.71   0
 -11  10  -3   -6.47    3.62   0
 -12  10  -3    0.78    3.40   0
  12 -10   3  -16.22    3.42   0
  12 -10   3   -1.02    4.08   0
 -12  10  -3   11.00    3.91   0
 -13  10  -3   47.68    3.44   0
  13 -10   3   56.37    4.70   0
  13 -10   3   53.32    4.65   0
  13 -10   3   60.96    6.48   0
  13 -10   3   63.56    3.45   0
  13 -10   3   57.50    6.63   0
 -10  -9   3   -5.50    3.09   0
  10   9  -3    0.97    2.45   0
  10   9  -3    2.19    2.96   0
  10   9  -3  -11.23    2.95   0
  10   9  -3    4.36    3.15   0
   9   9  -3   86.19    3.09   0
   9   9  -3   65.25    2.99   0
   9   9  -3   68.19    2.97   0
  -9  -9   3   56.33    3.10   0
   9   9  -3   79.00    2.93   0
   9   9  -3   84.75    2.49   0
   8   9  -3   -2.94    2.77   0
   8   9  -3   -0.27    2.34   0
   8   9  -3   -5.20    2.34   0
   8   9  -3   -3.75    2.87   0
  -8  -9   3   -2.62    3.03   0
   7   9  -3   84.34    2.94   0
  -7  -9   3   88.08    2.94   0
   7   9  -3   77.13    2.81   0
   7   9  -3   68.32    2.69   0
   7   9  -3   77.89    2.80   0
   6   9  -3   17.42    2.69   0
   6   9  -3   21.73    2.74   0
   6   9  -3   21.65    2.56   0
   6   9  -3   13.35    2.74   0
  -6  -9   3   14.64    2.75   0
   5   9  -3  188.54    3.00   0
   5   9  -3  174.50    3.13   0
   5   9  -3  168.45    3.00   0
  -5  -9   3  178.85    2.68   0
   5   9  -3  170.17    3.12   0
   4   9  -3  299.09    3.18   0
   4   9  -3  313.98    3.27   0
  -4  -9   3  302.85    3.38   0
   4   9  -3  291.10    3.19   0
   4   9  -3  307.78    3.36   0
   3   9  -3  223.03    3.07   0
  -3  -9   3  190.65    3.23   0
   3   9  -3  199.53    3.00   0
   3   9  -3  192.73    2.75   0
   3   9  -3  204.11    3.17   0
   2   9  -3  354.64    3.65   0
   2   9  -3  360.95    3.45   0
   2   9  -3  364.15    3.38   0
  -2  -9   3  352.53    2.99   0
   2   9  -3  350.48    3.00   0
  -1  -9   3   37.77    2.36   0
   1   9  -3   31.09    2.83   0
   1   9  -3   39.70    2.85   0
   1   9  -3   33.50    3.14   0
   1   9  -3   33.24    2.74   0
   0  -9   3   16.42    2.75   0
   0  -9   3    8.88    2.74   0
   0   9  -3   11.66    2.84   0
   0   9  -3    6.95    2.88   0
   0   9  -3   12.00    3.10   0
   0   9  -3   14.98    2.70   0
  -1   9  -3  199.98    3.43   0
   1  -9   3  207.27    3.16   0
  -1   9  -3  200.38    3.13   0
   1  -9   3  194.91    3.09   0
  -1   9  -3  202.30    3.53   0
  -1   9  -3  194.85    3.17   0
   2  -9   3   25.70    2.79   0
  -2   9  -3   26.42    3.31   0
  -2   9  -3   27.26    3.35   0
  -2   9  -3   24.17    2.77   0
   2  -9   3   32.98    2.75   0
  -2   9  -3   28.32    2.71   0
   3  -9   3   59.98    3.23   0
  -3   9  -3   49.81    3.58   0
   3  -9   3   49.10    2.81   0
  -3   9  -3   57.02    3.08   0
  -3   9  -3   55.73    2.76   0
  -3   9  -3   52.36    3.37   0
   4  -9   3   29.89    2.82   0
   4  -9   3   42.62    2.80   0
  -4   9  -3   28.85    2.69   0
  -4   9  -3   28.53    4.26   0
  -4   9  -3   32.70    3.21   0
  -4   9  -3   32.94    4.19   0
  -5   9  -3    4.38    4.89   0
   5  -9   3    9.62    2.69   0
  -5   9  -3    5.58    2.74   0
  -5   9  -3    4.12    2.53   0
   5  -9   3    6.89    3.10   0
  -6   9  -3  261.29    3.28   0
   6  -9   3  247.48    3.29   0
  -6   9  -3  275.22    8.56   0
  -6   9  -3  245.88    3.59   0
   6  -9   3  241.12    3.64   0
   7  -9   3   33.16    3.27   0
  -7   9  -3   45.81    3.22   0
  -7   9  -3   45.22    3.13   0
   7  -9   3   50.53    3.32   0
  -8   9  -3  229.11    3.61   0
   8  -9   3  204.38    3.66   0
  -8   9  -3  205.72    3.59   0
   8  -9   3  208.96    3.49   0
   8  -9   3  214.02    7.57   0
  -9   9  -3  155.77    3.51   0
   9  -9   3  162.36    3.59   0
   9  -9   3  149.07    6.01   0
   9  -9   3  144.35    3.09   0
  -9   9  -3  171.47    3.51   0
 -10   9  -3  144.68    3.92   0
  10  -9   3  160.74    4.00   0
  10  -9   3  169.06    3.51   0
 -10   9  -3  173.98    3.62   0
  10  -9   3  148.66    5.27   0
 -11   9  -3    1.16    3.93   0
  11  -9   3    3.46    3.76   0
  11  -9   3    1.21    4.94   0
 -11   9  -3   -0.86    2.92   0
  11  -9   3   -0.29    3.19   0
  12  -9   3  225.61    3.73   0
  12  -9   3  203.48    4.76   0
  12  -9   3  213.91    5.12   0
  12  -9   3  238.18    5.23   0
 -12   9  -3  219.60    3.34   0
  12  -9   3  212.67    5.25   0
  13  -9   3    2.01    5.32   0
  13  -9   3   -4.53    4.14   0
  13  -9   3   -1.37    4.54   0
  13  -9   3    0.70    5.03   0
  13  -9   3   -2.18    2.99   0
 -13   9  -3   -3.19    2.92   0
 -14   9  -3   -1.78    2.99   0
  14  -9   3    6.35    4.35   0
  14  -9   3    7.84    3.51   0
  14  -9   3   -2.35    4.62   0
  11   8  -3   48.10    2.52   0
  11   8  -3   52.64    3.61   0
  11   8  -3   45.87    3.05   0
  11   8  -3   51.13    3.05   0
 -11  -8   3   45.03    3.17   0
  10   8  -3   44.03    3.09   0
  10   8  -3   50.01    2.90   0
  10   8  -3   35.71    2.43   0
  10   8  -3   48.34    2.87   0
 -10  -8   3   47.68    3.56   0
  10   8  -3   34.61    2.94   0
   9   8  -3   -1.12    2.78   0
   9   8  -3    7.88    2.34   0
  -9  -8   3    0.81    3.00   0
   9   8  -3    3.64    3.29   0
   9   8  -3   -2.18    2.77   0
   8   8  -3   -5.88    2.66   0
  -8  -8   3   11.22    2.73   0
   8   8  -3   13.86    2.14   0
   8   8  -3   13.19    2.81   0
   8   8  -3   -0.41    2.13   0
   7   8  -3   89.91    2.34   0
   7   8  -3  102.20    2.75   0
   7   8  -3   88.78    2.90   0
  -7  -8   3   87.93    2.96   0
   7   8  -3   93.17    2.80   0
   6   8  -3   18.85    2.66   0
   6   8  -3   28.06    2.65   0
   6   8  -3   21.48    2.70   0
  -6  -8   3   22.95    2.87   0
   6   8  -3   20.75    2.77   0
   5   8  -3   64.58    2.71   0
   5   8  -3   60.65    2.92   0
  -5  -8   3   58.29    2.93   0
   5   8  -3   59.27    2.89   0
   5   8  -3   55.49    2.74   0
   4   8  -3   -1.64    2.59   0
   4   8  -3   -7.45    2.80   0
   4   8  -3   11.11    2.24   0
  -4  -8   3    5.37    2.75   0
   4   8  -3   10.13    2.58   0
  -3  -8   3  138.60    2.95   0
   3   8  -3  135.24    3.01   0
   3   8  -3  126.31    2.79   0
   3   8  -3  137.18    2.82   0
   3   8  -3  139.80    2.98   0
  -2  -8   3  115.01    3.02   0
   2   8  -3  110.95    2.97   0
   2   8  -3  116.72    2.81   0
   2   8  -3  116.62    2.87   0
   2   8  -3  102.61    3.03   0
   1   8  -3    8.77    2.24   0
   1   8  -3    8.14    2.64   0
   1   8  -3    2.57    3.12   0
   1   8  -3    7.78    2.63   0
  -1  -8   3    3.66    2.35   0
  -1  -8   3    6.76    2.72   0
   0  -8   3   39.11    2.72   0
   0   8  -3   33.23    2.31   0
   0   8  -3   26.36    2.81   0
   0  -8   3   38.48    2.25   0
   0   8  -3   38.79    2.99   0
   0   8  -3   44.97    2.99   0
  -1   8  -3  716.53    4.71   0
  -1   8  -3  680.03    4.03   0
   1  -8   3  658.76    3.93   0
  -1   8  -3  679.79    3.62   0
  -1   8  -3  703.47    4.71   0
   1  -8   3  734.89    4.42   0
  -2   8  -3   10.20    2.75   0
  -2   8  -3    7.86    3.21   0
   2  -8   3    1.03    2.74   0
  -2   8  -3   11.68    3.19   0
  -2   8  -3    8.88    3.04   0
   2  -8   3    4.32    2.72   0
  -3   8  -3   50.37    3.27   0
   3  -8   3   45.24    2.77   0
   3  -8   3   52.40    2.78   0
  -3   8  -3   60.71    2.78   0
  -3   8  -3   52.88    2.66   0
  -4   8  -3    9.06    3.19   0
   4  -8   3    5.33    2.72   0
  -4   8  -3    2.19    3.82   0
   4  -8   3   -2.71    4.15   0
  -4   8  -3    5.54    2.97   0
   4  -8   3    9.88    2.74   0
  -5   8  -3  165.32    3.06   0
   5  -8   3  167.68    3.16   0
  -5   8  -3  166.93    3.52   0
  -5   8  -3  199.36    5.28   0
   5  -8   3  175.75    5.22   0
   5  -8   3  168.26    3.20   0
   6  -8   3   20.14    4.82   0
  -6   8  -3   17.80    3.15   0
  -6   8  -3   20.65    4.84   0
   6  -8   3   22.36    2.69   0
  -6   8  -3   21.00    3.15   0
   6  -8   3   26.67    3.15   0
   7  -8   3   38.45    4.84   0
  -7   8  -3   36.65    2.90   0
   7  -8   3   37.52    3.35   0
  -7   8  -3   45.71    4.71   0
  -7   8  -3   47.01    3.28   0
   7  -8   3   34.56    2.88   0
   8  -8   3   29.04    4.52   0
   8  -8   3   32.06    3.36   0
  -8   8  -3   32.36    4.46   0
   8  -8   3   33.34    2.76   0
  -8   8  -3   38.49    3.31   0
  -8   8  -3   27.71    3.20   0
   9  -8   3  250.09    5.00   0
  -9   8  -3  260.76    3.36   0
  -9   8  -3  268.76    4.90   0
  -9   8  -3  247.43    4.24   0
   9  -8   3  261.50    4.32   0
   9  -8   3  262.44    3.60   0
 -10   8  -3   33.17    3.94   0
 -10   8  -3   30.58    3.63   0
 -10   8  -3   34.88    2.76   0
  10  -8   3   23.62    4.14   0
  10  -8   3   27.71    3.29   0
  10  -8   3   34.98    3.68   0
 -11   8  -3   31.90    3.62   0
  11  -8   3   32.27    4.14   0
 -11   8  -3   26.84    3.28   0
  11  -8   3   45.78    2.96   0
  11  -8   3   30.72    4.18   0
  12  -8   3   56.32    5.01   0
  12  -8   3   59.06    4.36   0
  12  -8   3   63.39    5.39   0
 -12   8  -3   65.15    2.89   0
  12  -8   3   53.42    3.50   0
  13  -8   3  165.63    3.36   0
  13  -8   3  163.42    4.73   0
 -13   8  -3  151.66    3.58   0
 -14   8  -3   33.60    3.12   0
  14  -8   3   27.37    3.08   0
  14  -8   3   29.02    3.91   0
  14  -8   3   30.34    4.46   0
  12   7  -3   10.04    3.06   0
  12   7  -3   -0.70    3.06   0
 -12  -7   3    0.94    3.39   0
  12   7  -3    0.81    2.34   0
  12   7  -3   12.16    3.51   0
  11   7  -3    3.68    3.39   0
  11   7  -3    3.65    2.98   0
 -11  -7   3   18.23    2.96   0
  11   7  -3    7.34    2.84   0
  11   7  -3    8.36    2.85   0
  10   7  -3   -4.79    2.85   0
  10   7  -3   -6.85    2.85   0
  10   7  -3   19.25    2.22   0
 -10  -7   3  -11.33    3.40   0
  10   7  -3    4.44    3.27   0
  10   7  -3    1.48    2.74   0
   9   7  -3   -3.13    2.57   0
   9   7  -3   13.42    2.76   0
   9   7  -3    9.54    2.79   0
   9   7  -3    7.04    2.69   0
  -9  -7   3   15.86    2.86   0
   9   7  -3   13.41    2.75   0
  -8  -7   3   37.07    2.84   0
   8   7  -3   43.20    2.80   0
   8   7  -3   30.30    2.71   0
   8   7  -3   42.83    2.79   0
   8   7  -3   35.63    2.30   0
  -7  -7   3   -9.88    2.75   0
   7   7  -3   -4.03    2.62   0
   7   7  -3   -1.27    2.64   0
   7   7  -3    5.13    2.16   0
   7   7  -3   -1.07    2.71   0
   6   7  -3  175.84    2.99   0
   6   7  -3  180.20    3.07   0
   6   7  -3  184.88    3.04   0
   6   7  -3  204.18    3.02   0
  -6  -7   3  177.22    3.19   0
   5   7  -3   45.13    2.87   0
   5   7  -3   66.62    2.73   0
   5   7  -3   49.91    2.68   0
  -5  -7   3   59.49    2.82   0
   5   7  -3   55.68    2.61   0
   4   7  -3   44.27    2.62   0
   4   7  -3   42.51    2.61   0
   4   7  -3   47.79    2.65   0
  -4  -7   3   50.76    2.81   0
   4   7  -3   44.19    2.75   0
   3   7  -3    3.20    2.57   0
  -3  -7   3    0.90    2.73   0
   3   7  -3   -0.55    2.57   0
   3   7  -3    4.58    2.72   0
   3   7  -3    9.54    2.63   0
   2   7  -3   59.48    2.67   0
   2   7  -3   61.01    2.79   0
  -2  -7   3   57.53    2.35   0
   2   7  -3   62.79    2.82   0
   2   7  -3   69.94    2.70   0
  -1  -7   3 1115.36    4.63   0
   1   7  -3 1112.57    4.80   0
  -1  -7   3 1154.06    4.60   0
   1   7  -3 1154.34    4.83   0
   1   7  -3 1117.33    4.66   0
   1   7  -3 1087.33    4.28   0
   0  -7   3    3.54    2.69   0
   0  -7   3    4.66    2.67   0
   0   7  -3   -0.85    2.68   0
   0   7  -3   -2.30    2.75   0
   0   7  -3   -1.64    2.67   0
   0   7  -3    1.79    2.62   0
   1  -7   3   50.75    2.82   0
  -1   7  -3   44.17    3.13   0
  -1   7  -3   55.55    2.85   0
  -1   7  -3   47.53    3.11   0
   1  -7   3   50.27    2.82   0
  -2   7  -3  349.44    3.60   0
   2  -7   3  363.69    4.47   0
  -2   7  -3  340.64    3.79   0
  -2   7  -3  338.76    4.11   0
   2  -7   3  338.18    3.57   0
   2  -7   3  347.06    3.56   0
  -3   7  -3  375.95    3.88   0
  -3   7  -3  338.52    4.52   0
   3  -7   3  351.40    3.57   0
   3  -7   3  377.53    3.89   0
  -3   7  -3  340.82    3.47   0
   3  -7   3  383.22    4.93   0
   4  -7   3   19.67    2.64   0
   4  -7   3   16.06    3.12   0
  -4   7  -3   12.85    3.90   0
  -4   7  -3   17.74    2.74   0
  -4   7  -3   16.23    2.95   0
   4  -7   3   14.00    3.93   0
   5  -7   3    9.39    4.12   0
   5  -7   3   12.11    2.71   0
  -5   7  -3    5.61    2.54   0
  -5   7  -3    1.51    2.70   0
   5  -7   3   13.52    3.00   0
  -5   7  -3    7.10    4.11   0
   6  -7   3  179.67    3.65   0
  -6   7  -3  189.65    4.76   0
   6  -7   3  164.50    4.69   0
   6  -7   3  173.12    3.56   0
  -6   7  -3  167.60    3.67   0
  -6   7  -3  177.10    3.52   0
   7  -7   3  546.90    4.67   0
  -7   7  -3  552.90    4.22   0
  -7   7  -3  506.64    4.49   0
   7  -7   3  523.28    3.91   0
   7  -7   3  519.31    5.45   0
  -7   7  -3  568.19    5.78   0
   8  -7   3    8.09    3.79   0
   8  -7   3    6.07    2.83   0
   8  -7   3    9.66    3.74   0
  -8   7  -3   10.36    2.89   0
  -8   7  -3    7.66    3.58   0
  -8   7  -3   10.94    3.25   0
   9  -7   3   54.88    2.96   0
   9  -7   3   61.67    4.07   0
  -9   7  -3   55.70    3.78   0
  -9   7  -3   54.20    3.64   0
  -9   7  -3   59.97    2.83   0
   9  -7   3   61.54    4.23   0
  10  -7   3   35.07    4.35   0
  10  -7   3   36.55    3.28   0
 -10   7  -3   32.34    2.81   0
  10  -7   3   30.36    3.77   0
 -10   7  -3   31.68    3.49   0
  11  -7   3   28.28    4.87   0
  11  -7   3   30.31    4.90   0
 -11   7  -3   36.09    3.52   0
 -11   7  -3   42.67    2.71   0
  11  -7   3   33.33    2.93   0
  11  -7   3   30.95    3.37   0
  12  -7   3   -7.20    3.68   0
 -12   7  -3   -0.66    2.80   0
  12  -7   3   -4.72    3.31   0
 -12   7  -3    1.59    3.18   0
  13  -7   3    5.92    3.02   0
 -13   7  -3   -5.54    3.11   0
  13  -7   3    0.21    3.67   0
  14  -7   3   33.62    3.81   0
  14  -7   3   35.78    3.06   0
  12   6  -3   66.24    3.58   0
 -12  -6   3   54.98    3.51   0
  12   6  -3   74.88    3.06   0
  12   6  -3   57.66    2.46   0
  12   6  -3   62.35    3.15   0
  11   6  -3    4.73    2.96   0
  11   6  -3   17.89    2.99   0
 -11  -6   3   21.23    2.97   0
  11   6  -3   17.98    2.87   0
  11   6  -3   25.98    2.93   0
 -10  -6   3   19.00    3.41   0
  10   6  -3   37.50    2.73   0
  10   6  -3   13.32    2.88   0
  10   6  -3   28.97    3.36   0
  10   6  -3   28.45    2.86   0
  -9  -6   3  105.22    3.01   0
   9   6  -3   99.84    2.87   0
   9   6  -3  112.91    2.50   0
   9   6  -3   97.79    2.85   0
   9   6  -3  106.96    3.44   0
   8   6  -3  331.90    3.41   0
   8   6  -3  337.16    3.28   0
   8   6  -3  358.02    2.85   0
  -8  -6   3  353.19    3.89   0
   8   6  -3  352.05    3.29   0
   7   6  -3    0.89    2.62   0
   7   6  -3   -3.40    2.81   0
  -7  -6   3    3.49    2.75   0
   7   6  -3   -2.95    2.70   0
   7   6  -3    8.92    3.14   0
   6   6  -3   33.08    2.72   0
   6   6  -3   34.14    2.87   0
  -6  -6   3   25.91    2.83   0
   6   6  -3   33.56    2.17   0
   6   6  -3   30.02    2.65   0
   5   6  -3  169.88    2.90   0
   5   6  -3  164.11    2.44   0
   5   6  -3  165.95    3.12   0
  -5  -6   3  157.44    3.12   0
   5   6  -3  177.16    3.00   0
   4   6  -3  355.00    3.42   0
  -4  -6   3  359.06    3.47   0
   4   6  -3  345.35    3.21   0
   4   6  -3  367.39    3.22   0
   4   6  -3  363.61    3.30   0
  -3  -6   3    9.48    2.67   0
   3   6  -3    8.68    2.73   0
   3   6  -3    3.24    2.49   0
   3   6  -3    6.77    2.58   0
   3   6  -3    8.13    2.53   0
   2   6  -3  465.35    3.66   0
  -2  -6   3  452.81    3.76   0
   2   6  -3  441.41    3.66   0
   2   6  -3  432.20    3.79   0
   2   6  -3  465.63    3.63   0
   1   6  -3  181.71    3.27   0
  -1  -6   3  188.42    3.23   0
   1   6  -3  183.29    3.21   0
  -1  -6   3  191.89    3.19   0
   1   6  -3  178.82    3.25   0
   1   6  -3  183.95    3.20   0
   0   6  -3  576.25    4.08   0
   0   6  -3  596.72    4.08   0
   0  -6   3  617.61    4.17   0
   0   6  -3  644.41    4.34   0
   0  -6   3  621.50    4.12   0
   1  -6   3  287.94    3.63   0
   1  -6   3  302.86    3.90   0
   1  -6   3  302.60    4.08   0
  -1   6  -3  302.06    4.31   0
  -1   6  -3  288.05    3.55   0
  -1   6  -3  303.36    3.19   0
   2  -6   3   43.33    3.05   0
  -2   6  -3   48.28    3.01   0
  -2   6  -3   43.27    2.91   0
   2  -6   3   44.83    3.74   0
   2  -6   3   39.70    3.47   0
  -2   6  -3   39.62    3.59   0
   3  -6   3  611.62    5.89   0
  -3   6  -3  585.01    4.36   0
   3  -6   3  618.93    4.60   0
  -3   6  -3  571.31    4.12   0
  -3   6  -3  565.08    5.66   0
   3  -6   3  565.79    4.49   0
   4  -6   3   -1.29    3.85   0
  -4   6  -3    5.75    2.72   0
   4  -6   3    0.51    3.18   0
  -4   6  -3   -4.60    3.35   0
   4  -6   3   -0.50    3.34   0
  -4   6  -3   -1.84    3.81   0
  -5   6  -3    9.31    2.62   0
  -5   6  -3    3.82    3.90   0
   5  -6   3    9.64    3.74   0
   5  -6   3    6.14    2.72   0
  -5   6  -3    9.39    3.21   0
   5  -6   3    8.40    3.19   0
   6  -6   3  226.98    3.81   0
  -6   6  -3  220.04    3.76   0
   6  -6   3  214.05    3.53   0
   6  -6   3  219.43    4.40   0
  -6   6  -3  241.22    4.44   0
  -6   6  -3  226.90    3.21   0
   7  -6   3  121.52    4.02   0
  -7   6  -3  130.93    3.97   0
   7  -6   3  120.32    3.48   0
  -7   6  -3  123.56    3.25   0
  -7   6  -3  114.33    3.88   0
   7  -6   3  123.87    4.13   0
  -8   6  -3  111.41    4.12   0
   8  -6   3  113.85    4.28   0
   8  -6   3  124.55    3.52   0
   8  -6   3  129.59    3.99   0
  -8   6  -3  114.78    3.04   0
  -8   6  -3  124.40    3.70   0
   9  -6   3 1312.67    6.24   0
   9  -6   3 1262.25    7.76   0
  -9   6  -3 1270.99    4.94   0
   9  -6   3 1258.25    5.08   0
  -9   6  -3 1279.20    5.89   0
  10  -6   3    8.25    2.85   0
  10  -6   3   24.80    5.08   0
  10  -6   3   26.46    5.07   0
 -10   6  -3   15.73    3.47   0
 -10   6  -3   19.27    2.74   0
  10  -6   3   35.76    3.61   0
  11  -6   3  101.17    3.03   0
 -11   6  -3   90.12    3.16   0
  11  -6   3   97.62    3.40   0
 -11   6  -3   95.48    3.26   0
  12  -6   3  123.42    3.11   0
 -12   6  -3  118.93    3.51   0
  12  -6   3  143.90    3.63   0
 -12   6  -3  125.09    2.97   0
 -13   6  -3   -1.04    3.25   0
 -13   6  -3  -16.46    2.95   0
  13  -6   3   -0.58    2.91   0
  13  -6   3    3.53    3.37   0
  14  -6   3   14.13    2.92   0
  15  -6   3   21.36    2.93   0
  13   5  -3   35.63    2.64   0
 -13  -5   3   15.03    3.49   0
  13   5  -3   31.40    2.91   0
  13   5  -3   32.85    2.58   0
  13   5  -3   21.87    3.43   0
  12   5  -3   27.58    2.92   0
  12   5  -3   27.70    3.37   0
 -12  -5   3   17.40    3.35   0
  12   5  -3   19.28    2.40   0
  12   5  -3    7.49    3.04   0
  11   5  -3   33.27    2.97   0
 -11  -5   3   44.40    3.44   0
  11   5  -3   39.62    2.94   0
  11   5  -3   34.88    2.86   0
  11   5  -3   52.41    3.36   0
  10   5  -3   36.71    2.33   0
  10   5  -3   35.00    2.83   0
  10   5  -3   28.90    2.78   0
  10   5  -3   27.96    3.01   0
 -10  -5   3   33.19    3.01   0
  10   5  -3   33.52    2.71   0
   9   5  -3  247.50    2.65   0
   9   5  -3  219.90    3.35   0
   9   5  -3  234.94    3.14   0
   9   5  -3  239.01    2.75   0
  -9  -5   3  234.94    3.73   0
   9   5  -3  245.45    3.15   0
   8   5  -3   17.34    2.71   0
   8   5  -3    8.42    2.72   0
   8   5  -3   15.77    2.68   0
  -8  -5   3    7.59    2.81   0
   8   5  -3    5.68    2.21   0
   7   5  -3   15.49    2.59   0
   7   5  -3   19.89    3.16   0
   7   5  -3   27.32    2.70   0
  -7  -5   3   24.71    3.13   0
   7   5  -3   15.01    2.60   0
   6   5  -3  188.40    2.91   0
   6   5  -3  200.63    3.00   0
   6   5  -3  183.14    3.19   0
  -6  -5   3  187.53    3.18   0
   6   5  -3  186.02    2.53   0
   5   5  -3   39.60    2.60   0
  -5  -5   3   34.80    2.83   0
   5   5  -3   40.78    2.70   0
   5   5  -3   40.66    2.77   0
   5   5  -3   40.00    2.61   0
  -4  -5   3  327.16    3.42   0
   4   5  -3  320.46    3.33   0
   4   5  -3  315.04    2.78   0
   4   5  -3  339.04    3.20   0
   4   5  -3  351.32    3.27   0
   3   5  -3 1350.19    5.30   0
   3   5  -3 1418.87    4.76   0
   3   5  -3 1418.49    4.73   0
  -3  -5   3 1338.64    5.22   0
   3   5  -3 1346.99    4.96   0
   2   5  -3  273.00    3.47   0
  -2  -5   3  263.45    2.98   0
  -2  -5   3  271.17    3.55   0
   2   5  -3  267.29    3.38   0
   2   5  -3  252.20    3.41   0
   2   5  -3  270.27    3.61   0
   1   5  -3  103.78    3.35   0
   1   5  -3  113.37    3.09   0
   1   5  -3  110.84    3.12   0
  -1  -5   3  109.78    3.24   0
  -1  -5   3  105.09    3.16   0
   0  -5   3  252.34    3.65   0
   0  -5   3  246.11    3.88   0
   0  -5   3  242.54    3.66   0
   0   5  -3  240.78    3.66   0
   0   5  -3  257.21    3.54   0
   0   5  -3  248.63    3.85   0
  -1   5  -3  845.80    5.51   0
   1  -5   3  833.60    4.92   0
   1  -5   3  847.18    4.79   0
  -1   5  -3  816.63    4.95   0
   1  -5   3  843.23    5.61   0
  -1   5  -3  807.03    4.66   0
   2  -5   3   44.64    3.58   0
   2  -5   3   46.65    3.09   0
   2  -5   3   38.25    3.08   0
  -2   5  -3   42.83    3.47   0
  -2   5  -3   43.77    3.18   0
  -2   5  -3   41.90    2.89   0
   3  -5   3 1313.76    7.36   0
  -3   5  -3 1383.80    5.58   0
  -3   5  -3 1380.60    6.13   0
   3  -5   3 1293.24    5.54   0
   3  -5   3 1438.22    6.37   0
  -3   5  -3 1391.10    7.47   0
   4  -5   3   60.84    3.84   0
  -4   5  -3   69.83    3.82   0
   4  -5   3   61.20    3.51   0
  -4   5  -3   59.18    2.90   0
  -4   5  -3   63.41    3.50   0
   4  -5   3   71.20    3.39   0
  -5   5  -3  218.68    3.29   0
   5  -5   3  195.28    4.28   0
  -5   5  -3  222.97    4.13   0
   5  -5   3  190.95    3.62   0
   5  -5   3  204.12    4.32   0
  -5   5  -3  193.16    4.18   0
   6  -5   3  105.09    3.32   0
  -6   5  -3   89.16    3.72   0
   6  -5   3  106.30    3.53   0
  -6   5  -3  106.15    3.72   0
  -6   5  -3  110.45    3.41   0
   6  -5   3  101.45    3.85   0
   7  -5   3  156.72    4.69   0
  -7   5  -3  152.46    3.17   0
   7  -5   3  175.35    3.26   0
  -7   5  -3  143.64    4.58   0
   7  -5   3  161.78    4.11   0
  -7   5  -3  162.92    3.92   0
   8  -5   3  393.92    3.58   0
  -8   5  -3  388.94    3.51   0
   8  -5   3  376.26    5.80   0
   8  -5   3  400.23    4.24   0
  -8   5  -3  386.86    4.04   0
  -9   5  -3  325.02    3.85   0
   9  -5   3  323.04    3.45   0
   9  -5   3  343.55    4.05   0
   9  -5   3  288.57    6.88   0
  -9   5  -3  331.96    3.40   0
   9  -5   3  314.66    6.73   0
 -10   5  -3    3.90    3.09   0
  10  -5   3   -7.51    2.69   0
 -10   5  -3    9.69    2.54   0
 -11   5  -3    4.62    2.57   0
  11  -5   3   20.15    2.76   0
 -11   5  -3    3.43    3.00   0
 -12   5  -3  110.37    2.95   0
  12  -5   3  128.88    2.95   0
 -12   5  -3  127.32    3.54   0
 -13   5  -3    4.74    3.21   0
  13  -5   3   19.03    2.88   0
 -14   5  -3   48.32    3.01   0
  14  -5   3   38.06    2.89   0
  15  -5   3   37.62    3.05   0
  13   4  -3   11.97    2.36   0
  13   4  -3    8.38    3.10   0
 -13  -4   3    0.17    3.63   0
  13   4  -3    3.79    3.85   0
  13   4  -3   12.69    3.05   0
  12   4  -3   25.83    2.89   0
  12   4  -3    6.75    2.40   0
 -12  -4   3   12.96    3.23   0
  12   4  -3   13.44    3.37   0
  12   4  -3   13.93    2.88   0
 -11  -4   3   34.43    3.32   0
  11   4  -3   21.44    3.02   0
  11   4  -3   30.11    2.38   0
  11   4  -3   29.66    2.74   0
  11   4  -3   29.19    2.78   0
  10   4  -3   23.24    2.22   0
  10   4  -3   -0.36    2.61   0
  10   4  -3   14.63    2.83   0
  10   4  -3   19.02    2.73   0
 -10  -4   3   15.20    3.31   0
   9   4  -3  152.08    2.54   0
   9   4  -3  150.25    3.46   0
  -9  -4   3  152.94    3.15   0
   9   4  -3  173.43    2.84   0
   9   4  -3  149.15    3.01   0
   8   4  -3  165.68    3.07   0
   8   4  -3  154.31    2.92   0
   8   4  -3  177.54    2.81   0
  -8  -4   3  159.42    3.46   0
   8   4  -3  170.35    2.84   0
   7   4  -3   -0.60    2.19   0
   7   4  -3   16.72    2.54   0
   7   4  -3   10.82    2.27   0
   7   4  -3    8.58    3.22   0
  -7  -4   3    9.93    2.80   0
   6   4  -3   94.62    2.85   0
   6   4  -3   84.01    2.77   0
   6   4  -3   91.27    2.78   0
   6   4  -3   75.76    3.04   0
  -6  -4   3   91.63    3.08   0
   5   4  -3  476.54    3.82   0
   5   4  -3  524.55    3.55   0
  -5  -4   3  494.43    3.84   0
   5   4  -3  512.25    3.17   0
   5   4  -3  479.63    3.53   0
  -4  -4   3  148.82    3.25   0
   4   4  -3  173.26    3.13   0
   4   4  -3  157.89    2.59   0
   4   4  -3  167.81    3.02   0
   4   4  -3  163.38    3.29   0
   3   4  -3  637.83    4.47   0
  -3  -4   3  638.26    4.37   0
   3   4  -3  663.97    4.20   0
   3   4  -3  628.31    3.79   0
   3   4  -3  683.41    4.17   0
   2   4  -3  103.25    2.81   0
   2   4  -3  109.42    3.26   0
   2   4  -3  101.40    3.20   0
  -2  -4   3  107.12    3.27   0
   2   4  -3  101.89    3.56   0
  -2  -4   3  101.31    3.40   0
   1   4  -3 1380.04    5.92   0
  -1  -4   3 1308.79    5.76   0
   1   4  -3 1267.59    5.81   0
  -1  -4   3 1315.06    5.82   0
  -1  -4   3 1360.30    5.69   0
   1   4  -3 1318.31    5.33   0
   0   4  -3  302.32    4.03   0
   0   4  -3  308.51    3.46   0
   0  -4   3  300.68    4.08   0
   0  -4   3  299.42    4.02   0
   0  -4   3  310.66    4.09   0
   0   4  -3  296.99    4.04   0
   1  -4   3  201.77    3.88   0
  -1   4  -3  204.47    3.88   0
   1  -4   3  204.64    3.92   0
  -1   4  -3  207.48    3.72   0
   1  -4   3  195.77    3.76   0
  -1   4  -3  196.30    3.81   0
   2  -4   3    2.01    3.88   0
   2  -4   3    2.87    3.16   0
  -2   4  -3    2.32    3.38   0
   2  -4   3    3.64    3.14   0
  -2   4  -3    4.30    3.02   0
  -2   4  -3    5.82    3.65   0
  -3   4  -3  241.40    4.34   0
  -3   4  -3  249.93    4.29   0
   3  -4   3  245.54    4.38   0
   3  -4   3  237.56    3.55   0
  -3   4  -3  243.99    3.49   0
   3  -4   3  225.76    4.27   0
  -4   4  -3  107.62    3.70   0
   4  -4   3   96.49    3.73   0
   4  -4   3  102.37    3.17   0
  -4   4  -3  100.32    3.08   0
   4  -4   3  100.70    4.20   0
  -4   4  -3   92.20    4.18   0
   5  -4   3   14.55    3.42   0
   5  -4   3   11.01    2.95   0
  -5   4  -3   14.61    3.36   0
  -5   4  -3   22.08    2.82   0
  -5   4  -3   13.11    4.03   0
   5  -4   3   18.51    4.15   0
   6  -4   3   -2.64    2.77   0
   6  -4   3    2.38    4.16   0
  -6   4  -3    2.35    4.31   0
   6  -4   3   -1.01    3.21   0
  -6   4  -3    5.61    2.71   0
  -6   4  -3    0.32    3.20   0
   7  -4   3  170.80    3.13   0
   7  -4   3  170.08    5.94   0
  -7   4  -3  180.98    3.55   0
   7  -4   3  185.64    3.69   0
  -7   4  -3  171.03    3.07   0
   8  -4   3  116.31    3.42   0
  -8   4  -3  100.89    3.33   0
  -8   4  -3  102.26    2.92   0
   8  -4   3  101.65    7.88   0
   8  -4   3  101.72    2.98   0
   9  -4   3   -0.76    2.83   0
  -9   4  -3    8.98    2.68   0
  -9   4  -3   -6.55    2.76   0
   9  -4   3   15.35    2.81   0
 -10   4  -3   17.04    2.79   0
  10  -4   3   24.10    2.70   0
 -10   4  -3   40.56    3.03   0
 -11   4  -3    3.51    2.74   0
  11  -4   3    0.44    2.71   0
 -11   4  -3   -3.68    2.63   0
 -12   4  -3   14.06    3.18   0
  12  -4   3    9.74    2.58   0
 -13   4  -3   15.83    2.88   0
  13  -4   3    8.07    2.86   0
 -14   4  -3   14.86    2.99   0
  14  -4   3   -2.73    2.93   0
  15  -4   3   10.16    3.01   0
  14   3  -3   78.08    3.20   0
  14   3  -3   83.69    3.24   0
  14   3  -3   70.69    3.06   0
  14   3  -3   61.17    4.11   0
  13   3  -3   44.98    2.96   0
  13   3  -3   56.67    2.59   0
 -13  -3   3   51.51    3.46   0
  13   3  -3   53.36    3.56   0
 -12  -3   3   16.53    3.19   0
  12   3  -3   14.11    3.30   0
  12   3  -3    2.75    2.67   0
  12   3  -3   -0.81    2.90   0
  12   3  -3   16.00    2.24   0
  11   3  -3   -0.21    3.18   0
  11   3  -3    4.53    2.75   0
  11   3  -3    6.77    2.74   0
 -11  -3   3    3.56    3.13   0
  11   3  -3    7.19    2.71   0
  10   3  -3  110.70    2.86   0
  10   3  -3   99.85    3.43   0
  10   3  -3  116.46    2.89   0
  10   3  -3  110.15    2.87   0
 -10  -3   3   94.09    3.39   0
   9   3  -3    0.82    2.22   0
   9   3  -3    7.51    2.69   0
  -9  -3   3    0.39    2.74   0
   9   3  -3    4.01    2.74   0
   9   3  -3   -0.56    3.23   0
   8   3  -3  226.64    2.66   0
   8   3  -3  205.23    3.69   0
   8   3  -3  221.17    2.98   0
  -8  -3   3  225.51    3.76   0
   8   3  -3  235.78    3.10   0
   7   3  -3  138.32    2.97   0
   7   3  -3  137.67    2.99   0
   7   3  -3  141.44    3.68   0
  -7  -3   3  146.96    3.72   0
  -6  -3   3   -0.65    2.81   0
   6   3  -3    0.67    3.21   0
   6   3  -3    7.19    2.56   0
   6   3  -3    6.55    2.01   0
   5   3  -3    7.80    2.69   0
  -5  -3   3    4.56    2.85   0
   5   3  -3    3.63    2.21   0
   5   3  -3    6.10    2.66   0
   5   3  -3   -1.30    2.91   0
   4   3  -3  103.05    3.01   0
   4   3  -3   94.80    3.06   0
   4   3  -3   95.18    3.25   0
  -4  -3   3   97.56    3.20   0
   4   3  -3   98.44    3.07   0
  -3  -3   3   62.57    3.22   0
   3   3  -3   56.24    3.35   0
   3   3  -3   51.94    2.54   0
   3   3  -3   49.80    3.19   0
   3   3  -3   59.72    3.15   0
  -2  -3   3   33.00    2.61   0
   2   3  -3   29.40    3.47   0
  -2  -3   3   20.20    3.41   0
  -2  -3   3   26.01    3.11   0
   2   3  -3   33.31    3.17   0
   2   3  -3   28.58    3.14   0
  -1  -3   3   13.28    3.36   0
   1   3  -3   14.23    3.13   0
  -1  -3   3   14.43    3.70   0
  -1  -3   3   16.09    3.51   0
   1   3  -3   15.01    3.52   0
   1   3  -3   12.92    2.84   0
   0   3  -3  114.21    4.15   0
   0  -3   3  112.53    4.09   0
   0   3  -3  118.90    3.43   0
   0  -3   3  114.34    3.53   0
   0  -3   3  114.81    4.50   0
   0   3  -3  114.07    3.87   0
   1  -3   3  400.83    5.02   0
  -1   3  -3  405.45    5.06   0
  -1   3  -3  381.69    5.31   0
   1  -3   3  431.20    5.15   0
  -1   3  -3  391.97    4.70   0
   1  -3   3  393.67    4.81   0
  -2   3  -3  177.63    3.27   0
   2  -3   3  167.67    4.06   0
  -2   3  -3  169.82    4.41   0
   2  -3   3  172.31    3.91   0
  -2   3  -3  171.41    4.67   0
   2  -3   3  182.79    4.72   0
  -3   3  -3   -0.11    4.05   0
  -3   3  -3    0.87    3.01   0
   3  -3   3    1.46    3.54   0
  -3   3  -3    0.14    3.49   0
   3  -3   3    0.38    3.19   0
   3  -3   3    0.89    4.06   0
  -4   3  -3   77.99    3.21   0
  -4   3  -3   73.90    5.07   0
   4  -3   3   80.74    3.67   0
   4  -3   3   80.55    5.11   0
   4  -3   3   80.14    3.28   0
  -4   3  -3   87.86    3.79   0
   5  -3   3  240.65    3.70   0
  -5   3  -3  231.77    3.57   0
  -5   3  -3  235.52    3.48   0
  -5   3  -3  203.83    7.05   0
   5  -3   3  231.13    3.52   0
   5  -3   3  231.41    7.14   0
   6  -3   3   51.14    2.89   0
   6  -3   3   52.50    3.48   0
  -6   3  -3   47.18    2.83   0
  -6   3  -3   50.43    2.93   0
   7  -3   3   82.92    2.84   0
  -7   3  -3   88.04    2.87   0
  -7   3  -3   93.48    2.84   0
   7  -3   3  103.09    3.00   0
  -8   3  -3  110.64    2.92   0
   8  -3   3   97.39    2.98   0
  -8   3  -3   89.32    2.82   0
   8  -3   3  110.99    3.34   0
   9  -3   3   25.75    2.79   0
   9  -3   3   22.36    2.82   0
  -9   3  -3   14.20    2.74   0
  -9   3  -3   19.81    2.77   0
 -10   3  -3   19.41    2.77   0
 -10   3  -3   11.00    2.71   0
  10  -3   3    9.38    2.80   0
  10  -3   3   15.01    2.76   0
 -11   3  -3  260.22    3.32   0
  11  -3   3  248.74    3.24   0
  11  -3   3  271.35    3.67   0
 -12   3  -3   29.41    2.74   0
  12  -3   3   36.07    2.68   0
 -13   3  -3   -3.58    2.84   0
  13  -3   3  -10.74    2.86   0
 -14   3  -3   71.84    3.10   0
  14  -3   3   68.40    2.96   0
  15  -3   3   10.80    2.71   0
  14   2  -3    9.51    3.82   0
  14   2  -3    6.71    3.85   0
  14   2  -3    2.04    2.97   0
  14   2  -3   15.61    3.02   0
  14   2  -3    3.90    3.11   0
  13   2  -3   28.58    2.50   0
  13   2  -3   31.55    2.97   0
  13   2  -3   26.99    3.56   0
  13   2  -3   33.26    3.85   0
  13   2  -3   34.66    2.88   0
  12   2  -3   14.72    2.77   0
  12   2  -3   19.72    3.28   0
  12   2  -3   21.73    2.82   0
  11   2  -3   19.31    3.27   0
  11   2  -3   11.94    2.63   0
  11   2  -3   22.39    2.75   0
 -11  -2   3   25.81    3.25   0
  11   2  -3   27.01    2.78   0
 -10  -2   3    5.68    3.08   0
  10   2  -3    7.68    2.72   0
  10   2  -3   -0.00    2.79   0
  10   2  -3    8.19    2.69   0
  10   2  -3    6.19    3.05   0
  -9  -2   3  222.89    3.33   0
   9   2  -3  242.21    3.06   0
   9   2  -3  247.98    3.13   0
   9   2  -3  233.63    3.66   0
   9   2  -3  237.21    3.09   0
   8   2  -3  163.05    2.91   0
   8   2  -3  149.39    3.10   0
  -8  -2   3  150.76    3.48   0
   8   2  -3  171.13    2.93   0
   8   2  -3  157.79    2.48   0
   7   2  -3  312.23    3.08   0
   7   2  -3  282.94    3.55   0
  -7  -2   3  301.02    3.96   0
   7   2  -3  284.85    3.21   0
   7   2  -3  286.23    3.19   0
  -6  -2   3   82.51    3.07   0
   6   2  -3   85.02    2.72   0
   6   2  -3   80.32    2.97   0
   6   2  -3   78.12    2.74   0
   5   2  -3  352.44    3.87   0
   5   2  -3  370.98    3.50   0
  -5  -2   3  384.62    3.94   0
   5   2  -3  374.11    3.48   0
  -4  -2   3  444.00    4.21   0
   4   2  -3  417.39    4.15   0
   4   2  -3  444.19    3.46   0
   4   2  -3  428.35    3.92   0
   4   2  -3  447.88    3.94   0
   3   2  -3  122.58    3.46   0
  -3  -2   3  132.31    3.62   0
   3   2  -3  122.40    3.73   0
   3   2  -3  126.81    3.32   0
  -2  -2   3   58.04    3.06   0
   2   2  -3   56.13    3.97   0
  -2  -2   3   57.71    3.92   0
   2   2  -3   52.93    3.66   0
  -2  -2   3   51.01    3.08   0
   2   2  -3   59.20    3.75   0
   1   2  -3 1116.09    6.14   0
  -1  -2   3 1189.09    7.24   0
   1   2  -3 1130.01    7.19   0
   1   2  -3 1187.23    6.74   0
  -1  -2   3 1097.67    6.62   0
  -1  -2   3 1129.51    6.67   0
   0  -2   3   42.19    4.19   0
   0  -2   3   40.31    4.28   0
   0   2  -3   42.22    4.75   0
   0   2  -3   44.94    4.26   0
   0   2  -3   38.48    4.19   0
   0  -2   3   48.26    4.67   0
   1  -2   3   57.19    3.48   0
  -1   2  -3   56.70    4.10   0
  -1   2  -3   52.52    4.17   0
   1  -2   3   55.71    5.19   0
  -1   2  -3   57.97    5.05   0
   1  -2   3   52.36    4.24   0
  -2   2  -3 1808.83    7.03   0
   2  -2   3 1710.47    7.96   0
   2  -2   3 1873.24   11.71   0
   2  -2   3 1734.41    7.39   0
  -2   2  -3 1944.63    8.21   0
  -2   2  -3 1704.47   11.18   0
  -3   2  -3  771.17    5.37   0
   3  -2   3  760.17   10.67   0
   3  -2   3  745.43    5.41   0
   3  -2   3  731.47    5.01   0
  -3   2  -3  740.92    4.97   0
  -3   2  -3  683.22   10.51   0
   4  -2   3  467.10    4.39   0
  -4   2  -3  455.33    3.79   0
  -4   2  -3  460.60    4.58   0
   4  -2   3  455.30    3.81   0
  -5   2  -3  515.83    4.23   0
   5  -2   3  531.90    4.31   0
   5  -2   3  535.50    3.75   0
  -5   2  -3  517.61    4.11   0
  -6   2  -3  117.84    2.62   0
  -6   2  -3  121.10    3.15   0
   6  -2   3  128.37    3.19   0
   6  -2   3  120.96    3.22   0
   7  -2   3  321.22    3.39   0
  -7   2  -3  335.23    3.73   0
   7  -2   3  344.13    3.52   0
  -7   2  -3  342.46    3.23   0
   8  -2   3   13.56    2.75   0
   8  -2   3   20.07    2.80   0
  -8   2  -3   14.86    2.71   0
  -8   2  -3   18.02    2.22   0
  -9   2  -3   11.45    2.70   0
   9  -2   3   13.22    3.22   0
  -9   2  -3    9.95    2.69   0
   9  -2   3   11.05    2.69   0
  10  -2   3   -1.72    2.80   0
 -10   2  -3    5.82    2.71   0
  10  -2   3    0.57    2.73   0
  11  -2   3    6.45    2.81   0
  11  -2   3   11.03    2.83   0
 -11   2  -3    8.50    2.78   0
 -12   2  -3   52.84    2.83   0
  12  -2   3   37.40    2.78   0
  12  -2   3   35.32    2.90   0
  13  -2   3   -4.57    2.96   0
  13  -2   3    2.40    2.86   0
 -13   2  -3    8.74    2.89   0
 -14   2  -3   70.74    3.12   0
  14  -2   3   65.93    3.06   0
  14   1  -3   21.94    3.00   0
  14   1  -3   19.78    3.94   0
  14   1  -3    0.86    4.08   0
  14   1  -3   13.93    3.10   0
  13   1  -3    2.97    3.38   0
  13   1  -3   30.86    2.90   0
  13   1  -3    9.20    2.99   0
  13   1  -3   16.92    2.76   0
  13   1  -3    6.15    3.85   0
  12   1  -3   13.83    2.28   0
  12   1  -3   -3.95    3.57   0
  12   1  -3  -11.83    2.69   0
  12   1  -3   -7.16    2.59   0
  12   1  -3   -0.52    3.24   0
  11   1  -3   62.28    3.34   0
  11   1  -3   59.13    2.85   0
  11   1  -3   63.84    2.66   0
  11   1  -3   57.18    2.76   0
 -10  -1   3   46.78    3.13   0
  10   1  -3   46.73    2.74   0
  10   1  -3   50.52    2.78   0
  10   1  -3   41.53    3.25   0
  10   1  -3   37.64    2.80   0
   9   1  -3   26.72    3.26   0
   9   1  -3   28.23    2.61   0
   9   1  -3   26.53    2.82   0
   9   1  -3   25.35    2.76   0
  -9  -1   3   35.39    3.19   0
  -8  -1   3    1.75    3.18   0
   8   1  -3    3.21    2.64   0
   8   1  -3    2.38    2.68   0
   8   1  -3    6.08    2.79   0
   8   1  -3   11.65    2.66   0
   7   1  -3    0.72    2.59   0
  -7  -1   3    0.19    3.14   0
   7   1  -3   -6.10    2.53   0
   7   1  -3   -5.59    2.71   0
   7   1  -3    1.39    2.53   0
   6   1  -3    1.03    2.93   0
   6   1  -3    0.78    2.64   0
  -6  -1   3   11.29    3.34   0
   6   1  -3   -0.44    2.17   0
   5   1  -3   30.93    2.84   0
   5   1  -3   33.05    2.90   0
  -5  -1   3   27.56    2.94   0
   5   1  -3   27.25    2.98   0
   4   1  -3   23.43    3.01   0
   4   1  -3   25.61    2.94   0
   4   1  -3   22.60    3.68   0
  -4  -1   3   17.74    3.28   0
  -3  -1   3 1020.23    5.58   0
   3   1  -3 1031.34    5.58   0
  -3  -1   3 1076.82    6.34   0
   3   1  -3  991.00    6.10   0
   3   1  -3 1052.94    5.83   0
  -2  -1   3  552.51    5.47   0
   2   1  -3  549.38    5.86   0
   2   1  -3  580.71    5.60   0
  -2  -1   3  588.41    5.87   0
  -2  -1   3  548.85    4.80   0
   2   1  -3  564.21    5.32   0
   1   1  -3    0.37    4.22   0
  -1  -1   3    1.25    4.15   0
  -1  -1   3   -3.10    4.63   0
   1   1  -3   -3.67    4.74   0
  -1  -1   3    0.83    4.16   0
   1   1  -3    1.66    4.20   0
   0  -1   3 1035.55    7.52   0
   0  -1   3 1038.40    7.36   0
   0   1  -3 1027.00    7.20   0
   0  -1   3 1192.56    8.47   0
   0   1  -3 1189.88    8.76   0
   0   1  -3 1109.38    7.65   0
  -1   1  -3    1.41    5.86   0
  -1   1  -3    0.22    4.12   0
  -1   1  -3    1.89    4.16   0
   1  -1   3   -0.92    4.19   0
   1  -1   3    1.49    5.68   0
   2  -1   3  112.63    4.23   0
  -2   1  -3  121.48    4.17   0
  -2   1  -3  104.95    7.01   0
  -2   1  -3  110.19    6.91   0
   2  -1   3  114.08    4.24   0
  -2   1  -3  121.29    3.57   0
   3  -1   3  858.77    5.53   0
   3  -1   3  846.78    5.34   0
  -3   1  -3  863.50    5.31   0
  -3   1  -3  836.92   15.99   0
  -3   1  -3  758.30   16.80   0
  -3   1  -3  860.67    5.14   0
   4  -1   3   73.38    3.29   0
  -4   1  -3   63.75    2.73   0
   4  -1   3   61.53    3.37   0
  -4   1  -3   67.73    3.22   0
  -5   1  -3 4145.21    8.46   0
   5  -1   3 4144.47    8.47   0
   5  -1   3 4210.29    8.74   0
  -5   1  -3 4116.56    8.25   0
   6  -1   3  113.53    3.19   0
  -6   1  -3   97.61    3.03   0
   6  -1   3  102.18    3.15   0
  -6   1  -3   91.80    3.00   0
   7  -1   3   15.11    2.23   0
   7  -1   3    8.01    2.84   0
  -7   1  -3   10.89    2.64   0
  -7   1  -3   12.29    2.65   0
  -8   1  -3  144.17    2.89   0
   8  -1   3  164.38    3.10   0
  -8   1  -3  140.49    2.93   0
  -9   1  -3    2.96    2.73   0
   9  -1   3    3.79    2.86   0
 -10   1  -3   39.82    2.91   0
  10  -1   3   44.14    2.86   0
  10  -1   3   45.77    2.83   0
  11  -1   3   41.65    3.30   0
  11  -1   3   44.34    2.77   0
 -11   1  -3   42.93    2.84   0
  12  -1   3    4.15    2.86   0
  12  -1   3   -3.67    2.38   0
 -12   1  -3   13.11    2.86   0
  13  -1   3   35.77    2.95   0
 -13   1  -3   27.99    2.98   0
  13  -1   3   32.77    2.88   0
 -14   1  -3   13.77    2.81   0
  14  -1   3   22.93    2.85   0
  15   0  -3  142.79    3.30   0
  15   0  -3  164.94    3.69   0
  15   0  -3  131.82    4.60   0
  15   0  -3  114.89    5.10   0
  14   0  -3   -0.04    2.90   0
  14   0  -3    6.06    3.79   0
  14   0  -3    0.21    2.97   0
  14   0  -3   -3.19    4.23   0
  14   0  -3   -5.45    2.94   0
  13   0  -3    2.68    3.72   0
  13   0  -3    4.73    2.84   0
  13   0  -3    3.93    2.85   0
  13   0  -3   -5.18    2.85   0
  13   0  -3    2.13    3.91   0
  12   0  -3   -3.53    2.75   0
  12   0  -3    3.55    3.16   0
  12   0  -3    4.06    2.77   0
  12   0  -3    3.17    2.77   0
  12   0  -3   -0.32    3.71   0
  11   0  -3   -3.71    3.53   0
  11   0  -3   -2.36    2.68   0
  11   0  -3    3.74    3.27   0
  11   0  -3   -1.08    2.64   0
  11   0  -3    2.17    2.80   0
  10   0  -3   16.55    3.23   0
  10   0  -3   12.12    3.28   0
  10   0  -3   14.87    2.74   0
  10   0  -3   18.42    2.65   0
  10   0  -3   14.74    2.65   0
   9   0  -3  263.88    3.15   0
   9   0  -3  250.05    3.86   0
   9   0  -3  250.50    3.79   0
   9   0  -3  262.80    3.14   0
   9   0  -3  260.41    3.13   0
   8   0  -3   18.21    2.73   0
   8   0  -3   19.77    2.89   0
   8   0  -3   24.57    2.76   0
   8   0  -3   20.75    3.35   0
   7   0  -3  169.83    3.69   0
   7   0  -3  172.82    3.04   0
   7   0  -3  182.20    2.97   0
   7   0  -3  171.65    3.04   0
   6   0  -3   10.51    2.73   0
   6   0  -3    5.05    2.96   0
   6   0  -3    3.72    2.80   0
  -6   0   3    6.03    2.97   0
   6   0  -3    5.12    2.71   0
   5   0  -3 1349.92    5.71   0
   5   0  -3 1305.04    6.21   0
  -5   0   3 1345.24    6.02   0
   5   0  -3 1360.32    5.47   0
   4   0  -3  928.64    5.57   0
  -4   0   3  981.05    5.73   0
   4   0  -3  980.22    5.29   0
   3   0  -3 2006.63    7.97   0
   3   0  -3 2162.83    8.48   0
  -3   0   3 2008.28    7.74   0
  -3   0   3 2139.77    8.33   0
   3   0  -3 2162.46    8.16   0
  -2   0   3 1126.13    8.13   0
  -2   0   3 1112.18    6.96   0
   2   0  -3 1225.51    8.37   0
   2   0  -3 1103.97    6.91   0
   2   0  -3 1113.54    7.08   0
   1   0  -3 1811.52   10.87   0
  -1   0   3 1667.89   10.68   0
   1   0  -3 1638.13    8.60   0
   1   0  -3 1672.63    8.88   0
  -1   0   3 1550.43    8.49   0
   0   0  -3 1964.49   10.18   0
   0   0  -3 1954.65    9.12   0
   0   0   3 1930.81   10.54   0
   0   0   3 1833.05    8.97   0
   0   0  -3 2025.74   10.66   0
   0   0   3 1877.33   10.17   0
  -1   0  -3 2802.34    9.73   0
   1   0   3 2692.60    9.66   0
   1   0   3 2710.26   10.29   0
  -1   0  -3 2875.39   10.53   0
   1   0   3 2582.73   12.59   0
  -1   0  -3 2518.81   11.99   0
  -2   0  -3  201.40    4.46   0
   2   0   3  196.91    3.83   0
  -2   0  -3  207.30    4.42   0
   2   0   3  170.83    5.90   0
  -2   0  -3  174.48    5.75   0
   2   0   3  199.92    4.49   0
   3   0   3    3.40    5.04   0
   3   0   3    7.35    3.33   0
   3   0   3    3.21    3.39   0
  -3   0  -3    8.79    3.16   0
  -3   0  -3    3.96    3.29   0
  -3   0  -3    7.26    4.45   0
  -4   0  -3   17.27    3.09   0
   4   0   3   20.22    3.24   0
  -4   0  -3   16.21    4.65   0
   4   0   3   18.68    5.10   0
   4   0   3   22.08    3.16   0
  -4   0  -3   22.40    3.10   0
   5   0   3  164.50    5.73   0
  -5   0  -3  165.53    5.55   0
  -5   0  -3  174.39    3.33   0
   5   0   3  180.30    3.51   0
  -5   0  -3  172.15    3.28   0
   5   0   3  174.97    3.34   0
  -6   0  -3    2.95    4.67   0
  -6   0  -3   13.03    2.68   0
   6   0   3    4.17    4.66   0
   6   0   3   -5.33    2.77   0
   6   0   3    2.96    2.86   0
  -6   0  -3    0.22    2.71   0
  -7   0  -3   29.77    2.72   0
  -7   0  -3   24.55    4.56   0
   7   0   3   21.00    5.08   0
   7   0   3   21.91    2.81   0
   7   0   3   27.02    2.81   0
  -7   0  -3   23.12    2.71   0
   8   0   3  114.47    5.53   0
  -8   0  -3  113.03    5.02   0
   8   0   3  125.21    2.93   0
   8   0   3  128.94    3.08   0
  -8   0  -3  114.91    3.00   0
  -9   0  -3    4.01    2.72   0
   9   0   3    5.59    2.88   0
   9   0   3    4.90    5.41   0
  10   0   3   51.11    6.66   0
 -10   0  -3   54.08    2.75   0
  10   0   3   50.48    6.50   0
  10   0   3   62.86    3.01   0
  11   0   3   10.05    2.87   0
 -11   0  -3    1.21    2.70   0
 -12   0  -3  -14.66    2.81   0
  12   0   3  -14.13    2.90   0
 -13   0  -3    2.95    2.89   0
  13   0   3    6.04    2.94   0
  13   0   3   28.17    2.77   0
 -14   0  -3   19.31    3.12   0
  15  -1  -3   10.33    4.17   0
  15  -1  -3   -3.32    3.11   0
  15  -1  -3   15.11    2.98   0
  15  -1  -3   14.29    3.35   0
  15  -1  -3   13.53    4.28   0
  14  -1  -3   37.83    3.10   0
  14  -1  -3   38.81    4.38   0
  14  -1  -3   65.46    3.40   0
  14  -1  -3   42.06    4.21   0
  14  -1  -3   49.04    3.03   0
  13  -1  -3   34.28    2.80   0
  13  -1  -3   16.14    2.86   0
  13  -1  -3   16.36    2.88   0
  13  -1  -3   14.81    3.72   0
  13  -1  -3   19.62    3.68   0
  12  -1  -3   98.38    3.42   0
  12  -1  -3   99.26    4.02   0
  12  -1  -3  109.24    3.02   0
  12  -1  -3  105.08    2.94   0
  12  -1  -3  101.66    2.90   0
  11  -1  -3  129.60    2.99   0
  11  -1  -3  110.83    3.45   0
  11  -1  -3  117.61    4.06   0
  11  -1  -3  133.36    3.00   0
  11  -1  -3  119.59    2.94   0
  10  -1  -3   36.31    3.10   0
  10  -1  -3   28.94    2.87   0
  10  -1  -3   32.76    3.34   0
  10  -1  -3   31.05    3.76   0
  10  -1  -3   36.44    2.70   0
   9  -1  -3    7.30    2.74   0
   9  -1  -3   11.87    3.25   0
   9  -1  -3    1.98    2.58   0
   9  -1  -3   -3.01    3.15   0
   9  -1  -3   -2.11    2.66   0
   8  -1  -3   36.93    2.75   0
   8  -1  -3   36.52    2.75   0
   8  -1  -3   43.13    3.47   0
   8  -1  -3   34.24    3.33   0
   8  -1  -3   34.38    2.73   0
   7  -1  -3   18.75    3.16   0
   7  -1  -3   25.60    3.03   0
   7  -1  -3   17.92    2.69   0
   7  -1  -3   26.04    2.64   0
   7  -1  -3   28.01    3.38   0
   6  -1  -3  456.46    4.75   0
   6  -1  -3  455.44    3.95   0
   6  -1  -3  450.49    4.05   0
   6  -1  -3  440.43    4.44   0
   6  -1  -3  482.51    3.93   0
   5  -1  -3  110.70    3.92   0
   5  -1  -3  104.80    3.54   0
   5  -1  -3  103.35    3.59   0
   5  -1  -3   98.19    3.27   0
   5  -1  -3  110.41    3.06   0
   4  -1  -3   60.76    3.70   0
   4  -1  -3   69.07    3.52   0
   4  -1  -3   69.14    3.47   0
   4  -1  -3   71.37    3.31   0
  -3   1   3  488.09    5.36   0
   3  -1  -3  493.31    5.43   0
  -3   1   3  464.38    4.88   0
   3  -1  -3  493.24    5.15   0
  -2   1   3   43.34    3.87   0
   2  -1  -3   50.62    6.19   0
  -2   1   3   44.33    4.23   0
   2  -1  -3   45.92    4.51   0
   2  -1  -3   48.88    4.32   0
   1  -1  -3  644.29    5.64   0
  -1   1   3  654.87    6.24   0
   1  -1  -3  719.69   10.05   0
  -1   1   3  622.10    6.23   0
  -1   1   3  602.42    9.59   0
   1   1   3 9999.99   18.00   0
  -2  -1  -3  469.96    4.68   0
   2   1   3  478.28    4.75   0
   2   1   3  411.64    5.48   0
  -2  -1  -3  440.65    5.48   0
  -2  -1  -3  477.80    4.71   0
   2   1   3  468.57    4.26   0
   3   1   3  197.89    3.79   0
  -3  -1  -3  177.11    3.10   0
   3   1   3  175.42    4.36   0
  -3  -1  -3  188.28    3.65   0
   3   1   3  181.87    3.68   0
  -3  -1  -3  179.13    4.20   0
  -4  -1  -3  556.91    4.08   0
  -4  -1  -3  502.79    5.42   0
  -4  -1  -3  529.20    3.59   0
   4   1   3  529.08    4.07   0
   4   1   3  560.66    4.19   0
   4   1   3  487.73    5.59   0
  -5  -1  -3   86.10    2.97   0
  -5  -1  -3   79.99    4.24   0
  -5  -1  -3   92.35    3.00   0
   5   1   3   79.94    4.10   0
   5   1   3   81.69    3.03   0
   5   1   3   89.63    3.04   0
  -6  -1  -3  182.41    3.04   0
  -6  -1  -3  178.12    4.14   0
   6   1   3  186.09    3.13   0
   6   1   3  186.58    3.10   0
   6   1   3  174.01    4.59   0
  -7  -1  -3   31.36    3.82   0
   7   1   3   35.28    2.92   0
   7   1   3   36.41    2.90   0
   7   1   3   30.38    4.06   0
  -7  -1  -3   24.41    2.40   0
  -8  -1  -3   16.01    2.68   0
   8   1   3   10.85    2.75   0
   8   1   3   10.99    4.01   0
  -8  -1  -3   14.07    4.03   0
   8   1   3   24.23    2.73   0
   9   1   3    3.43    4.36   0
  -9  -1  -3   -0.51    4.10   0
  -9  -1  -3    7.49    2.86   0
   9   1   3    8.43    2.35   0
  10   1   3   14.79    4.61   0
 -10  -1  -3   21.26    2.78   0
 -10  -1  -3   11.22    3.95   0
  10   1   3    9.34    2.46   0
 -11  -1  -3   84.30    2.42   0
  11   1   3   78.99    3.12   0
  11   1   3   72.08    5.39   0
  12   1   3  142.77    2.74   0
  12   1   3  123.45    8.35   0
 -12  -1  -3  142.36    3.09   0
  12   1   3  130.76    3.23   0
 -13  -1  -3  131.46    3.10   0
  13   1   3  127.40    3.20   0
 -14  -1  -3   60.31    2.71   0
  15  -2  -3   32.25    2.96   0
  15  -2  -3   20.42    4.22   0
  15  -2  -3   14.91    4.67   0
  15  -2  -3   23.04    3.08   0
  14  -2  -3   62.30    3.37   0
  14  -2  -3   37.17    3.13   0
  14  -2  -3   45.94    3.89   0
  14  -2  -3   61.10    3.39   0
  14  -2  -3   48.04    3.96   0
  13  -2  -3   48.55    3.77   0
  13  -2  -3   51.39    2.93   0
  13  -2  -3   42.61    3.33   0
  13  -2  -3   64.06    3.04   0
  13  -2  -3   42.28    3.90   0
  12  -2  -3   81.66    2.91   0
  12  -2  -3   81.98    2.89   0
  12  -2  -3   80.02    3.83   0
  12  -2  -3   73.37    3.51   0
  12  -2  -3   75.32    2.94   0
  11  -2  -3   45.08    3.74   0
  11  -2  -3   56.55    3.80   0
  11  -2  -3   55.55    2.73   0
  11  -2  -3   50.23    2.87   0
  11  -2  -3   44.35    3.07   0
  10  -2  -3  104.38    3.47   0
  10  -2  -3  110.70    3.33   0
  10  -2  -3  114.57    3.18   0
  10  -2  -3  104.28    3.53   0
  10  -2  -3  110.04    3.51   0
   9  -2  -3   10.14    3.04   0
   9  -2  -3   -0.03    2.84   0
   9  -2  -3   10.49    3.13   0
   9  -2  -3    1.63    3.01   0
   9  -2  -3    1.02    3.19   0
   8  -2  -3  178.30    3.32   0
   8  -2  -3  190.00    3.50   0
   8  -2  -3  163.06    3.78   0
   8  -2  -3  160.88    3.65   0
   8  -2  -3  177.57    3.52   0
   7  -2  -3  322.42    3.88   0
   7  -2  -3  350.53    4.03   0
   7  -2  -3  328.13    3.91   0
   7  -2  -3  352.74    3.86   0
   7  -2  -3  330.26    4.12   0
   6  -2  -3   50.59    3.35   0
   6  -2  -3   50.34    3.55   0
   6  -2  -3   54.30    3.27   0
   6  -2  -3   53.02    3.06   0
   6  -2  -3   52.66    3.35   0
   5  -2  -3  746.58    5.41   0
   5  -2  -3  771.99    5.74   0
   5  -2  -3  780.32    5.63   0
   5  -2  -3  723.23    5.32   0
   4  -2  -3  112.54    3.51   0
  -4   2   3  101.35    3.36   0
  -4   2   3  110.32    3.67   0
   4  -2  -3  116.15    4.87   0
   4  -2  -3  111.39    3.77   0
   3  -2  -3  594.23    8.89   0
   3  -2  -3  554.62    4.85   0
  -3   2   3  540.98    4.84   0
   3  -2  -3  534.48    5.95   0
  -3   2   3  552.09    6.02   0
  -2   2   3   45.73    4.03   0
   2  -2  -3   47.32    3.72   0
  -2   2   3   49.78    3.89   0
   1  -2  -3    7.79    3.15   0
  -1   2   3   12.38    3.86   0
   1  -2  -3   16.17    4.23   0
  -1   2   3   12.84    3.54   0
  -1   2   3   14.09    6.26   0
   0  -2  -3  307.41    5.23   0
   0   2   3  280.14    4.50   0
   0   2   3  271.66    5.60   0
   0   2   3  259.25    4.47   0
   0  -2  -3  269.22    4.50   0
  -1  -2  -3 1843.83    7.48   0
   1   2   3 2006.24    7.54   0
   1   2   3 1790.90    7.67   0
  -1  -2  -3 2021.88    7.58   0
   1   2   3 1849.92    7.69   0
  -2  -2  -3  229.96    3.85   0
   2   2   3  227.50    4.43   0
   2   2   3  252.35    3.86   0
   2   2   3  229.15    3.67   0
  -2  -2  -3  247.36    3.77   0
  -3  -2  -3  318.07    4.23   0
   3   2   3  338.78    3.84   0
   3   2   3  312.83    3.69   0
  -3  -2  -3  329.84    3.67   0
   3   2   3  303.26    4.02   0
  -4  -2  -3  302.98    3.42   0
  -4  -2  -3  290.70    4.16   0
   4   2   3  291.86    4.36   0
   4   2   3  294.12    3.42   0
   4   2   3  320.82    3.56   0
   5   2   3   -1.50    3.20   0
   5   2   3    0.12    2.22   0
   5   2   3    6.59    2.62   0
  -5  -2  -3    1.37    3.01   0
  -5  -2  -3   -3.55    2.18   0
   6   2   3  337.50    4.56   0
   6   2   3  376.90    3.03   0
  -6  -2  -3  353.94    4.48   0
  -6  -2  -3  365.63    3.35   0
   6   2   3  361.01    3.30   0
   7   2   3  272.13    3.21   0
   7   2   3  269.23    4.31   0
  -7  -2  -3  272.81    3.15   0
   7   2   3  260.30    3.18   0
  -7  -2  -3  263.46    4.24   0
  -8  -2  -3   -6.10    2.73   0
   8   2   3   -7.52    2.73   0
  -8  -2  -3   -0.40    3.41   0
   8   2   3    3.95    3.67   0
   8   2   3   -3.05    2.27   0
  -9  -2  -3  712.35    5.87   0
   9   2   3  772.09    6.03   0
  -9  -2  -3  770.16    3.54   0
   9   2   3  786.93    4.02   0
   9   2   3  785.36    3.94   0
  10   2   3    9.17    2.81   0
  10   2   3   14.43    4.12   0
 -10  -2  -3    3.11    4.09   0
  10   2   3   11.06    2.85   0
 -10  -2  -3   12.45    2.84   0
 -11  -2  -3   34.83    2.94   0
  11   2   3   30.80    4.54   0
 -11  -2  -3   25.53    4.12   0
  11   2   3   35.29    3.02   0
  12   2   3    3.47    3.11   0
  12   2   3   33.72    2.41   0
 -12  -2  -3   19.99    2.74   0
 -12  -2  -3   14.83    4.62   0
  12   2   3   16.29    4.81   0
  13   2   3   11.18    6.76   0
  13   2   3   10.04    2.97   0
 -13  -2  -3    9.40    2.98   0
  13   2   3   21.75    2.56   0
  13   2   3    6.20    6.88   0
  15  -3  -3    6.57    4.20   0
  15  -3  -3   -7.97    2.92   0
  15  -3  -3   10.59    4.48   0
  15  -3  -3   10.56    2.98   0
  14  -3  -3   43.92    3.45   0
  14  -3  -3   30.36    3.94   0
  14  -3  -3   52.14    3.00   0
  14  -3  -3   43.86    3.06   0
  14  -3  -3   28.99    4.35   0
  13  -3  -3   60.81    3.85   0
  13  -3  -3   67.50    3.02   0
  13  -3  -3   80.19    3.33   0
  13  -3  -3   71.45    3.35   0
  13  -3  -3   54.48    3.94   0
  12  -3  -3   24.40    3.24   0
  12  -3  -3   23.67    2.86   0
  12  -3  -3   28.06    3.75   0
  12  -3  -3   36.29    2.85   0
  12  -3  -3   34.17    3.74   0
  11  -3  -3   -2.33    2.82   0
  11  -3  -3    4.59    2.57   0
  11  -3  -3    0.77    3.18   0
  11  -3  -3    1.68    2.68   0
  11  -3  -3    6.17    3.20   0
  10  -3  -3  133.20    3.59   0
  10  -3  -3  148.07    3.31   0
  10  -3  -3  134.37    3.34   0
  10  -3  -3  129.43    3.53   0
  10  -3  -3  154.07    3.52   0
   9  -3  -3   52.57    3.07   0
   9  -3  -3   61.27    2.98   0
   9  -3  -3   44.00    3.16   0
   9  -3  -3   41.48    3.32   0
   9  -3  -3   59.99    3.15   0
   8  -3  -3   -3.33    3.24   0
   8  -3  -3    6.06    3.16   0
   8  -3  -3   -0.12    3.39   0
   8  -3  -3   -1.77    3.40   0
   8  -3  -3   -1.34    3.11   0
   7  -3  -3  179.09    3.58   0
   7  -3  -3  192.92    3.88   0
   7  -3  -3  196.08    3.58   0
   7  -3  -3  163.08    3.21   0
   7  -3  -3  170.48    3.32   0
   6  -3  -3   54.97    3.70   0
   6  -3  -3   53.70    3.73   0
   6  -3  -3   55.73    3.57   0
  -6   3   3   41.54    3.43   0
   6  -3  -3   55.69    3.65   0
   5  -3  -3  127.05    3.76   0
   5  -3  -3  129.90    4.43   0
  -5   3   3  122.65    3.32   0
   5  -3  -3  142.80    4.45   0
   5  -3  -3  126.29    4.09   0
   4  -3  -3   11.97    4.58   0
  -4   3   3   13.35    3.89   0
   4  -3  -3   10.78    3.12   0
  -4   3   3   11.77    3.10   0
   4  -3  -3   12.04    4.05   0
   3  -3  -3   -1.90    3.25   0
  -3   3   3    2.93    3.29   0
   3  -3  -3    0.92    8.08   0
  -3   3   3   -0.26    4.44   0
   3  -3  -3   -3.00    4.61   0
   2  -3  -3  727.89    7.14   0
  -2   3   3  626.48    4.80   0
  -2   3   3  602.12    6.55   0
   2  -3  -3  649.34    4.74   0
  -1   3   3 1822.67    8.48   0
   1  -3  -3 2070.48    9.22   0
  -1   3   3 1719.93    6.67   0
  -1   3   3 1754.78   10.60   0
   1  -3  -3 1784.04    6.74   0
   0   3   3  211.26    3.87   0
   0   3   3  235.67    4.01   0
   0   3   3  219.31    4.29   0
   0  -3  -3  223.30    3.85   0
   0  -3  -3  243.43    4.33   0
  -1  -3  -3  211.87    3.59   0
   1   3   3  239.95    4.10   0
  -1  -3  -3  228.62    3.56   0
   1   3   3  202.44    3.64   0
   1   3   3  210.98    3.53   0
  -2  -3  -3  597.09    4.47   0
   2   3   3  559.31    4.53   0
   2   3   3  640.18    4.48   0
   2   3   3  591.34    4.60   0
  -2  -3  -3  612.44    4.32   0
   3   3   3   18.43    2.86   0
   3   3   3   26.40    2.94   0
  -3  -3  -3   20.66    2.98   0
   3   3   3   19.96    3.51   0
  -3  -3  -3   16.22    2.90   0
  -4  -3  -3  106.36    2.91   0
   4   3   3  105.52    2.91   0
   4   3   3  115.38    3.05   0
   4   3   3   99.38    3.23   0
  -4  -3  -3  106.38    3.44   0
   5   3   3    4.15    3.23   0
  -5  -3  -3   13.90    2.61   0
   5   3   3   12.25    2.67   0
   5   3   3    7.64    2.60   0
  -5  -3  -3   12.54    3.07   0
  -6  -3  -3   83.79    3.33   0
   6   3   3   87.14    2.92   0
   6   3   3   83.56    2.32   0
   6   3   3   80.75    3.42   0
  -6  -3  -3   85.16    2.32   0
  -7  -3  -3   23.16    2.67   0
   7   3   3   11.27    2.65   0
   7   3   3   16.23    3.19   0
   7   3   3   17.24    2.60   0
  -7  -3  -3   19.37    3.32   0
  -8  -3  -3  201.54    4.03   0
   8   3   3  220.63    3.18   0
   8   3   3  236.61    3.19   0
   8   3   3  208.52    3.88   0
  -8  -3  -3  214.26    3.18   0
   9   3   3  504.46    3.63   0
  -9  -3  -3  472.90    3.56   0
   9   3   3  471.46    3.58   0
  -9  -3  -3  437.29    4.71   0
   9   3   3  461.84    4.99   0
  10   3   3   57.69    4.31   0
  10   3   3   79.18    2.88   0
 -10  -3  -3   77.39    2.87   0
 -10  -3  -3   70.72    4.06   0
  10   3   3   77.74    2.50   0
  11   3   3   24.16    3.89   0
  11   3   3   24.20    3.11   0
 -11  -3  -3   17.09    3.76   0
 -11  -3  -3    8.35    2.83   0
  12   3   3   19.65    4.31   0
  12   3   3   11.86    3.04   0
 -12  -3  -3   31.10    2.46   0
 -12  -3  -3   25.41    4.27   0
  13   3   3   45.03    5.44   0
  13   3   3   42.16    3.22   0
 -13  -3  -3   39.25    4.69   0
 -13  -3  -3   38.03    3.16   0
  15  -4  -3    7.78    4.48   0
  15  -4  -3   33.32    3.38   0
  15  -4  -3   22.70    3.55   0
  15  -4  -3   12.08    4.34   0
  15  -4  -3   13.10    3.33   0
  14  -4  -3   87.28    3.12   0
  14  -4  -3   67.71    3.53   0
  14  -4  -3   85.13    3.66   0
  14  -4  -3   79.36    4.38   0
  14  -4  -3   79.31    4.04   0
  13  -4  -3   45.10    3.84   0
  13  -4  -3   51.33    2.96   0
  13  -4  -3   46.43    3.83   0
  13  -4  -3   58.21    3.41   0
  13  -4  -3   57.25    3.33   0
  12  -4  -3   53.07    3.39   0
  12  -4  -3   36.73    2.97   0
  12  -4  -3   47.62    3.25   0
  12  -4  -3   44.76    3.66   0
  12  -4  -3   51.64    3.76   0
  11  -4  -3   44.44    3.28   0
  11  -4  -3   46.50    3.26   0
  11  -4  -3   40.35    3.25   0
  11  -4  -3   45.25    3.41   0
  11  -4  -3   54.11    3.13   0
  10  -4  -3   56.56    3.13   0
  10  -4  -3   50.21    3.23   0
  10  -4  -3   48.82    3.23   0
  10  -4  -3   54.68    3.31   0
  10  -4  -3   47.98    3.33   0
   9  -4  -3   19.04    3.12   0
   9  -4  -3   20.75    3.17   0
   9  -4  -3   20.39    3.07   0
   9  -4  -3   19.83    3.28   0
   9  -4  -3   17.77    3.06   0
   8  -4  -3    2.96    3.43   0
   8  -4  -3    6.31    3.55   0
   8  -4  -3    1.97    3.22   0
   8  -4  -3    0.37    3.34   0
   7  -4  -3  651.38    5.59   0
   7  -4  -3  631.14    4.64   0
   7  -4  -3  703.22    5.60   0
   7  -4  -3  699.45    5.39   0
  -7   4   3  627.09    4.52   0
   6  -4  -3  186.58    4.29   0
   6  -4  -3  180.95    4.52   0
   6  -4  -3  182.97    4.53   0
   6  -4  -3  183.10    3.36   0
  -6   4   3  168.78    3.33   0
   5  -4  -3  129.47    5.35   0
   5  -4  -3  119.13    3.32   0
   5  -4  -3  134.05    5.44   0
  -5   4   3  130.53    3.20   0
   5  -4  -3  126.66    4.53   0
   4  -4  -3  495.56    7.49   0
   4  -4  -3  427.50    7.39   0
  -4   4   3  450.61    7.21   0
  -4   4   3  494.35    7.46   0
   4  -4  -3  467.62    4.07   0
  -4   4   3  445.25    3.94   0
  -3   4   3  147.56    2.91   0
   3  -4  -3  154.30    3.45   0
   3  -4  -3  181.03    5.97   0
  -3   4   3  141.83    5.22   0
  -3   4   3  173.24    8.05   0
   2  -4  -3  125.10    4.52   0
  -2   4   3  106.16    4.15   0
   2  -4  -3  114.93    2.87   0
  -2   4   3  101.12    3.44   0
  -2   4   3  108.95    5.53   0
   1  -4  -3   33.03    3.27   0
  -1   4   3   35.12    3.88   0
  -1   4   3   31.59    3.29   0
  -1   4   3   31.77    3.56   0
   1  -4  -3   36.88    3.60   0
   0  -4  -3  248.84    3.66   0
   0   4   3  221.40    3.59   0
   0   4   3  237.88    4.04   0
   0  -4  -3  241.77    3.61   0
   0   4   3  260.91    3.77   0
   1   4   3   60.41    2.89   0
  -1  -4  -3   60.75    3.09   0
  -1  -4  -3   62.02    3.09   0
   1   4   3   61.18    3.28   0
   1   4   3   61.22    3.21   0
  -2  -4  -3  536.07    4.02   0
   2   4   3  519.19    4.02   0
   2   4   3  561.46    4.16   0
   2   4   3  520.39    4.18   0
  -2  -4  -3  515.20    4.06   0
  -3  -4  -3  391.46    3.56   0
   3   4   3  422.79    3.64   0
  -3  -4  -3  404.44    3.80   0
   3   4   3  390.63    3.51   0
   3   4   3  384.26    3.85   0
   4   4   3  380.20    4.06   0
   4   4   3  397.04    3.11   0
  -4  -4  -3  370.20    3.60   0
   4   4   3  383.75    3.37   0
  -4  -4  -3  383.71    3.36   0
   5   4   3   65.60    3.49   0
  -5  -4  -3   68.67    3.34   0
   5   4   3   80.15    2.86   0
  -5  -4  -3   73.45    2.87   0
   5   4   3   70.67    2.82   0
   6   4   3  188.80    3.24   0
  -6  -4  -3  194.38    2.97   0
   6   4   3  197.08    2.86   0
  -6  -4  -3  183.71    3.53   0
   6   4   3  214.41    3.04   0
  -7  -4  -3    9.29    3.04   0
  -7  -4  -3    7.28    2.30   0
   7   4   3    1.39    2.84   0
   7   4   3   -8.02    3.27   0
   7   4   3    1.62    2.25   0
   8   4   3  445.67    4.39   0
   8   4   3  480.10    3.62   0
   8   4   3  465.48    3.13   0
  -8  -4  -3  453.91    3.52   0
  -8  -4  -3  448.31    4.25   0
   9   4   3   33.86    2.27   0
  -9  -4  -3   12.13    3.23   0
   9   4   3   27.89    2.86   0
   9   4   3   27.37    3.83   0
  -9  -4  -3   13.66    2.76   0
  10   4   3   37.25    2.49   0
 -10  -4  -3   40.46    3.66   0
  10   4   3   30.65    3.92   0
 -10  -4  -3   44.02    2.50   0
  10   4   3   45.25    2.48   0
 -11  -4  -3  104.57    4.07   0
  11   4   3  156.61    3.32   0
 -11  -4  -3  111.66    3.18   0
  11   4   3  120.41    4.25   0
 -12  -4  -3   11.08    4.11   0
  12   4   3    4.11    4.00   0
  12   4   3    3.56    2.70   0
 -12  -4  -3   25.07    3.04   0
  15  -5  -3   -4.85    4.00   0
  15  -5  -3    2.80    4.35   0
  15  -5  -3   -3.44    3.76   0
  15  -5  -3   -1.86    3.43   0
  15  -5  -3    9.52    3.41   0
  14  -5  -3   39.74    3.92   0
  14  -5  -3   53.85    3.48   0
  14  -5  -3   30.14    4.00   0
  14  -5  -3   42.32    3.60   0
  14  -5  -3   37.60    3.43   0
  13  -5  -3   -3.22    2.99   0
  13  -5  -3    1.45    3.87   0
  13  -5  -3   11.83    3.55   0
  13  -5  -3    8.10    3.72   0
  13  -5  -3   19.42    3.74   0
  12  -5  -3   86.72    3.55   0
  12  -5  -3   91.47    3.51   0
  12  -5  -3  106.98    3.80   0
  12  -5  -3   95.83    3.59   0
  12  -5  -3  102.50    3.71   0
  11  -5  -3   17.46    3.27   0
  11  -5  -3   22.77    2.87   0
  11  -5  -3   12.99    3.07   0
  11  -5  -3   17.87    3.55   0
  11  -5  -3   13.68    3.44   0
  10  -5  -3   50.55    3.60   0
  10  -5  -3   48.01    3.29   0
  10  -5  -3   53.93    3.27   0
  10  -5  -3   52.17    3.11   0
  10  -5  -3   56.41    3.75   0
   9  -5  -3   -2.17    3.77   0
   9  -5  -3    4.60    2.78   0
   9  -5  -3    2.71    3.83   0
   9  -5  -3   -5.80    3.65   0
   8  -5  -3  196.78    4.70   0
   8  -5  -3  195.21    3.84   0
   8  -5  -3  197.96    4.53   0
   8  -5  -3  195.74    3.67   0
  -8   5   3  171.15    3.17   0
   7  -5  -3   16.20    4.64   0
   7  -5  -3   20.61    4.53   0
   7  -5  -3   21.56    4.02   0
  -7   5   3   19.36    3.00   0
   7  -5  -3   19.77    3.08   0
   6  -5  -3  273.58    6.70   0
   6  -5  -3  278.65    6.93   0
   6  -5  -3  267.05    4.76   0
  -6   5   3  288.06    4.68   0
  -6   5   3  262.06    3.37   0
   6  -5  -3  286.01    3.48   0
   5  -5  -3   56.90    2.98   0
  -5   5   3   62.13    4.56   0
  -5   5   3   54.35    2.92   0
   5  -5  -3   55.25    4.68   0
   4  -5  -3  243.22    9.35   0
  -4   5   3  206.56    3.27   0
  -4   5   3  245.70    6.81   0
   4  -5  -3  222.10    6.36   0
   4  -5  -3  218.83    3.44   0
   3  -5  -3  244.12    6.07   0
   3  -5  -3  227.76    3.45   0
  -3   5   3  204.59    5.63   0
  -3   5   3  225.47    6.15   0
  -3   5   3  220.98    3.36   0
   2  -5  -3   41.81    3.06   0
  -2   5   3   38.86    3.75   0
   2  -5  -3   35.23    4.27   0
  -2   5   3   33.87    4.37   0
  -2   5   3   38.99    3.09   0
   1  -5  -3  839.38    4.24   0
  -1   5   3  903.96    6.14   0
   1  -5  -3  886.48    5.70   0
  -1   5   3  936.26    6.07   0
  -1   5   3  827.32    4.53   0
   0   5   3   11.28    2.99   0
   0  -5  -3   22.83    3.41   0
   0   5   3   20.33    3.06   0
   0   5   3   19.60    3.20   0
   0  -5  -3   26.78    2.39   0
  -1  -5  -3   47.47    2.97   0
   1   5   3   45.13    3.16   0
   1   5   3   40.95    3.06   0
  -1  -5  -3   43.39    3.00   0
   1   5   3   39.55    3.31   0
  -2  -5  -3   60.55    2.86   0
   2   5   3   56.77    2.87   0
  -2  -5  -3   58.24    2.88   0
   2   5   3   68.81    2.92   0
   2   5   3   51.80    2.99   0
  -3  -5  -3  943.44    4.54   0
   3   5   3  942.52    4.66   0
   3   5   3  938.46    4.47   0
  -3  -5  -3  950.83    4.35   0
   3   5   3 1018.70    4.57   0
   4   5   3   91.13    3.10   0
  -4  -5  -3   85.34    3.00   0
   4   5   3   90.04    2.88   0
  -4  -5  -3   86.06    2.90   0
   4   5   3  104.07    2.95   0
  -5  -5  -3   17.61    2.63   0
  -5  -5  -3   15.53    2.68   0
   5   5   3   18.56    3.23   0
   5   5   3   17.85    2.65   0
   5   5   3   18.58    2.24   0
  -6  -5  -3   17.13    2.66   0
   6   5   3   11.44    2.75   0
  -6  -5  -3    8.79    3.01   0
   6   5   3    9.73    2.71   0
   6   5   3   13.82    2.56   0
   7   5   3   67.47    2.39   0
  -7  -5  -3   68.41    2.86   0
  -7  -5  -3   61.61    2.85   0
   7   5   3   66.57    3.37   0
   7   5   3   65.37    2.82   0
  -8  -5  -3  104.85    2.96   0
   8   5   3  104.59    2.49   0
   8   5   3  106.30    3.58   0
   8   5   3   96.94    2.88   0
  -8  -5  -3   96.42    3.44   0
   9   5   3   -0.86    3.76   0
  -9  -5  -3   -4.28    3.22   0
   9   5   3    1.95    2.28   0
   9   5   3    6.53    2.27   0
  -9  -5  -3   -6.08    2.69   0
 -10  -5  -3   14.82    2.40   0
 -10  -5  -3   11.02    3.33   0
  10   5   3    5.23    2.44   0
  10   5   3   17.38    3.00   0
  10   5   3   15.27    3.86   0
 -11  -5  -3   14.20    2.41   0
 -11  -5  -3   -3.00    3.66   0
  11   5   3   10.96    3.97   0
  11   5   3   11.92    3.15   0
 -12  -5  -3   89.19    4.19   0
  12   5   3  114.18    3.37   0
  12   5   3   89.41    4.20   0
 -12  -5  -3  103.40    2.84   0
  15  -6  -3   74.04    4.09   0
  15  -6  -3   76.37    4.16   0
  15  -6  -3   83.46    4.14   0
  15  -6  -3   75.66    3.63   0
  15  -6  -3   65.31    4.18   0
  14  -6  -3   -2.08    3.64   0
  14  -6  -3   -5.60    3.77   0
  14  -6  -3    4.28    3.88   0
  14  -6  -3    2.85    3.28   0
  14  -6  -3   -1.29    3.90   0
  13  -6  -3    1.82    3.78   0
  13  -6  -3    9.76    3.26   0
  13  -6  -3    0.32    3.26   0
  13  -6  -3   -6.86    3.44   0
  13  -6  -3    1.09    4.05   0
  12  -6  -3  247.21    4.05   0
  12  -6  -3  266.46    4.39   0
  12  -6  -3  275.40    4.05   0
  12  -6  -3  231.26    3.77   0
  12  -6  -3  270.51    4.66   0
  11  -6  -3    9.16    3.09   0
  11  -6  -3    9.03    3.94   0
  11  -6  -3    7.92    4.02   0
  11  -6  -3    9.41    3.31   0
  11  -6  -3   11.55    3.25   0
  10  -6  -3   61.37    4.33   0
  10  -6  -3   66.68    3.32   0
  10  -6  -3   61.17    4.61   0
  10  -6  -3   53.90    3.67   0
   9  -6  -3  238.86    5.50   0
   9  -6  -3  244.68    4.28   0
[truncated: 1,455,595 more chars]
