# Supplementary material for: (E)-N-Phenyl-N-(phenyl­carbamo­yl)-3-[prop­yl(tri­methyl­sil­yl)amino]­acryl­amide chloro­form hemisolvate
Source: IUCrdata. 2023 Feb 17;8(Pt 2):x230117. doi: 10.1107/S2414314623001177 (PMC9993897; doi:10.1107/S2414314623001177)
Supplement: Supplementary file 2 [file x-08-x230117-Isup2.hkl]

data_I                                                                          
_shelx_title ' F:\Boehme\MH217_1\Loesung\MH217_1_a.res in P-1'                  
_shelx_refln_list_code          4                                               
_shelx_F_calc_maximum      206.31                                               
_exptl_crystal_F_000       964.00                                               
_reflns_d_resolution_high  0.7697                                               
                                                                                
loop_                                                                           
 _space_group_symop_operation_xyz                                               
 'x, y, z'                                                                      
 '-x, -y, -z'                                                                   
                                                                                
_cell_length_a    11.8904                                                       
_cell_length_b    12.5405                                                       
_cell_length_c    17.9387                                                       
_cell_angle_alpha 107.849                                                       
_cell_angle_beta   95.849                                                       
_cell_angle_gamma 101.372                                                       
                                                                                
_shelx_F_squared_multiplier     1.000                                           
                                                                                
loop_                                                                           
 _refln_index_h                                                                 
 _refln_index_k                                                                 
 _refln_index_l                                                                 
 _refln_F_squared_calc                                                          
 _refln_F_squared_meas                                                          
 _refln_F_squared_sigma                                                         
 _refln_observed_status                                                         
   1   0   0        209.23        232.01        10.71 o                         
   2   0   0       1015.23       1028.35        15.08 o                         
   3   0   0         57.76         63.66         8.14 o                         
   4   0   0       5590.86       5333.56        51.02 o                         
   5   0   0       2229.33       2023.79        17.22 o                         
   6   0   0       1536.27       1755.25        22.41 o                         
   7   0   0         40.36         50.19         6.35 o                         
   8   0   0          7.96          3.56         5.72 o                         
   9   0   0         15.27         24.27         6.49 o                         
  10   0   0        190.37        180.27         7.05 o                         
  11   0   0       1447.94       1406.70        36.79 o                         
  12   0   0        959.82        903.15        12.77 o                         
  13   0   0        363.32        360.09        21.38 o                         
  14   0   0          5.41          1.32         8.37 o                         
 -15   1   0         51.16         50.15        11.22 o                         
 -14   1   0        192.28        188.67         9.39 o                         
 -13   1   0        167.32        149.11         9.78 o                         
 -12   1   0         12.48         31.21        13.26 o                         
 -11   1   0          3.27          4.67         8.91 o                         
 -10   1   0        129.81        134.43         6.19 o                         
  -9   1   0       1358.59       1452.02        19.14 o                         
  -8   1   0         84.57         99.08        10.32 o                         
  -7   1   0         85.55         61.04         6.15 o                         
  -6   1   0       1934.59       1975.51        22.91 o                         
  -5   1   0        249.76        214.87         6.15 o                         
  -4   1   0       1546.11       1359.14        18.21 o                         
  -3   1   0      28828.22      31951.71       271.78 o                         
  -2   1   0       1612.81       1380.70        27.36 o                         
  -1   1   0       9950.17      11090.80       459.41 o                         
   0   1   0         32.02         30.69        10.27 o                         
   1   1   0       3950.70       3872.95        59.79 o                         
   2   1   0        883.87        851.95        20.29 o                         
   3   1   0        926.81        795.44        12.00 o                         
   4   1   0        193.17        123.67         6.51 o                         
   5   1   0          0.34         14.30         5.76 o                         
   6   1   0       2320.84       2411.93        24.82 o                         
   7   1   0       1936.34       1882.33        18.19 o                         
   8   1   0        489.57        515.44         5.89 o                         
   9   1   0       1052.67       1045.89        27.62 o                         
  10   1   0         63.04         52.33         6.80 o                         
  11   1   0        169.11        191.21        11.35 o                         
  12   1   0        129.44        148.98         9.40 o                         
  13   1   0         51.59         67.08         8.55 o                         
  14   1   0          9.62          5.30        13.84 o                         
 -15   2   0         32.15         81.08        35.18 o                         
 -14   2   0        183.47        198.41        12.93 o                         
 -13   2   0        382.31        397.00        10.73 o                         
 -12   2   0        162.31        149.64        10.53 o                         
 -11   2   0         28.75         51.11         6.10 o                         
 -10   2   0        366.68        296.27         6.50 o                         
  -9   2   0        180.21        189.88         6.37 o                         
  -8   2   0        546.82        585.52        20.08 o                         
  -7   2   0        441.26        530.22        10.08 o                         
  -6   2   0       1124.80       1233.03        19.25 o                         
  -5   2   0       7709.82       8299.55       108.58 o                         
  -4   2   0       7251.38       7332.20       136.11 o                         
  -3   2   0       1618.61       1381.53        18.82 o                         
  -2   2   0      14363.65      14206.84       255.59 o                         
  -1   2   0       7960.29       7385.27       143.15 o                         
   0   2   0      10791.95      10556.78       151.14 o                         
   1   2   0       1401.94       1173.79        11.07 o                         
   2   2   0       1786.69       1717.68        13.97 o                         
   3   2   0       1606.56       1378.60         9.65 o                         
   4   2   0        706.49        681.33         7.45 o                         
   5   2   0        734.56        679.17        11.64 o                         
   6   2   0         21.74         40.90         7.10 o                         
   7   2   0        637.71        680.94         5.93 o                         
   8   2   0        240.00        234.13         7.40 o                         
   9   2   0        288.13        294.65        11.96 o                         
  10   2   0        336.91        314.43         6.16 o                         
  11   2   0        176.99        157.77         9.61 o                         
  12   2   0         17.69         43.19        18.56 o                         
  13   2   0        279.72        305.68        49.03 o                         
  14   2   0         72.11         63.51         9.59 o                         
 -15   3   0         34.39         58.60        13.28 o                         
 -14   3   0        325.42        275.09         9.71 o                         
 -13   3   0        144.77         88.43        10.40 o                         
 -12   3   0          0.63          6.26         7.54 o                         
 -11   3   0        519.41        526.18        13.78 o                         
 -10   3   0        669.38        660.84         7.63 o                         
  -9   3   0        129.65        159.28        14.29 o                         
  -8   3   0       1225.00       1392.37        25.68 o                         
  -7   3   0        386.42        378.52         9.38 o                         
  -6   3   0       6497.13       7011.14       148.76 o                         
  -5   3   0         39.88         82.11         6.44 o                         
  -4   3   0         66.44         54.91         6.53 o                         
  -3   3   0       2138.97       2062.18        39.19 o                         
  -2   3   0       1451.81       1368.37        13.13 o                         
  -1   3   0       2010.97       1742.10        20.57 o                         
   0   3   0       2967.35       2686.62        41.08 o                         
   1   3   0       5705.00       5336.91        67.84 o                         
   2   3   0         88.16         44.64         7.06 o                         
   3   3   0        790.79        680.57        11.57 o                         
   4   3   0        673.96        689.52        12.17 o                         
   5   3   0        865.95        924.72         6.49 o                         
   6   3   0        983.86        909.25        10.60 o                         
   7   3   0        634.41        603.67        10.25 o                         
   8   3   0         83.44         96.13         6.63 o                         
   9   3   0          0.07          6.19         5.58 o                         
  10   3   0         28.07         29.74         5.56 o                         
  11   3   0        965.21        894.86         9.37 o                         
  12   3   0        169.91        149.89         7.93 o                         
  13   3   0         22.16         16.29         7.59 o                         
 -15   4   0        131.07        180.99        19.69 o                         
 -14   4   0        529.93        577.11        14.95 o                         
 -13   4   0         63.88         48.28         6.76 o                         
 -12   4   0         40.56         60.05        15.81 o                         
 -11   4   0         71.85         55.44        12.73 o                         
 -10   4   0         38.34         28.97         7.64 o                         
  -9   4   0        632.20        625.92        11.61 o                         
  -8   4   0         35.91         53.61         6.76 o                         
  -7   4   0       3027.69       3271.55        55.77 o                         
  -6   4   0        834.43        902.00        13.10 o                         
  -5   4   0       1427.32       1602.18        34.34 o                         
  -4   4   0        682.68        675.56         9.30 o                         
  -3   4   0        104.48         99.26         7.33 o                         
  -2   4   0        713.72        588.76         7.76 o                         
  -1   4   0       1182.86       1117.79        10.15 o                         
   0   4   0        318.14        334.08         6.07 o                         
   1   4   0       3198.32       3083.52        26.08 o                         
   2   4   0       2572.15       2259.03        26.92 o                         
   3   4   0       2496.11       2627.83        26.12 o                         
   4   4   0       1358.26       1441.35         7.73 o                         
   5   4   0       1332.73       1390.31        27.59 o                         
   6   4   0        953.66        942.79        14.18 o                         
   7   4   0        268.45        279.33         9.59 o                         
   8   4   0          1.25         -6.07         5.14 o                         
   9   4   0         37.19         33.73         7.15 o                         
  10   4   0         25.02         47.07        14.00 o                         
  11   4   0        144.14        134.04         6.19 o                         
  12   4   0        176.31        209.17         7.30 o                         
  13   4   0        150.83        161.55        12.58 o                         
 -15   5   0        161.94        172.78        25.82 o                         
 -14   5   0          1.25        -11.70        14.31 o                         
 -13   5   0          2.99         -4.04        13.58 o                         
 -12   5   0        236.85        235.40        13.16 o                         
 -11   5   0        273.53        266.11         7.38 o                         
 -10   5   0         17.36         18.73         6.12 o                         
  -9   5   0        942.67       1006.15        28.25 o                         
  -8   5   0        579.72        652.93        22.90 o                         
  -7   5   0       2012.91       2181.90        54.59 o                         
  -6   5   0        466.23        475.22        21.11 o                         
  -5   5   0        880.83        881.91        28.99 o                         
  -4   5   0       2408.65       2476.02        42.79 o                         
  -3   5   0       4041.65       3783.38        43.72 o                         
  -2   5   0       3670.08       3355.47        32.50 o                         
  -1   5   0         39.67         41.36         5.73 o                         
   0   5   0         90.11         85.32         6.81 o                         
   1   5   0        101.87         87.21         5.67 o                         
   2   5   0       2398.92       2604.72        20.50 o                         
   3   5   0       2409.12       2612.84        28.91 o                         
   4   5   0        171.89        167.04        13.54 o                         
   5   5   0        288.85        269.25         7.25 o                         
   6   5   0         22.55         19.13         9.05 o                         
   7   5   0          8.66         14.16         9.67 o                         
   8   5   0         46.38         55.18         5.51 o                         
   9   5   0       1060.22       1028.59        19.65 o                         
  10   5   0        112.36        139.45        22.38 o                         
  11   5   0        410.17        409.36        14.68 o                         
  12   5   0        131.09        102.21         7.29 o                         
 -15   6   0        306.99        305.79        18.38 o                         
 -14   6   0        308.79        297.96         8.25 o                         
 -13   6   0         20.25         17.68         9.95 o                         
 -12   6   0        551.27        562.92        16.65 o                         
 -11   6   0         10.80         -2.57         5.85 o                         
 -10   6   0         40.89         62.65         7.49 o                         
  -9   6   0       2674.42       2687.10        59.41 o                         
  -8   6   0          8.20          7.77         9.15 o                         
  -7   6   0        390.13        419.08         7.30 o                         
  -6   6   0        716.78        663.52        20.15 o                         
  -5   6   0          7.81          9.44         6.44 o                         
  -4   6   0        116.02        113.28         6.83 o                         
  -3   6   0        173.98        227.32         6.68 o                         
  -2   6   0       1379.23       1421.61        13.21 o                         
  -1   6   0        530.10        470.73         5.63 o                         
   0   6   0        110.65         99.48         7.68 o                         
   1   6   0        955.08        858.80        12.65 o                         
   2   6   0       1297.12       1372.91        12.65 o                         
   3   6   0          1.23         15.89         6.77 o                         
   4   6   0        587.34        615.84         7.83 o                         
   5   6   0        114.12        146.22         5.30 o                         
   6   6   0        269.91        275.79         7.62 o                         
   7   6   0         11.28         46.62        12.79 o                         
   8   6   0        648.79        655.83        23.22 o                         
   9   6   0        172.08        168.71         8.44 o                         
  10   6   0        330.08        336.12        37.20 o                         
  11   6   0         12.89         18.30         8.08 o                         
  12   6   0         67.71        110.46        25.39 o                         
 -14   7   0        163.75        183.44         9.09 o                         
 -13   7   0         33.47         28.79         7.59 o                         
 -12   7   0        306.15        316.60        19.33 o                         
 -11   7   0         16.69         32.13         9.67 o                         
 -10   7   0         18.89         24.37         8.88 o                         
  -9   7   0       1096.42       1106.03        18.38 o                         
  -8   7   0       4827.15       4864.27       105.73 o                         
  -7   7   0       1230.19       1291.91        39.40 o                         
  -6   7   0       1033.41       1123.47        17.72 o                         
  -5   7   0        168.98        152.32         6.58 o                         
  -4   7   0        766.43        810.81        17.51 o                         
  -3   7   0        755.88        732.03        11.20 o                         
  -2   7   0       2051.40       2021.67        16.44 o                         
  -1   7   0        154.35        160.90         6.75 o                         
   0   7   0        397.77        383.95         5.93 o                         
   1   7   0        522.51        587.71         6.26 o                         
   2   7   0       1877.38       1815.74        24.88 o                         
   3   7   0        186.91        166.72         5.24 o                         
   4   7   0       1077.72       1148.18        17.13 o                         
   5   7   0        673.18        617.97        13.06 o                         
   6   7   0        818.22        812.13        23.45 o                         
   7   7   0         17.06         26.46         9.76 o                         
   8   7   0         77.70        129.39        13.95 o                         
   9   7   0        652.97        590.15        16.67 o                         
  10   7   0         96.35         81.58        11.42 o                         
  11   7   0        239.59        227.87         5.26 o                         
 -14   8   0          2.12         13.93         8.42 o                         
 -13   8   0          9.09          2.13        10.17 o                         
 -12   8   0        431.67        438.91         7.98 o                         
 -11   8   0        139.63        150.37         8.83 o                         
 -10   8   0          0.07         -7.53         7.15 o                         
  -9   8   0         33.60         31.21        12.08 o                         
  -8   8   0        413.36        371.91        11.07 o                         
  -7   8   0         55.39         65.04        10.82 o                         
  -6   8   0        283.45        284.44         6.97 o                         
  -5   8   0         71.45         77.64         7.98 o                         
  -4   8   0          1.57          8.54         6.49 o                         
  -3   8   0        250.95        254.78         6.14 o                         
  -2   8   0       2466.19       2450.41        38.52 o                         
  -1   8   0          1.57          1.63         6.01 o                         
   0   8   0         80.94         84.89         5.77 o                         
   1   8   0        809.10        757.95        16.96 o                         
   2   8   0        137.47        137.00         8.50 o                         
   3   8   0         99.86        100.51        11.47 o                         
   4   8   0          3.69          6.55         7.43 o                         
   5   8   0         32.09         27.68        13.98 o                         
   6   8   0         16.93         15.19         5.43 o                         
   7   8   0         95.50         89.39         5.44 o                         
   8   8   0          0.72         11.30        11.06 o                         
   9   8   0         59.74         60.58        12.83 o                         
  10   8   0        117.53        122.11        19.44 o                         
 -14   9   0         45.36         38.09         9.21 o                         
 -13   9   0        156.39        157.93        11.01 o                         
 -12   9   0        215.34        231.06        19.80 o                         
 -11   9   0        476.72        455.37        17.00 o                         
 -10   9   0        235.70        235.79        15.30 o                         
  -9   9   0         37.34         43.71        11.13 o                         
  -8   9   0        528.17        570.65        13.58 o                         
  -7   9   0        464.09        490.96         8.61 o                         
  -6   9   0          0.08          9.35         6.51 o                         
  -5   9   0        884.82        867.54        13.48 o                         
  -4   9   0          8.05          8.44         6.59 o                         
  -3   9   0        512.18        581.89        13.74 o                         
  -2   9   0       1261.06       1195.98        23.31 o                         
  -1   9   0        496.95        521.02         7.48 o                         
   0   9   0       3842.69       3942.87        32.01 o                         
   1   9   0        482.58        490.46        10.93 o                         
   2   9   0         67.90         69.67        10.30 o                         
   3   9   0        138.37        134.97         8.75 o                         
   4   9   0        129.96        119.02         6.35 o                         
   5   9   0         80.32         96.39        11.57 o                         
   6   9   0         57.42         60.18         8.45 o                         
   7   9   0        571.23        571.37        10.18 o                         
   8   9   0        146.28        167.97        10.68 o                         
   9   9   0        102.80        149.29        17.61 o                         
 -13  10   0         69.01         74.72        13.21 o                         
 -12  10   0        471.42        451.07        19.88 o                         
 -11  10   0         54.71         61.19        10.46 o                         
 -10  10   0         73.83         79.57        10.80 o                         
  -9  10   0       1831.93       1861.41        29.91 o                         
  -8  10   0        305.75        350.32        13.15 o                         
  -7  10   0        208.54        193.93        19.12 o                         
  -6  10   0         20.29         25.55         7.07 o                         
  -5  10   0        247.07        249.68        10.62 o                         
  -4  10   0        291.99        284.35        25.23 o                         
  -3  10   0         50.90         67.55         9.97 o                         
  -2  10   0        233.85        254.10         6.11 o                         
  -1  10   0        196.80        223.78         6.07 o                         
   0  10   0        267.84        267.57         6.09 o                         
   1  10   0         18.74         40.86        10.18 o                         
   2  10   0        736.87        715.04        19.43 o                         
   3  10   0        572.27        586.11        13.08 o                         
   4  10   0         68.55         43.33        19.67 o                         
   5  10   0         92.96        105.78        14.78 o                         
   6  10   0         27.26         54.63        10.50 o                         
   7  10   0          6.38         17.58         9.93 o                         
   8  10   0        102.38         84.65         7.18 o                         
   9  10   0          6.98         35.85        29.05 o                         
 -13  11   0        267.36        225.67        21.61 o                         
 -12  11   0         63.49         65.28        15.01 o                         
 -11  11   0          9.96         10.26         7.61 o                         
 -10  11   0         10.73         39.59        18.13 o                         
  -9  11   0        640.29        627.93        12.27 o                         
  -8  11   0          9.23         -5.38        10.17 o                         
  -7  11   0          0.85          2.93         8.20 o                         
  -6  11   0         98.95         80.37        11.87 o                         
  -5  11   0        662.75        685.64         7.36 o                         
  -4  11   0          4.28          1.56        10.83 o                         
  -3  11   0        365.37        344.91         9.25 o                         
  -2  11   0          4.92         -9.10         7.69 o                         
  -1  11   0        119.41        144.09         5.53 o                         
   0  11   0        756.02        749.49         9.52 o                         
   1  11   0       1233.81       1210.26        17.34 o                         
   2  11   0        534.44        468.82        16.32 o                         
   3  11   0        732.79        710.93        12.15 o                         
   4  11   0          6.98          9.02        13.07 o                         
   5  11   0        154.68        144.38        10.46 o                         
   6  11   0          0.19          2.21        10.82 o                         
   7  11   0        692.90        646.58        25.02 o                         
 -12  12   0        127.27         89.94        12.96 o                         
 -11  12   0          0.16          6.05         8.15 o                         
 -10  12   0        212.39        227.22        11.24 o                         
  -9  12   0          1.87         -4.33        14.37 o                         
  -8  12   0        111.71        125.84         9.18 o                         
  -7  12   0        354.44        365.64        28.02 o                         
  -6  12   0        445.75        432.36        11.80 o                         
  -5  12   0        707.35        637.86        21.31 o                         
  -4  12   0        173.27        238.29        32.71 o                         
  -3  12   0         54.50         42.04         8.64 o                         
  -2  12   0        155.64        178.08        13.56 o                         
  -1  12   0        109.40        109.53         8.03 o                         
   0  12   0        386.81        392.73        12.91 o                         
   1  12   0          5.81         35.83        16.71 o                         
   2  12   0         73.23         82.47        13.47 o                         
   3  12   0        192.83        204.31        18.98 o                         
   4  12   0        491.96        468.21        21.00 o                         
   5  12   0         27.56          7.21        10.36 o                         
   6  12   0          7.62          7.99        11.81 o                         
 -11  13   0        186.42        210.07        19.33 o                         
 -10  13   0         32.63         36.48         8.48 o                         
  -9  13   0        181.00        167.50        16.40 o                         
  -8  13   0        239.45        219.94        14.24 o                         
  -7  13   0        183.99        166.52         8.68 o                         
  -6  13   0         17.42         54.07        16.44 o                         
  -5  13   0          8.88         26.48        33.41 o                         
  -4  13   0        497.95        431.70        17.84 o                         
  -3  13   0          8.60         26.19         7.85 o                         
  -2  13   0          4.52        -14.62        10.12 o                         
  -1  13   0        546.88        539.01        12.39 o                         
   0  13   0        111.86        124.83         6.15 o                         
   1  13   0        163.40        175.98        13.48 o                         
   2  13   0        367.56        364.93         9.56 o                         
   3  13   0          4.46        -15.28        15.70 o                         
   4  13   0          2.99         39.07        15.33 o                         
   5  13   0        194.67        209.77        37.77 o                         
  -9  14   0          6.91        -21.23        20.78 o                         
  -8  14   0          4.86          7.52        13.77 o                         
  -7  14   0        392.01        406.31        11.58 o                         
  -6  14   0          0.02         52.74        49.84 o                         
  -5  14   0          5.55         23.88        23.87 o                         
  -4  14   0        149.78        167.65        31.27 o                         
  -3  14   0          3.58        -19.18        12.79 o                         
  -2  14   0        452.46        461.93        13.40 o                         
  -1  14   0         84.30         86.55         6.03 o                         
   0  14   0        108.24        124.75        13.55 o                         
   1  14   0         86.47        108.57        10.43 o                         
   2  14   0          0.06         -8.06         6.47 o                         
   3  14   0         22.71         49.85        14.31 o                         
  -7  15   0          0.66         -7.07        10.83 o                         
  -6  15   0        477.46        445.71        11.77 o                         
  -5  15   0         27.49         46.27        10.17 o                         
  -4  15   0          5.45        -15.63        10.42 o                         
  -3  15   0          2.03        -14.58         9.72 o                         
  -2  15   0        264.76        275.34         9.78 o                         
  -1  15   0          0.02          2.76        11.84 o                         
   0  15   0        104.02        102.26        18.25 o                         
   0 -15   1        138.16        116.34        17.08 o                         
   1 -15   1        151.81        123.29        12.04 o                         
   2 -15   1          0.77          4.01         9.66 o                         
   3 -15   1          7.25          9.93        11.13 o                         
   4 -15   1         75.68         60.43         7.61 o                         
   5 -15   1          0.07         15.83        17.65 o                         
   6 -15   1          2.08          4.87        15.27 o                         
   7 -15   1        106.64        111.54        14.64 o                         
  -3 -14   1         25.05          0.61        13.47 o                         
  -2 -14   1          7.71          6.08        16.35 o                         
  -1 -14   1         67.82         77.22        15.09 o                         
   0 -14   1          1.35         40.18        12.08 o                         
   1 -14   1        179.43        170.99         7.72 o                         
   2 -14   1          2.03         -1.11        12.94 o                         
   3 -14   1          1.52          5.55         7.79 o                         
   4 -14   1         98.52         89.54         7.83 o                         
   5 -14   1         17.29         22.59        18.22 o                         
   6 -14   1        151.46        134.17         8.30 o                         
   7 -14   1          2.31          7.49         8.63 o                         
   8 -14   1         63.65         85.77        22.95 o                         
   9 -14   1         59.90         27.07        27.40 o                         
  10 -14   1          0.92         45.37        23.18 o                         
  -5 -13   1         25.82         53.81        12.07 o                         
  -4 -13   1         59.29         68.44        14.12 o                         
  -3 -13   1        360.32        374.94        15.87 o                         
  -2 -13   1          8.14         17.31        16.25 o                         
  -1 -13   1       1127.23       1079.16        14.50 o                         
   0 -13   1         14.92         30.45         8.41 o                         
   1 -13   1          0.91          9.78        14.20 o                         
   2 -13   1         53.24         51.01        12.48 o                         
   3 -13   1         36.16         64.14        10.61 o                         
   4 -13   1         97.28         47.46        24.00 o                         
   5 -13   1         10.82         -0.28        13.16 o                         
   6 -13   1        462.61        409.42         9.67 o                         
   7 -13   1        146.80        154.30         8.69 o                         
   8 -13   1        391.43        404.59         8.85 o                         
   9 -13   1          0.53          4.07         8.41 o                         
  10 -13   1        290.56        275.75         8.13 o                         
  11 -13   1         22.63         37.68        12.62 o                         
  -6 -12   1          4.50         -1.30        10.51 o                         
  -5 -12   1         41.77         55.15         7.14 o                         
  -4 -12   1         20.15         31.47         9.40 o                         
  -3 -12   1         75.29         62.93        23.04 o                         
  -2 -12   1        141.26        170.25        11.08 o                         
  -1 -12   1         17.18         40.11         7.94 o                         
   0 -12   1        727.34        694.77        10.87 o                         
   1 -12   1        480.12        473.87         7.33 o                         
   2 -12   1          4.48          7.63         6.23 o                         
   3 -12   1         26.01         26.01         6.56 o                         
   4 -12   1         39.33         35.33         7.01 o                         
   5 -12   1        459.63        437.93        22.05 o                         
   6 -12   1        333.77        331.28        16.49 o                         
   7 -12   1          0.18        -11.35         7.56 o                         
   8 -12   1        176.87        154.49        18.93 o                         
   9 -12   1          0.61        -14.69        11.63 o                         
  10 -12   1        281.50        257.62         8.02 o                         
  11 -12   1         17.70         34.22        11.99 o                         
  12 -12   1         15.60         24.85        11.93 o                         
  -8 -11   1        171.27        156.43        10.03 o                         
  -7 -11   1          5.00         16.85         6.61 o                         
  -6 -11   1         62.61         45.66         8.82 o                         
  -5 -11   1        258.96        278.45        15.65 o                         
  -4 -11   1        282.40        280.00        16.39 o                         
  -3 -11   1         12.82         22.90        18.36 o                         
  -2 -11   1       1020.88       1054.58         6.64 o                         
  -1 -11   1        173.74        227.23        19.27 o                         
   0 -11   1        199.00        226.73        10.98 o                         
   1 -11   1       2671.21       2741.73        20.34 o                         
   2 -11   1         15.43         18.95         6.18 o                         
   3 -11   1        158.30        185.39         5.78 o                         
   4 -11   1         78.76         80.88         6.04 o                         
   5 -11   1        161.55        166.43        19.03 o                         
   6 -11   1         12.57         15.18        12.21 o                         
   7 -11   1        317.62        299.57         8.21 o                         
   8 -11   1        124.94        126.27         7.25 o                         
   9 -11   1        108.71        103.17         7.56 o                         
  10 -11   1        217.51        212.06         8.74 o                         
  11 -11   1         31.44         13.74        11.39 o                         
  12 -11   1        145.51        136.24        11.32 o                         
  13 -11   1         25.75         10.73         9.13 o                         
  -9 -10   1         14.88         -5.07        13.88 o                         
  -8 -10   1         60.54         78.30        11.51 o                         
  -7 -10   1        593.22        556.05        14.63 o                         
  -6 -10   1         42.27         55.62         8.38 o                         
  -5 -10   1        860.61        834.76        21.13 o                         
  -4 -10   1         53.42         80.00         8.98 o                         
  -3 -10   1          0.44        -13.73         9.16 o                         
  -2 -10   1        200.47        210.24        14.09 o                         
  -1 -10   1          2.39         15.96        12.91 o                         
   0 -10   1        692.39        669.04        12.12 o                         
   1 -10   1        302.67        303.04        10.91 o                         
   2 -10   1         55.99         71.40         5.33 o                         
   3 -10   1        937.76        893.38        24.83 o                         
   4 -10   1        161.73        163.11         7.95 o                         
   5 -10   1        918.57        929.76        12.16 o                         
   6 -10   1       1033.31       1021.43         7.50 o                         
   7 -10   1        133.01        110.65        19.09 o                         
   8 -10   1          0.10          0.50         7.07 o                         
   9 -10   1          0.09         15.97         7.37 o                         
  10 -10   1         32.37         28.59         7.20 o                         
  11 -10   1        390.34        364.05        12.51 o                         
  12 -10   1          7.14         10.28        14.51 o                         
  13 -10   1        367.02        367.79        20.81 o                         
 -10  -9   1          0.02         16.36        12.10 o                         
  -9  -9   1        265.35        276.23         5.31 o                         
  -8  -9   1         40.15         74.34         8.88 o                         
  -7  -9   1         31.11         63.94        14.24 o                         
  -6  -9   1         54.76         65.12        10.14 o                         
  -5  -9   1         73.31         75.58         6.15 o                         
  -4  -9   1        255.34        245.01         8.78 o                         
  -3  -9   1         46.41         46.33         5.31 o                         
  -2  -9   1        163.74        212.21        10.52 o                         
  -1  -9   1       3529.54       3565.20        26.41 o                         
   0  -9   1          0.65         18.74        11.96 o                         
   1  -9   1         14.45         13.69         6.07 o                         
   2  -9   1       3961.81       4248.82        36.94 o                         
   3  -9   1       1231.85       1269.84        15.82 o                         
   4  -9   1         25.45         15.83        10.31 o                         
   5  -9   1         34.13         59.46        10.07 o                         
   6  -9   1          0.84         -2.82         6.69 o                         
   7  -9   1        102.23        115.59        10.74 o                         
   8  -9   1       1567.24       1521.07        22.38 o                         
   9  -9   1        122.11        129.65         7.40 o                         
  10  -9   1        234.95        226.12         7.38 o                         
  11  -9   1         44.34         66.55         7.60 o                         
  12  -9   1        338.82        349.43        10.66 o                         
  13  -9   1         42.97         30.93         7.07 o                         
  14  -9   1        155.40        137.27         9.06 o                         
 -11  -8   1         17.56         26.82        14.54 o                         
 -10  -8   1         78.45        138.89        18.79 o                         
  -9  -8   1         87.59         91.31        14.80 o                         
  -8  -8   1        280.37        287.34        10.78 o                         
  -7  -8   1          0.08          9.48        10.83 o                         
  -6  -8   1          1.68          4.80        13.67 o                         
  -5  -8   1        344.97        358.97        11.46 o                         
  -4  -8   1         28.56         22.45         4.89 o                         
  -3  -8   1        214.24        229.11         5.51 o                         
  -2  -8   1        164.31        185.19        14.78 o                         
  -1  -8   1        317.33        318.83        13.97 o                         
   0  -8   1        343.79        343.09         9.47 o                         
   1  -8   1        472.43        421.04         5.47 o                         
   2  -8   1         14.28         38.97         5.17 o                         
   3  -8   1        175.07        178.12         8.07 o                         
   4  -8   1        136.27        127.22         6.68 o                         
   5  -8   1        978.35        910.17        25.84 o                         
   6  -8   1        949.61        915.60        25.62 o                         
   7  -8   1        474.81        504.12        29.59 o                         
   8  -8   1          0.10        -12.76         9.28 o                         
   9  -8   1          0.33         -3.79         6.20 o                         
  10  -8   1        818.60        824.74        13.84 o                         
  11  -8   1        286.54        269.52         6.65 o                         
  12  -8   1        138.70        113.67         6.67 o                         
  13  -8   1        233.77        256.08         8.28 o                         
  14  -8   1        427.33        361.67         8.58 o                         
 -11  -7   1          9.76         28.09         9.69 o                         
 -10  -7   1         76.19         89.16        15.98 o                         
  -9  -7   1         31.42         54.04         9.70 o                         
  -8  -7   1         10.76          0.48         9.61 o                         
  -7  -7   1        106.34        124.45        14.81 o                         
  -6  -7   1        492.05        441.97        18.68 o                         
  -5  -7   1         16.98         40.36        15.18 o                         
  -4  -7   1       1631.93       1675.32        17.16 o                         
  -3  -7   1          0.79         18.59         5.04 o                         
  -2  -7   1       1061.05       1175.25        16.58 o                         
  -1  -7   1         76.50         77.02        11.05 o                         
   0  -7   1          0.26         -1.62         5.53 o                         
   1  -7   1       2684.45       2727.34        34.66 o                         
   2  -7   1        128.59        123.79         5.51 o                         
   3  -7   1          0.62         -7.03         5.84 o                         
   4  -7   1        220.88        156.20         6.63 o                         
   5  -7   1        150.97        180.35         6.87 o                         
   6  -7   1         26.58         33.02        12.42 o                         
   7  -7   1       3034.74       3109.74        83.20 o                         
   8  -7   1       1437.11       1459.73        14.57 o                         
   9  -7   1        471.60        495.35        13.40 o                         
  10  -7   1        321.25        314.86         7.00 o                         
  11  -7   1         40.67         34.87         6.30 o                         
  12  -7   1        428.89        463.25         9.00 o                         
  13  -7   1         17.41         10.46         7.85 o                         
  14  -7   1        971.72        998.04        31.93 o                         
 -12  -6   1         11.89         16.13        10.74 o                         
 -11  -6   1        227.45        225.06        10.55 o                         
 -10  -6   1        113.28        112.76        10.50 o                         
  -9  -6   1          2.55         -2.48         9.70 o                         
  -8  -6   1        954.95        987.51        20.35 o                         
  -7  -6   1        798.35        809.33         7.78 o                         
  -6  -6   1        155.83        165.69        11.25 o                         
  -5  -6   1         63.79         94.10        14.50 o                         
  -4  -6   1        122.69         95.15         6.31 o                         
  -3  -6   1          1.91         15.93         5.71 o                         
  -2  -6   1       2208.29       2193.88        22.40 o                         
  -1  -6   1       1150.63       1201.07        17.41 o                         
   0  -6   1         33.35         45.01         6.07 o                         
   1  -6   1        763.20        806.83         9.58 o                         
   2  -6   1       5726.59       6144.37        52.98 o                         
   3  -6   1        279.35        291.88         7.02 o                         
   4  -6   1        897.31        922.35         8.83 o                         
   5  -6   1        348.22        346.90         7.62 o                         
   6  -6   1        662.52        641.01        14.15 o                         
   7  -6   1        215.93        234.03         6.51 o                         
   8  -6   1        232.77        221.09         8.81 o                         
   9  -6   1        252.08        268.66         9.43 o                         
  10  -6   1        979.96        995.37        19.49 o                         
  11  -6   1        257.79        235.81         6.88 o                         
  12  -6   1       1245.24       1216.36        12.79 o                         
  13  -6   1        364.17        378.56        12.07 o                         
  14  -6   1          8.74         -2.50        13.11 o                         
  15  -6   1         77.11         82.59        12.95 o                         
 -13  -5   1          0.29         16.67         7.24 o                         
 -12  -5   1        133.45        147.12        22.88 o                         
 -11  -5   1         58.69        110.90        23.22 o                         
 -10  -5   1        193.21        181.83        13.62 o                         
  -9  -5   1        334.68        302.01         9.47 o                         
  -8  -5   1        267.95        251.45        16.61 o                         
  -7  -5   1       1125.02       1093.05        10.92 o                         
  -6  -5   1        554.95        502.00        12.29 o                         
  -5  -5   1          0.39          0.27         6.02 o                         
  -4  -5   1        281.91        267.93        10.48 o                         
  -3  -5   1       2024.12       2161.71        32.46 o                         
  -2  -5   1         62.95         88.88         5.71 o                         
  -1  -5   1        185.00        142.00         6.46 o                         
   0  -5   1          0.16          0.72         5.18 o                         
   1  -5   1       1618.87       1526.32        13.34 o                         
   2  -5   1       1924.66       1751.28        19.22 o                         
   3  -5   1        942.07       1106.96        10.28 o                         
   4  -5   1        162.67         94.21         6.45 o                         
   5  -5   1         19.12         18.81         5.95 o                         
   6  -5   1        204.94        185.79         6.07 o                         
   7  -5   1       1029.71       1147.47        16.19 o                         
   8  -5   1          7.11          9.33         5.66 o                         
   9  -5   1         83.16        131.75        10.21 o                         
  10  -5   1        292.94        267.23         7.25 o                         
  11  -5   1          9.72         33.63         5.67 o                         
  12  -5   1         19.26         31.85         9.72 o                         
  13  -5   1         52.56         62.07        29.08 o                         
  14  -5   1        158.15        167.99         9.72 o                         
  15  -5   1         18.14         38.59         9.68 o                         
 -13  -4   1         53.18         32.42        22.47 o                         
 -12  -4   1          0.33         -5.68         8.44 o                         
 -11  -4   1         37.48         66.27        21.72 o                         
 -10  -4   1        139.52        142.47         8.86 o                         
  -9  -4   1         51.60         52.30        21.51 o                         
  -8  -4   1        416.72        422.54         6.43 o                         
  -7  -4   1       1104.71       1059.29        10.79 o                         
  -6  -4   1        631.30        641.47         9.60 o                         
  -5  -4   1       1331.57       1307.92        15.17 o                         
  -4  -4   1       1583.30       1683.31        18.40 o                         
  -3  -4   1      17698.69      17952.03       315.85 o                         
  -2  -4   1       1794.82       1579.92        27.64 o                         
  -1  -4   1         57.77         63.41         5.99 o                         
   0  -4   1         79.85         80.51         5.63 o                         
   1  -4   1        965.88        922.09        12.84 o                         
   2  -4   1        636.62        633.07         8.88 o                         
   3  -4   1       4346.23       4052.73       111.44 o                         
   4  -4   1       3193.36       3183.05        43.36 o                         
   5  -4   1         33.36         58.56         6.07 o                         
   6  -4   1        302.08        400.68        10.37 o                         
   7  -4   1       1698.78       1739.48        31.33 o                         
   8  -4   1        412.06        410.86        10.19 o                         
   9  -4   1         95.62        101.22        10.19 o                         
  10  -4   1        101.72        103.27         6.96 o                         
  11  -4   1        534.51        531.06        24.02 o                         
  12  -4   1        206.28        186.36        10.57 o                         
  13  -4   1        448.53        444.65        21.54 o                         
  14  -4   1        179.64        202.80        57.39 o                         
  15  -4   1          1.95          8.93        17.39 o                         
 -14  -3   1         96.57        103.45        13.75 o                         
 -13  -3   1        631.50        608.05        26.31 o                         
 -12  -3   1         67.81         65.40         9.80 o                         
 -11  -3   1          0.16         55.50        32.40 o                         
 -10  -3   1       1544.66       1538.99        25.07 o                         
  -9  -3   1       1268.26       1267.11        28.00 o                         
  -8  -3   1       3063.10       3114.48        45.21 o                         
  -7  -3   1       1059.59       1027.56        19.26 o                         
  -6  -3   1          5.33         20.14         5.29 o                         
  -5  -3   1          2.06         -4.68         7.36 o                         
  -4  -3   1       1390.73       1339.31        17.75 o                         
  -3  -3   1        964.88        766.06         7.85 o                         
  -2  -3   1       2815.38       2440.13        37.62 o                         
  -1  -3   1        327.84        295.21         8.45 o                         
   0  -3   1        447.67        425.33         7.71 o                         
   1  -3   1        436.20        400.17         8.14 o                         
   2  -3   1       7831.86       7100.18       132.05 o                         
   3  -3   1        190.29        163.28         7.37 o                         
   4  -3   1       4959.48       4981.51       102.95 o                         
   5  -3   1         77.78         93.26         6.30 o                         
   6  -3   1        141.10        148.00         6.41 o                         
   7  -3   1        360.91        448.44         9.57 o                         
   8  -3   1         61.75         60.63         6.01 o                         
   9  -3   1        612.49        577.17        18.62 o                         
  10  -3   1        190.65        248.34        12.65 o                         
  11  -3   1        150.26        143.41         7.38 o                         
  12  -3   1          1.59         -9.21        16.52 o                         
  13  -3   1         43.42         22.14        12.08 o                         
  14  -3   1         10.32         37.48        40.56 o                         
  15  -3   1          9.70         83.26        15.55 o                         
 -14  -2   1          6.84         -1.45        19.67 o                         
 -13  -2   1        662.37        610.14        24.81 o                         
 -12  -2   1         16.65         17.46         7.46 o                         
 -11  -2   1         85.13         85.18         6.38 o                         
 -10  -2   1         19.56         11.96        15.24 o                         
  -9  -2   1       4067.38       4135.22        48.34 o                         
  -8  -2   1        104.73        129.76        16.82 o                         
  -7  -2   1         18.05         30.69         5.54 o                         
  -6  -2   1        725.03        685.25        11.80 o                         
  -5  -2   1        428.39        462.31        10.76 o                         
  -4  -2   1       1810.22       1678.98        24.07 o                         
  -3  -2   1        489.79        444.67         7.92 o                         
  -2  -2   1       1409.49       1284.26        10.61 o                         
  -1  -2   1       5858.41       5440.46        79.03 o                         
   0  -2   1       6158.18       5917.70        57.77 o                         
   1  -2   1        381.53        321.15         9.47 o                         
   2  -2   1          6.44         27.96         8.55 o                         
   3  -2   1       4591.92       4577.33        90.04 o                         
   4  -2   1         17.11         28.19         6.47 o                         
   5  -2   1       1690.04       1648.97        35.60 o                         
   6  -2   1        163.29        153.02         6.15 o                         
   7  -2   1       1104.68       1167.29        15.99 o                         
   8  -2   1          4.76          8.41         7.57 o                         
   9  -2   1          1.70          2.60         6.12 o                         
  10  -2   1        370.33        358.90         7.85 o                         
  11  -2   1        221.83        201.85         6.78 o                         
  12  -2   1         32.91          5.50        17.30 o                         
  13  -2   1          0.27         46.23        33.01 o                         
  14  -2   1         11.09        -14.32        18.99 o                         
  15  -2   1         24.44         -1.64         9.35 o                         
 -14  -1   1        105.55        113.47         7.82 o                         
 -13  -1   1        724.19        665.34        16.72 o                         
 -12  -1   1          8.55         30.58        15.98 o                         
 -11  -1   1         23.47         26.97        10.03 o                         
 -10  -1   1        301.21        300.15         9.72 o                         
  -9  -1   1       1059.38       1106.38        19.50 o                         
  -8  -1   1         74.14         65.08         6.84 o                         
  -7  -1   1        177.26        230.70         5.35 o                         
  -6  -1   1         94.46        117.64         5.57 o                         
  -5  -1   1       1927.06       1954.99        21.36 o                         
  -4  -1   1          2.28          7.02         6.96 o                         
  -3  -1   1       3494.02       3182.36        51.21 o                         
  -2  -1   1       8211.89       7853.12       121.31 o                         
  -1  -1   1       3882.90       3926.97        43.36 o                         
   0  -1   1       6223.93       6790.18        95.82 o                         
   1  -1   1       2878.36       2840.34        49.89 o                         
   2  -1   1        469.46        370.90        10.00 o                         
   3  -1   1       4099.26       3993.47        57.21 o                         
   4  -1   1       1232.86       1128.09        14.73 o                         
   5  -1   1       4057.54       4610.75        46.98 o                         
   6  -1   1       4269.82       4260.97        50.04 o                         
   7  -1   1        519.90        584.81         5.99 o                         
   8  -1   1       1285.22       1343.75        15.58 o                         
   9  -1   1          0.29          8.34         6.26 o                         
  10  -1   1        115.41        135.30        11.60 o                         
  11  -1   1         25.38         -0.16         9.27 o                         
  12  -1   1        445.93        457.70        18.15 o                         
  13  -1   1         33.80         82.13        19.49 o                         
  14  -1   1          8.64         21.22        12.60 o                         
  15  -1   1          0.45        -22.28        17.33 o                         
 -15   0   1         35.67         93.17        50.91 o                         
 -14   0   1        427.67        419.68         9.12 o                         
 -13   0   1          6.05        -15.89        10.59 o                         
 -12   0   1          1.68         32.73        10.84 o                         
 -11   0   1        110.73        133.04         7.00 o                         
 -10   0   1        266.92        229.45         6.90 o                         
  -9   0   1        173.94        193.71        10.40 o                         
  -8   0   1        387.41        347.16         7.69 o                         
  -7   0   1        653.60        650.91         7.56 o                         
  -6   0   1       2083.81       2226.33        27.51 o                         
  -5   0   1         29.77         23.13         6.25 o                         
  -4   0   1       2542.47       2437.32        28.88 o                         
  -3   0   1       5613.41       5117.33        82.01 o                         
  -2   0   1        221.07        156.85        12.15 o                         
  -1   0   1         15.17         38.80        11.90 o                         
   1   0   1       1480.10       1513.97        30.85 o                         
   2   0   1      19568.31      20638.46        66.61 o                         
   3   0   1       7980.98       8006.28        73.56 o                         
   4   0   1        149.65        127.45         6.12 o                         
   5   0   1       3434.23       3462.61        30.12 o                         
   6   0   1       1833.51       1952.00        18.63 o                         
   7   0   1        228.75        265.68         5.73 o                         
   8   0   1        113.97        145.33         7.80 o                         
   9   0   1       3979.10       4088.31        31.91 o                         
  10   0   1          1.03        -16.40        10.93 o                         
  11   0   1         32.19         52.94        10.54 o                         
  12   0   1        350.30        374.79        17.82 o                         
  13   0   1         34.84         62.45        15.49 o                         
  14   0   1          1.44          1.93        21.29 o                         
 -15   1   1         64.93        101.07        32.18 o                         
 -14   1   1         20.64        -22.52        26.97 o                         
 -13   1   1        106.72        114.87        17.31 o                         
 -12   1   1        460.71        444.71        17.66 o                         
 -11   1   1        144.00        142.06         7.46 o                         
 -10   1   1        702.89        686.24        14.22 o                         
  -9   1   1        354.70        422.61         7.54 o                         
  -8   1   1        117.19        128.69         7.07 o                         
  -7   1   1        546.25        632.86         7.65 o                         
  -6   1   1         28.38         22.98         6.13 o                         
  -5   1   1      11160.09      11400.28       164.58 o                         
  -4   1   1       4667.53       4290.61        46.01 o                         
  -3   1   1        107.38         67.39         9.75 o                         
  -2   1   1       9773.98       9641.58       156.98 o                         
  -1   1   1        937.47        882.02        38.23 o                         
   0   1   1        777.60        822.42        31.76 o                         
   1   1   1        481.43        411.27        10.09 o                         
   2   1   1       1066.91        942.63        11.18 o                         
   3   1   1       3102.31       2970.80        32.35 o                         
   4   1   1         34.40         22.76         6.01 o                         
   5   1   1       1434.33       1421.71         8.78 o                         
   6   1   1        248.41        191.35         5.92 o                         
   7   1   1        553.01        593.35         7.77 o                         
   8   1   1        584.74        599.48         9.52 o                         
   9   1   1        238.62        247.31        21.52 o                         
  10   1   1        265.83        258.47         8.97 o                         
  11   1   1        131.60        176.72        25.38 o                         
  12   1   1        235.41        233.89        12.32 o                         
  13   1   1        239.95        227.39        10.57 o                         
  14   1   1         22.15        -21.66        14.44 o                         
 -15   2   1        323.89        336.98         9.86 o                         
 -14   2   1        268.29        264.18        10.05 o                         
 -13   2   1          3.01         -3.56         6.32 o                         
 -12   2   1        586.33        602.17        15.17 o                         
 -11   2   1          8.13         11.56         7.10 o                         
 -10   2   1          8.63         16.91         7.82 o                         
  -9   2   1          1.79         10.32         7.34 o                         
  -8   2   1        367.96        455.21         8.71 o                         
  -7   2   1        184.23        214.57         8.40 o                         
  -6   2   1       2489.73       2660.21        27.19 o                         
  -5   2   1       2416.25       2712.89        40.81 o                         
  -4   2   1         47.91         23.22         6.90 o                         
  -3   2   1       2359.57       2327.32        62.22 o                         
  -2   2   1       9348.17       8629.40       244.13 o                         
  -1   2   1       1084.68       1017.44        18.65 o                         
   0   2   1       3737.57       3374.45        52.86 o                         
   1   2   1       1140.61       1009.41        11.53 o                         
   2   2   1       1968.38       1844.28        11.46 o                         
   3   2   1        226.16        301.05         6.51 o                         
   4   2   1       2768.09       2810.50        26.00 o                         
   5   2   1        934.35        932.38         7.48 o                         
   6   2   1       1320.62       1375.32         7.80 o                         
   7   2   1        291.84        267.47         6.34 o                         
   8   2   1       1072.42       1091.63        18.98 o                         
   9   2   1       1430.03       1348.37        14.40 o                         
  10   2   1          8.31          1.15         6.75 o                         
  11   2   1         23.78         19.09         9.20 o                         
  12   2   1        294.11        289.61         7.73 o                         
  13   2   1         65.42         26.37        12.75 o                         
  14   2   1        590.86        531.08        21.67 o                         
 -15   3   1          3.72         -3.10        44.74 o                         
 -14   3   1         94.89         81.44         6.88 o                         
 -13   3   1          3.52         11.78         8.06 o                         
 -12   3   1          5.60         -0.94         6.51 o                         
 -11   3   1        402.54        418.33         7.03 o                         
 -10   3   1         44.41         69.10         7.16 o                         
  -9   3   1        171.04        171.27         6.91 o                         
  -8   3   1        882.41        896.32        19.60 o                         
  -7   3   1        229.47        222.67         6.78 o                         
  -6   3   1       2788.07       3251.46        69.62 o                         
  -5   3   1       4017.05       4240.29        81.16 o                         
  -4   3   1        245.80        201.32         6.92 o                         
  -3   3   1          0.32          0.55         7.43 o                         
  -2   3   1          1.53         17.05         8.60 o                         
  -1   3   1      12088.72      12175.53       151.61 o                         
   0   3   1        991.88        979.09         8.89 o                         
   1   3   1        540.20        610.42         8.22 o                         
   2   3   1       5228.22       4784.76        49.30 o                         
   3   3   1       3361.70       3350.85        32.35 o                         
   4   3   1        490.49        398.48         6.75 o                         
   5   3   1        111.87         92.79         6.89 o                         
   6   3   1       1127.38       1035.32        14.08 o                         
   7   3   1        219.13        246.13        17.35 o                         
   8   3   1        565.65        564.17        15.10 o                         
   9   3   1        598.52        572.32        12.19 o                         
  10   3   1        165.84        191.70        22.30 o                         
  11   3   1          0.04          7.39         6.59 o                         
  12   3   1        297.98        278.98        19.85 o                         
  13   3   1         41.89         23.80         8.38 o                         
 -15   4   1        243.27        284.71        13.89 o                         
 -14   4   1          0.06         15.98         9.54 o                         
 -13   4   1         95.16        102.24         7.14 o                         
 -12   4   1        527.41        527.19        13.93 o                         
 -11   4   1          8.60          9.40         9.48 o                         
 -10   4   1        443.23        457.73        10.34 o                         
  -9   4   1        138.59        120.37         9.51 o                         
  -8   4   1         19.10         12.51         8.65 o                         
  -7   4   1       2038.42       2223.68        34.85 o                         
  -6   4   1        113.86        104.76         6.10 o                         
  -5   4   1       1791.85       1772.73        40.89 o                         
  -4   4   1         17.58         24.31         7.08 o                         
  -3   4   1        250.37        300.91         7.89 o                         
  -2   4   1        968.19        907.60        10.69 o                         
  -1   4   1         59.35         58.59         6.42 o                         
   0   4   1         17.02         26.04         6.34 o                         
   1   4   1       7024.24       6596.82        60.26 o                         
   2   4   1         79.73        115.80         6.53 o                         
   3   4   1        245.25        270.30        13.09 o                         
   4   4   1       1389.30       1344.31         8.23 o                         
   5   4   1         85.87        140.77        11.41 o                         
   6   4   1        274.02        259.27         5.64 o                         
   7   4   1       1255.27       1313.96        22.25 o                         
   8   4   1        125.67        128.58         5.27 o                         
   9   4   1          3.09         10.07        12.41 o                         
  10   4   1          1.37          5.46        14.88 o                         
  11   4   1         66.02         74.72         8.52 o                         
  12   4   1          0.02          2.42        13.34 o                         
  13   4   1         51.29         65.93        17.87 o                         
 -15   5   1          0.57         20.59         9.87 o                         
 -14   5   1          9.65          1.91         8.50 o                         
 -13   5   1        153.75        156.65        11.43 o                         
 -12   5   1        183.62        197.86        12.55 o                         
 -11   5   1         73.78         88.46         9.41 o                         
 -10   5   1         37.29         14.80        13.92 o                         
  -9   5   1       2390.35       2536.40        45.11 o                         
  -8   5   1       2500.96       2553.20        65.61 o                         
  -7   5   1        479.42        525.34         8.55 o                         
  -6   5   1         53.97         64.41         6.08 o                         
  -5   5   1       3521.13       3664.78       126.23 o                         
  -4   5   1         54.86         93.29         7.45 o                         
  -3   5   1       5980.03       5753.11        31.32 o                         
  -2   5   1        122.07        111.54         6.29 o                         
  -1   5   1        155.55        143.85         6.71 o                         
   0   5   1        178.44        188.74         5.67 o                         
   1   5   1         13.57         13.87         7.84 o                         
   2   5   1          4.41          9.36         7.25 o                         
   3   5   1       1019.07       1080.83         7.19 o                         
   4   5   1        117.73        144.04         7.84 o                         
   5   5   1         35.55         22.45         7.69 o                         
   6   5   1        335.35        312.49         5.66 o                         
   7   5   1       1190.52       1163.89        16.39 o                         
   8   5   1       1653.41       1582.99        44.96 o                         
   9   5   1        952.34        964.56        20.01 o                         
  10   5   1        452.99        439.77        11.32 o                         
  11   5   1         29.77         64.58        12.74 o                         
  12   5   1          0.94         10.50         9.85 o                         
 -15   6   1        117.00         70.26         9.14 o                         
 -14   6   1         19.27         22.58         7.03 o                         
 -13   6   1         76.28        104.20        21.22 o                         
 -12   6   1       1192.63       1236.61        29.64 o                         
 -11   6   1         31.54         30.96         9.23 o                         
 -10   6   1          4.54         10.74         6.66 o                         
  -9   6   1       3345.97       3345.32        65.55 o                         
  -8   6   1        592.36        670.85        10.35 o                         
  -7   6   1        205.29        205.50         7.29 o                         
  -6   6   1        690.44        604.34        23.43 o                         
  -5   6   1          0.60         -5.93         6.62 o                         
  -4   6   1        924.65        920.74        12.17 o                         
  -3   6   1       4604.66       4963.57        62.17 o                         
  -2   6   1          0.51         -8.82         5.88 o                         
  -1   6   1        202.58        226.25         6.52 o                         
   0   6   1       3765.64       3774.64        27.95 o                         
   1   6   1         14.66          9.91         6.82 o                         
   2   6   1       1153.50       1263.54        23.64 o                         
   3   6   1        120.90        107.33         9.21 o                         
   4   6   1          1.03          5.74         6.12 o                         
   5   6   1        116.21        122.42         7.08 o                         
   6   6   1        436.99        474.41        13.27 o                         
   7   6   1         85.95         89.59        11.94 o                         
   8   6   1        658.62        658.72        14.75 o                         
   9   6   1        146.56        148.98        13.34 o                         
  10   6   1        220.19        272.87        49.61 o                         
  11   6   1         20.25         66.11        10.96 o                         
  12   6   1          6.61         12.10         8.90 o                         
 -14   7   1        101.87        119.22         7.68 o                         
 -13   7   1        138.76        138.33         7.82 o                         
 -12   7   1          9.24         -0.02         7.44 o                         
 -11   7   1         58.46         68.75         9.51 o                         
 -10   7   1        157.79        137.35         6.47 o                         
  -9   7   1          0.40         -2.45         6.73 o                         
  -8   7   1        257.85        245.36         7.00 o                         
  -7   7   1        199.93        167.99         7.30 o                         
  -6   7   1       1252.00       1279.89        38.74 o                         
  -5   7   1        180.05        212.34         6.99 o                         
  -4   7   1        511.94        617.49        11.17 o                         
  -3   7   1        151.69        137.12         5.76 o                         
  -2   7   1       1988.76       2148.91        36.47 o                         
  -1   7   1         26.74         16.24         8.97 o                         
   0   7   1       1121.92       1213.55        15.40 o                         
   1   7   1       1874.01       1881.11        25.52 o                         
   2   7   1         59.29         53.29         9.57 o                         
   3   7   1        222.85        258.43         5.49 o                         
   4   7   1          3.28         20.33         7.12 o                         
   5   7   1        765.08        733.03        16.47 o                         
   6   7   1        311.10        327.28        14.15 o                         
   7   7   1         53.76         77.74         7.61 o                         
   8   7   1          8.86         18.24         8.00 o                         
   9   7   1         14.96         40.90        26.60 o                         
  10   7   1          2.60         15.52        15.37 o                         
  11   7   1          1.37         -6.71         8.70 o                         
 -14   8   1        289.91        264.67         8.49 o                         
 -13   8   1        689.06        718.53        12.01 o                         
 -12   8   1         39.28         29.05        10.78 o                         
 -11   8   1        199.07        207.50         9.97 o                         
 -10   8   1         44.81         46.79         7.77 o                         
  -9   8   1         56.07         72.59         9.60 o                         
  -8   8   1       1487.67       1414.76        38.72 o                         
  -7   8   1        234.99        200.98        12.78 o                         
  -6   8   1        199.37        188.58         8.76 o                         
  -5   8   1        764.34        773.54        19.40 o                         
  -4   8   1         47.46         61.13         8.08 o                         
  -3   8   1        248.41        235.49         6.83 o                         
  -2   8   1        349.99        395.20        21.38 o                         
  -1   8   1        127.98        106.39         8.08 o                         
   0   8   1         35.87         51.71         8.18 o                         
   1   8   1          2.86          2.90         5.93 o                         
   2   8   1        180.08        184.81         7.56 o                         
   3   8   1        157.24        190.82        10.98 o                         
   4   8   1         44.74         73.18        13.06 o                         
   5   8   1          2.00          0.92         6.20 o                         
   6   8   1        447.13        428.79        13.91 o                         
   7   8   1        264.71        223.64        12.52 o                         
   8   8   1        282.78        269.57        14.80 o                         
   9   8   1         30.64         52.10        26.68 o                         
  10   8   1        227.58        181.48        14.03 o                         
 -14   9   1        182.40        140.36         9.60 o                         
 -13   9   1          2.38         -3.02        19.29 o                         
 -12   9   1        116.55        147.03        14.37 o                         
 -11   9   1         46.74         36.82         7.65 o                         
 -10   9   1         33.36         25.31         9.34 o                         
  -9   9   1         44.52         33.19         6.89 o                         
  -8   9   1        484.43        491.51         7.84 o                         
  -7   9   1       1647.39       1658.91        30.49 o                         
  -6   9   1       2724.32       2767.26        67.51 o                         
  -5   9   1         46.49         76.69        12.20 o                         
  -4   9   1        141.71        147.35         6.90 o                         
  -3   9   1         14.34         22.38         6.40 o                         
  -2   9   1        326.76        309.31        11.13 o                         
  -1   9   1         90.37        121.74        10.56 o                         
   0   9   1         18.22         11.99         5.87 o                         
   1   9   1        557.85        565.54         8.21 o                         
   2   9   1          0.91          3.61         6.04 o                         
   3   9   1        121.58        102.01        20.48 o                         
   4   9   1         92.98        137.70        18.14 o                         
   5   9   1         76.50         78.53        11.03 o                         
   6   9   1          0.41         -6.97        14.57 o                         
   7   9   1       1041.59        986.87        22.58 o                         
   8   9   1          3.50         12.27        11.39 o                         
   9   9   1        118.19        147.72        13.52 o                         
 -13  10   1         19.75         13.27        11.18 o                         
 -12  10   1         19.43         15.38        15.45 o                         
 -11  10   1         84.56         95.41        10.58 o                         
 -10  10   1        114.22        120.72         7.30 o                         
  -9  10   1         30.83         36.87         9.07 o                         
  -8  10   1         28.43         10.11        13.32 o                         
  -7  10   1        377.14        408.48        10.30 o                         
  -6  10   1        336.32        338.55        12.88 o                         
  -5  10   1        378.74        375.51        16.20 o                         
  -4  10   1        380.02        387.97        15.74 o                         
  -3  10   1        173.04        163.77         6.70 o                         
  -2  10   1          7.93         29.43        10.63 o                         
  -1  10   1          2.36        -15.08        10.05 o                         
   0  10   1        710.40        675.19        12.60 o                         
   1  10   1        242.75        247.52         5.91 o                         
   2  10   1       1032.39       1052.52        22.39 o                         
   3  10   1         23.68         13.56         9.73 o                         
   4  10   1        109.32        104.63         7.20 o                         
   5  10   1         52.93         71.96        10.71 o                         
   6  10   1         60.87         69.82        11.27 o                         
   7  10   1         14.35         10.49         6.73 o                         
   8  10   1         14.62         -0.71         5.29 o                         
 -13  11   1         83.26        115.93         9.27 o                         
 -12  11   1        497.74        495.76        15.60 o                         
 -11  11   1          6.89         -1.26         7.80 o                         
 -10  11   1         16.86         29.20         7.38 o                         
  -9  11   1        514.21        568.10        13.95 o                         
  -8  11   1        396.17        424.33        14.85 o                         
  -7  11   1        482.10        444.07        10.78 o                         
  -6  11   1         12.89         20.36         8.16 o                         
  -5  11   1        267.31        281.30        10.17 o                         
  -4  11   1         98.28         93.40        11.46 o                         
  -3  11   1        626.23        649.88        11.44 o                         
  -2  11   1        166.64        161.53         7.81 o                         
  -1  11   1        949.30        956.11        10.13 o                         
   0  11   1        352.51        356.71        11.67 o                         
   1  11   1       1619.46       1693.50        10.70 o                         
   2  11   1        299.48        317.52        12.50 o                         
   3  11   1         46.38         71.91        16.70 o                         
   4  11   1          1.35          7.26        13.15 o                         
   5  11   1        343.53        327.80        18.29 o                         
   6  11   1        160.56        182.26         9.53 o                         
   7  11   1         11.09         14.99        17.08 o                         
 -12  12   1         62.66         70.62        33.94 o                         
 -11  12   1        459.37        463.56        26.14 o                         
 -10  12   1        144.10        179.42         8.53 o                         
  -9  12   1          4.05          1.73         7.33 o                         
  -8  12   1        151.46        122.97        16.39 o                         
  -7  12   1         39.64         37.96        20.31 o                         
  -6  12   1         45.80         46.35        12.67 o                         
  -5  12   1        126.17        150.94        14.44 o                         
  -4  12   1        278.49        274.99        22.34 o                         
  -3  12   1        154.19        152.10        10.86 o                         
  -2  12   1          1.53        -24.46        16.31 o                         
  -1  12   1        810.39        793.39        27.02 o                         
   0  12   1          0.70         24.76        14.95 o                         
   1  12   1       1196.94       1292.70        22.05 o                         
   2  12   1        342.44        341.28        14.15 o                         
   3  12   1         69.01        104.00        22.87 o                         
   4  12   1        269.61        255.30        16.59 o                         
   5  12   1         42.17         39.28        13.22 o                         
   6  12   1         64.95         58.80         7.97 o                         
 -10  13   1        133.17        115.96        11.66 o                         
  -9  13   1         71.84         94.00        19.32 o                         
  -8  13   1        129.94        124.06        14.24 o                         
  -7  13   1         78.98         75.35        10.54 o                         
  -6  13   1         10.35         38.62        21.20 o                         
  -5  13   1        153.59        145.07        25.75 o                         
  -4  13   1        137.37        153.73        11.05 o                         
  -3  13   1        265.06        258.57        17.56 o                         
  -2  13   1        116.75        130.41         8.68 o                         
  -1  13   1        179.97        163.78         6.35 o                         
   0  13   1        142.26        126.47        11.04 o                         
   1  13   1         20.01         67.32        33.07 o                         
   2  13   1         46.18         63.97        10.96 o                         
   3  13   1         17.78         30.07         9.44 o                         
   4  13   1        103.51         90.39        16.81 o                         
  -9  14   1         34.00         57.51        16.36 o                         
  -8  14   1         24.27         33.99        11.20 o                         
  -7  14   1          2.05         -4.84        11.27 o                         
  -6  14   1         57.86         54.37        10.45 o                         
  -5  14   1         37.30          9.34        42.40 o                         
  -4  14   1          6.13         17.12         7.39 o                         
  -3  14   1        317.05        313.35         9.40 o                         
  -2  14   1          1.84         -5.09         8.33 o                         
  -1  14   1         30.27         24.23         6.20 o                         
   0  14   1        160.11        137.35        18.35 o                         
   1  14   1        174.71        165.87        14.13 o                         
   2  14   1         24.47         56.48        14.60 o                         
  -6  15   1         18.89         -8.58        10.91 o                         
  -5  15   1         37.18         85.43        32.38 o                         
  -4  15   1          0.06         22.81        29.18 o                         
  -3  15   1         92.97        125.19        18.13 o                         
  -2  15   1        228.44        204.00        17.84 o                         
  -1  15   1          2.25         33.98        21.73 o                         
  -1 -15   2          1.91        -14.89         9.93 o                         
   0 -15   2         12.84         38.42        14.98 o                         
   1 -15   2         80.33        104.18        19.65 o                         
   2 -15   2         41.05         52.48         9.93 o                         
   3 -15   2         84.61         80.13        20.10 o                         
   4 -15   2         26.57         27.90        36.54 o                         
   5 -15   2         25.06         39.50        25.01 o                         
   6 -15   2         31.01          1.72         8.79 o                         
   7 -15   2         61.32        102.56        15.61 o                         
   8 -15   2        102.09        107.31        23.87 o                         
  -3 -14   2         78.85         95.40         5.66 o                         
  -2 -14   2         29.78         39.44        11.16 o                         
  -1 -14   2         90.11         92.79         6.10 o                         
   0 -14   2         57.33         61.91        16.17 o                         
   1 -14   2          0.20        -10.19         6.85 o                         
   2 -14   2        243.12        216.39        17.15 o                         
   3 -14   2        246.64        240.19         7.01 o                         
   4 -14   2         23.07          7.27         6.87 o                         
   5 -14   2         65.02         73.69         8.06 o                         
   6 -14   2         11.94         10.42         9.67 o                         
   7 -14   2        185.69        177.78        12.71 o                         
   8 -14   2         18.30         41.05         8.33 o                         
   9 -14   2         61.45         73.07        21.68 o                         
  10 -14   2        209.51        216.84        10.12 o                         
  -5 -13   2          7.75         32.36        23.71 o                         
  -4 -13   2        226.08        211.32        15.97 o                         
  -3 -13   2         26.62         26.96        13.32 o                         
  -2 -13   2          3.91          3.77         7.55 o                         
  -1 -13   2        141.55        172.01        10.04 o                         
   0 -13   2         64.35         94.95        10.39 o                         
   1 -13   2         79.51         49.61        10.75 o                         
   2 -13   2         30.59         29.98        16.11 o                         
   3 -13   2         81.68         86.69        10.59 o                         
   4 -13   2        290.31        278.10         6.47 o                         
   5 -13   2        189.63        265.83        32.83 o                         
   6 -13   2        438.63        408.36        20.47 o                         
   7 -13   2        180.63        155.85        10.72 o                         
   8 -13   2         27.36         10.90        12.29 o                         
   9 -13   2        107.79        112.73        20.77 o                         
  10 -13   2          0.20        -13.81         9.21 o                         
  11 -13   2         10.87          5.21        20.30 o                         
  -7 -12   2          3.12         40.56        21.21 o                         
  -6 -12   2         45.72         19.33        17.21 o                         
  -5 -12   2          9.27         37.20        17.54 o                         
  -4 -12   2         90.43         82.28         6.75 o                         
  -3 -12   2        223.51        202.32        14.45 o                         
  -2 -12   2          4.87          2.59        12.75 o                         
  -1 -12   2         73.54         66.52         5.84 o                         
   0 -12   2        988.46        936.09        14.84 o                         
   1 -12   2        141.67        151.09        10.03 o                         
   2 -12   2        801.76        791.36        13.71 o                         
   3 -12   2        864.62        843.85        18.20 o                         
   4 -12   2        497.12        451.80        15.41 o                         
   5 -12   2         23.71         19.68        13.46 o                         
   6 -12   2         64.40         44.62        17.87 o                         
   7 -12   2          0.07         -8.97        12.04 o                         
   8 -12   2        107.68         73.84         8.10 o                         
   9 -12   2        102.70         88.63         7.56 o                         
  10 -12   2         43.25         58.68        13.84 o                         
  11 -12   2         18.95        -14.45        10.92 o                         
  12 -12   2          0.27        -17.25        11.50 o                         
  -8 -11   2        104.01        103.58         8.56 o                         
  -7 -11   2        391.20        332.18        14.09 o                         
  -6 -11   2          1.72         14.28         7.15 o                         
  -5 -11   2        382.70        347.10         6.34 o                         
  -4 -11   2         14.98         29.60         6.91 o                         
  -3 -11   2         22.25         21.43         9.14 o                         
  -2 -11   2        216.37        226.70         8.53 o                         
  -1 -11   2        202.43        178.11         5.65 o                         
   0 -11   2       2854.61       2866.54        21.15 o                         
   1 -11   2        268.67        288.62         6.44 o                         
   2 -11   2          0.01         17.27         8.03 o                         
   3 -11   2        153.53        131.63         8.21 o                         
   4 -11   2        127.43        132.06         8.92 o                         
   5 -11   2        189.10        173.65        12.87 o                         
   6 -11   2          0.34          0.97         8.22 o                         
   7 -11   2          0.70          2.26         8.68 o                         
   8 -11   2         22.58         47.04        19.62 o                         
   9 -11   2        630.99        582.37        16.84 o                         
  10 -11   2          5.64          4.30         7.44 o                         
  11 -11   2        574.06        564.42        18.66 o                         
  12 -11   2        140.56        134.05         7.66 o                         
  13 -11   2        128.73        143.49         9.05 o                         
  -9 -10   2         94.29         82.91        10.71 o                         
  -8 -10   2         39.45         46.12        26.01 o                         
  -7 -10   2        204.38        225.39        15.67 o                         
  -6 -10   2          6.83         -1.16        14.72 o                         
  -5 -10   2          0.06         43.31        21.25 o                         
  -4 -10   2       1858.36       1835.24        11.00 o                         
  -3 -10   2        405.10        409.51         6.75 o                         
  -2 -10   2       1834.84       1867.86        16.27 o                         
  -1 -10   2        310.05        310.74        10.59 o                         
   0 -10   2          8.04         -5.68         8.04 o                         
   1 -10   2          9.34          2.97         5.94 o                         
   2 -10   2        638.81        580.88         5.88 o                         
   3 -10   2        292.05        275.42         8.31 o                         
   4 -10   2        408.27        406.60         7.62 o                         
   5 -10   2       2413.97       2367.03        30.01 o                         
   6 -10   2          0.57         -1.62         6.51 o                         
   7 -10   2        238.16        241.24        13.19 o                         
   8 -10   2         76.30         76.12         6.64 o                         
   9 -10   2        684.93        708.98        20.73 o                         
  10 -10   2        375.55        354.63        20.63 o                         
  11 -10   2         75.74         61.74         7.51 o                         
  12 -10   2        279.80        238.04         7.62 o                         
  13 -10   2         18.01         20.57        11.60 o                         
 -10  -9   2         21.99         44.22        27.84 o                         
  -9  -9   2          1.28         19.30         7.52 o                         
  -8  -9   2         97.07         90.92        14.82 o                         
  -7  -9   2        213.94        195.57        12.13 o                         
  -6  -9   2          0.79        -11.82         8.27 o                         
  -5  -9   2          3.90          6.93         8.39 o                         
  -4  -9   2         30.28         38.07         5.28 o                         
  -3  -9   2         40.73         34.02         9.85 o                         
  -2  -9   2        417.62        408.88        10.59 o                         
  -1  -9   2        937.01        977.75         6.42 o                         
   0  -9   2       1948.01       1991.20        22.51 o                         
   1  -9   2        668.05        715.72        11.87 o                         
   2  -9   2        176.96        214.16         5.40 o                         
   3  -9   2        128.61        143.29         5.35 o                         
   4  -9   2        819.29        885.62        22.56 o                         
   5  -9   2         54.82         91.97         6.55 o                         
   6  -9   2        509.90        516.78        12.40 o                         
   7  -9   2         61.98         55.38        11.21 o                         
   8  -9   2         60.33         67.52        21.15 o                         
   9  -9   2        273.98        225.36        31.49 o                         
  10  -9   2          5.21        -16.52        11.63 o                         
  11  -9   2        330.66        329.58        12.62 o                         
  12  -9   2         24.78         55.14        10.82 o                         
  13  -9   2          5.91        -10.45         9.78 o                         
  14  -9   2        492.59        472.07        14.34 o                         
 -11  -8   2        280.88        238.98        23.21 o                         
 -10  -8   2          2.41         25.90        11.26 o                         
  -9  -8   2        473.53        417.02        12.75 o                         
  -8  -8   2         75.76         89.71         7.68 o                         
  -7  -8   2        182.00        183.32         7.81 o                         
  -6  -8   2       1143.53       1137.05        20.79 o                         
  -5  -8   2        212.03        234.88        14.33 o                         
  -4  -8   2        420.06        428.54         6.34 o                         
  -3  -8   2         29.53         35.39         5.07 o                         
  -2  -8   2       1101.94       1085.58        13.87 o                         
  -1  -8   2         45.56         48.57         9.51 o                         
   0  -8   2         13.65         16.08        12.43 o                         
   1  -8   2        111.37        120.66         5.21 o                         
   2  -8   2        259.45        226.06         9.06 o                         
   3  -8   2        169.15        197.53         5.96 o                         
   4  -8   2        998.94        988.70         7.87 o                         
   5  -8   2          0.02          8.60         8.50 o                         
   6  -8   2        139.00        157.02        21.78 o                         
   7  -8   2       4977.70       4947.71       107.33 o                         
   8  -8   2         75.75         80.35         6.78 o                         
   9  -8   2         20.36          9.87         6.62 o                         
  10  -8   2        358.78        328.65         6.99 o                         
  11  -8   2        470.14        498.71        13.67 o                         
  12  -8   2         16.01         13.88         7.03 o                         
  13  -8   2         86.93         89.97         8.63 o                         
  14  -8   2        120.15        110.66         9.87 o                         
 -12  -7   2         17.72         58.17        29.68 o                         
 -11  -7   2         16.30         37.79         5.63 o                         
 -10  -7   2          1.45         -2.29         8.59 o                         
  -9  -7   2          1.37         22.22        15.11 o                         
  -8  -7   2        377.92        321.58         6.37 o                         
  -7  -7   2        326.64        362.99         7.17 o                         
  -6  -7   2         39.13         39.50         9.97 o                         
  -5  -7   2        256.00        269.30         5.24 o                         
  -4  -7   2         65.47         53.61         5.25 o                         
  -3  -7   2       1548.44       1475.42        28.44 o                         
  -2  -7   2        154.47        129.36         5.32 o                         
  -1  -7   2          5.60          6.46         8.17 o                         
   0  -7   2       1631.14       1678.74        19.21 o                         
   1  -7   2        854.78        914.81         8.43 o                         
   2  -7   2        673.36        697.18         9.13 o                         
   3  -7   2          3.00         -9.06         6.04 o                         
   4  -7   2          0.25         -2.40         5.92 o                         
   5  -7   2         97.21        170.81         5.94 o                         
   6  -7   2         35.32         45.67         6.38 o                         
   7  -7   2          2.88         11.33         6.05 o                         
   8  -7   2       2126.24       2182.47        33.10 o                         
   9  -7   2        414.44        428.72        11.02 o                         
  10  -7   2          0.85         15.66         5.97 o                         
  11  -7   2        100.34        105.34        10.68 o                         
  12  -7   2         56.84         53.74         7.29 o                         
  13  -7   2         17.88         19.95        12.74 o                         
  14  -7   2        865.57        863.45        21.76 o                         
 -12  -6   2        196.79        230.73        13.46 o                         
 -11  -6   2         45.37         77.11        20.16 o                         
 -10  -6   2         72.80         88.48         7.51 o                         
  -9  -6   2         98.29         93.64        12.68 o                         
  -8  -6   2        187.64        212.27         8.70 o                         
  -7  -6   2        178.63        195.78        20.51 o                         
  -6  -6   2        375.79        319.71         5.69 o                         
  -5  -6   2          0.70         -2.79         5.62 o                         
  -4  -6   2        522.61        561.31        10.72 o                         
  -3  -6   2        113.63        198.70         9.26 o                         
  -2  -6   2        781.73        746.48        15.68 o                         
  -1  -6   2        158.79        157.42         5.22 o                         
   0  -6   2         58.09         38.46         5.47 o                         
   1  -6   2        264.97        262.64         5.81 o                         
   2  -6   2       3481.57       3984.03        33.58 o                         
   3  -6   2          0.78         -2.66         6.04 o                         
   4  -6   2        820.92        870.45        11.94 o                         
   5  -6   2       1668.35       1725.79        34.39 o                         
   6  -6   2         44.96         51.96         5.91 o                         
   7  -6   2        999.19       1001.51        10.67 o                         
   8  -6   2        180.95        204.08         7.56 o                         
   9  -6   2        853.49        922.65        25.44 o                         
  10  -6   2        216.70        259.70        13.42 o                         
  11  -6   2        117.55        127.06         8.24 o                         
  12  -6   2        105.84        122.05         6.22 o                         
  13  -6   2          0.57         12.61        29.97 o                         
  14  -6   2        239.48        251.00        63.65 o                         
  15  -6   2          3.76          4.29        13.08 o                         
 -13  -5   2         15.06         39.29        16.44 o                         
 -12  -5   2        472.85        426.40        18.74 o                         
 -11  -5   2         26.94         56.42        15.99 o                         
 -10  -5   2         21.03         32.44         9.98 o                         
  -9  -5   2        177.22        169.02        16.62 o                         
  -8  -5   2       2343.56       2312.17        19.90 o                         
  -7  -5   2         35.59         36.42        11.12 o                         
  -6  -5   2       1403.74       1380.94        14.61 o                         
  -5  -5   2         30.60          3.86        11.45 o                         
  -4  -5   2        262.77        256.30         9.71 o                         
  -3  -5   2        794.77        802.75        11.57 o                         
  -2  -5   2        747.73        951.90        10.05 o                         
  -1  -5   2        650.27        635.74        12.11 o                         
   0  -5   2       4049.37       3983.66        50.20 o                         
   1  -5   2         23.79         16.54         5.62 o                         
   2  -5   2         27.09         53.97         5.91 o                         
   3  -5   2       5499.97       5129.02        49.15 o                         
   4  -5   2        125.70        205.13         6.24 o                         
   5  -5   2        532.64        501.28         8.68 o                         
   6  -5   2        900.57       1095.87        21.78 o                         
   7  -5   2         40.24         61.58         5.66 o                         
   8  -5   2          1.25          3.74         5.63 o                         
   9  -5   2        210.45        176.25         6.15 o                         
  10  -5   2         85.75         94.07         7.22 o                         
  11  -5   2        233.12        201.22         7.15 o                         
  12  -5   2        233.20        209.09        14.57 o                         
  13  -5   2        174.81        167.60        12.91 o                         
  14  -5   2         16.76        -18.51        12.34 o                         
  15  -5   2         70.22         56.81        15.27 o                         
 -13  -4   2        395.57        408.46        17.05 o                         
 -12  -4   2          4.07          7.09        12.89 o                         
 -11  -4   2         61.31         37.45        14.89 o                         
 -10  -4   2        339.95        306.75        17.56 o                         
  -9  -4   2        931.46        988.95        33.00 o                         
  -8  -4   2       1965.42       1896.81        25.78 o                         
  -7  -4   2       1229.58       1212.91        10.25 o                         
  -6  -4   2        358.14        365.15         9.84 o                         
  -5  -4   2         61.53         65.53         8.33 o                         
  -4  -4   2         76.82        142.89        10.40 o                         
  -3  -4   2       1186.15       1108.94        20.84 o                         
  -2  -4   2       1902.16       1911.27        17.77 o                         
  -1  -4   2         22.77         10.32         5.32 o                         
   0  -4   2       1427.84       1259.43        14.23 o                         
   1  -4   2        565.42        546.25        10.47 o                         
   2  -4   2       2695.91       2519.08        18.86 o                         
   3  -4   2          3.31          0.73         5.81 o                         
   4  -4   2       5679.94       5614.58       119.83 o                         
   5  -4   2       3216.38       3367.90        71.13 o                         
   6  -4   2        971.46       1022.64        15.89 o                         
   7  -4   2          0.13          3.70         6.02 o                         
   8  -4   2        749.96        732.86         7.63 o                         
   9  -4   2       1230.46       1236.87        17.95 o                         
  10  -4   2        699.04        639.75         7.75 o                         
  11  -4   2          8.40         25.52        13.86 o                         
  12  -4   2         74.43         99.34        21.20 o                         
  13  -4   2        318.56        287.17         9.91 o                         
  14  -4   2          4.97          0.70        12.78 o                         
  15  -4   2         58.13         68.68         9.95 o                         
 -14  -3   2         16.89        -10.32        12.74 o                         
 -13  -3   2         86.59        103.44        11.12 o                         
 -12  -3   2        350.19        330.75        10.85 o                         
 -11  -3   2         22.64         57.89        12.57 o                         
 -10  -3   2         77.05         70.30         9.76 o                         
  -9  -3   2         86.03        104.23        11.38 o                         
  -8  -3   2       2237.64       2160.68        14.47 o                         
  -7  -3   2       1867.87       1825.46        24.86 o                         
  -6  -3   2         86.91        107.48         6.54 o                         
  -5  -3   2        797.03        837.90        10.72 o                         
  -4  -3   2       3459.57       3645.47        39.91 o                         
  -3  -3   2        331.18        274.88         6.27 o                         
  -2  -3   2        220.06        187.42         6.57 o                         
  -1  -3   2        697.46        771.79        10.75 o                         
   0  -3   2       3366.39       3322.04        27.14 o                         
   1  -3   2       4570.13       4046.58        47.11 o                         
   2  -3   2      12078.83      10789.64       159.30 o                         
   3  -3   2       2820.44       2726.08        45.49 o                         
   4  -3   2       1583.21       1592.63        23.09 o                         
   5  -3   2        849.99        961.28        18.01 o                         
   6  -3   2         65.13         62.90         6.24 o                         
   7  -3   2       1359.39       1657.37        31.34 o                         
   8  -3   2         20.21         13.11         5.73 o                         
   9  -3   2        569.64        565.60        41.40 o                         
  10  -3   2         77.21        104.58         6.36 o                         
  11  -3   2         30.78         50.52        10.04 o                         
  12  -3   2        222.22        206.60        16.65 o                         
  13  -3   2         22.15         47.38        13.32 o                         
  14  -3   2        334.63        358.84        13.09 o                         
  15  -3   2          1.85          8.93        12.47 o                         
 -14  -2   2          3.17         13.80         8.37 o                         
 -13  -2   2          4.86          7.33        16.11 o                         
 -12  -2   2          2.17         16.38         7.57 o                         
 -11  -2   2        965.31        935.64        18.59 o                         
 -10  -2   2         23.93          7.87         8.86 o                         
  -9  -2   2       1193.22       1219.90        30.53 o                         
  -8  -2   2        602.35        598.93         6.88 o                         
  -7  -2   2       2504.27       2568.08        35.94 o                         
  -6  -2   2        375.78        367.55         8.77 o                         
  -5  -2   2         75.03         65.98         7.25 o                         
  -4  -2   2          0.02         11.41         7.52 o                         
  -3  -2   2        218.57        202.41         7.19 o                         
  -2  -2   2      12004.34      11680.94       137.01 o                         
  -1  -2   2        408.47        396.87         7.74 o                         
   0  -2   2       4534.56       4181.52        44.00 o                         
   1  -2   2       1688.90       1506.11        26.33 o                         
   2  -2   2        461.75        489.37         8.91 o                         
   3  -2   2        833.35        822.38        17.77 o                         
   4  -2   2        641.60        755.04         8.22 o                         
   5  -2   2       5288.06       5484.27        71.87 o                         
   6  -2   2        363.10        399.44        11.37 o                         
   7  -2   2        295.76        376.32         6.68 o                         
   8  -2   2        171.56        175.00         6.05 o                         
   9  -2   2        658.64        707.24         7.98 o                         
  10  -2   2         19.04         20.04        13.55 o                         
  11  -2   2        606.45        627.03        10.32 o                         
  12  -2   2         17.76         25.68         6.99 o                         
  13  -2   2        339.11        369.35        21.82 o                         
  14  -2   2        134.83         99.59        13.08 o                         
  15  -2   2         22.13         40.43        12.82 o                         
 -14  -1   2        317.34        339.17        12.10 o                         
 -13  -1   2         99.74         97.62         6.11 o                         
 -12  -1   2        277.31        264.33        11.80 o                         
 -11  -1   2        539.14        517.16        10.27 o                         
 -10  -1   2        426.00        422.17        14.73 o                         
  -9  -1   2        333.98        355.31        12.38 o                         
  -8  -1   2         28.55         25.17        11.48 o                         
  -7  -1   2          3.10         12.44         6.07 o                         
  -6  -1   2        192.72        158.86         6.77 o                         
  -5  -1   2       1126.90       1290.89        20.72 o                         
  -4  -1   2       9784.95       9645.43       187.44 o                         
  -3  -1   2       1075.92        974.32         9.80 o                         
  -2  -1   2      16557.94      17442.81       259.82 o                         
  -1  -1   2        339.59        272.29         8.91 o                         
   0  -1   2       3561.23       3452.16        93.54 o                         
   1  -1   2          9.64          6.55         9.03 o                         
   2  -1   2       4228.68       3969.33        68.39 o                         
   3  -1   2        614.43        624.06         8.94 o                         
   4  -1   2          7.95          3.00         7.01 o                         
   5  -1   2       1890.47       1589.46        30.58 o                         
   6  -1   2         16.93         27.03         6.04 o                         
   7  -1   2          0.00         -8.15         5.43 o                         
   8  -1   2         26.31         20.19         5.68 o                         
   9  -1   2       1129.40       1164.33        34.84 o                         
  10  -1   2        121.89        122.67         7.75 o                         
  11  -1   2        630.64        646.79        32.93 o                         
  12  -1   2        489.44        510.86         7.75 o                         
  13  -1   2          2.33          1.60        15.24 o                         
  14  -1   2         95.48        118.81        13.04 o                         
 -15   0   2          7.60         19.50         7.90 o                         
 -14   0   2          1.25         -1.32         7.62 o                         
 -13   0   2          3.33         10.28         6.36 o                         
 -12   0   2        196.27        209.25         9.45 o                         
 -11   0   2        198.36        162.62         8.19 o                         
 -10   0   2         10.98          6.30         7.71 o                         
  -9   0   2          0.04         14.26         7.47 o                         
  -8   0   2        941.68        917.73        18.43 o                         
  -7   0   2       1719.07       1778.02        13.62 o                         
  -6   0   2       7058.89       7378.75        65.98 o                         
  -5   0   2       2962.67       2730.15        20.71 o                         
  -4   0   2       2728.43       2512.66        40.13 o                         
  -3   0   2       8151.86       7805.91       106.37 o                         
  -2   0   2       7478.67       7324.97       139.70 o                         
  -1   0   2        532.72        502.52         9.56 o                         
   0   0   2          2.69         23.16         9.84 o                         
   1   0   2        267.98        310.44         9.56 o                         
   2   0   2        327.14        305.40         8.72 o                         
   3   0   2       1991.32       2029.53        26.13 o                         
   4   0   2       2291.42       2107.00        32.85 o                         
   5   0   2          2.36         20.58         5.83 o                         
   6   0   2         29.09         41.71         5.03 o                         
   7   0   2       2065.54       2296.19        24.62 o                         
   8   0   2       1430.69       1493.26        23.38 o                         
   9   0   2         36.66         66.98        12.22 o                         
  10   0   2        280.13        308.59         7.52 o                         
  11   0   2        484.89        493.57        21.74 o                         
  12   0   2        175.97        169.53         9.87 o                         
  13   0   2          1.46          8.76         6.81 o                         
 -15   1   2        303.41        327.61        22.58 o                         
 -14   1   2         24.58         32.88         7.32 o                         
 -13   1   2        191.57        181.57        22.09 o                         
 -12   1   2         24.51         54.58         6.15 o                         
 -11   1   2        183.46        214.29         6.37 o                         
 -10   1   2        386.93        413.44        14.17 o                         
  -9   1   2        388.04        407.01         6.16 o                         
  -8   1   2        792.15        821.04        18.12 o                         
  -7   1   2          0.11         -3.63         5.82 o                         
  -6   1   2       2588.01       2838.73        19.98 o                         
  -5   1   2         53.89        135.97         6.38 o                         
  -4   1   2       1419.55       1202.97        14.93 o                         
  -3   1   2      12928.81      13067.59       322.47 o                         
  -2   1   2       7423.46       7006.29       110.50 o                         
  -1   1   2       1420.95       1196.02        49.19 o                         
   0   1   2        227.09        192.41         9.38 o                         
   1   1   2       7107.69       6970.94       151.41 o                         
   2   1   2        951.43       1004.91         8.77 o                         
   3   1   2        525.02        471.42         6.54 o                         
   4   1   2       2371.23       2194.34        20.20 o                         
   5   1   2        640.75        641.15         7.91 o                         
   6   1   2        218.91        211.14         6.14 o                         
   7   1   2         38.18         62.84         5.86 o                         
   8   1   2       1278.68       1407.45        18.82 o                         
   9   1   2         30.49         38.00        13.95 o                         
  10   1   2          0.47         -0.98        16.25 o                         
  11   1   2        133.84        149.49         8.31 o                         
  12   1   2         86.91         85.06         6.26 o                         
  13   1   2         78.07         84.86        19.78 o                         
  14   1   2        821.33        787.63        15.46 o                         
 -15   2   2         33.92         31.34        11.26 o                         
 -14   2   2          3.57          7.66         7.98 o                         
 -13   2   2         94.69         77.89         6.30 o                         
 -12   2   2         40.58        111.45        24.66 o                         
 -11   2   2         98.60         86.50         7.29 o                         
 -10   2   2        122.12        145.43         8.51 o                         
  -9   2   2        873.23        833.48        12.34 o                         
  -8   2   2        418.76        486.85         8.33 o                         
  -7   2   2         71.16         86.29         6.05 o                         
  -6   2   2         39.79         55.27         7.50 o                         
  -5   2   2       9704.82       9970.33       210.59 o                         
  -4   2   2        793.87        753.53        13.56 o                         
  -3   2   2       1264.66       1219.43        21.10 o                         
  -2   2   2        329.88        275.22         9.71 o                         
  -1   2   2        230.40        219.50         9.59 o                         
   0   2   2      11104.59      11032.33       253.92 o                         
   1   2   2        296.07        229.11         8.71 o                         
   2   2   2        634.41        723.87        17.55 o                         
   3   2   2        126.71        114.37         6.20 o                         
   4   2   2        254.84        234.80         5.65 o                         
   5   2   2          1.22          9.21         7.58 o                         
   6   2   2         49.53         52.80         4.71 o                         
   7   2   2       1354.62       1378.67        10.78 o                         
   8   2   2        703.18        698.75        10.85 o                         
   9   2   2        163.61        221.82        27.85 o                         
  10   2   2         28.33         41.47         6.92 o                         
  11   2   2         25.88         24.54         6.85 o                         
  12   2   2        172.16        162.61         8.59 o                         
  13   2   2         86.67         70.31         9.46 o                         
 -15   3   2         14.20         11.82         7.93 o                         
 -14   3   2        354.32        351.23        15.71 o                         
 -13   3   2        131.39        144.73         7.50 o                         
 -12   3   2         64.10         70.56         7.91 o                         
 -11   3   2         46.05         56.24         7.86 o                         
 -10   3   2        145.52        117.20         6.34 o                         
  -9   3   2        316.52        323.76         6.60 o                         
  -8   3   2        282.15        289.42         9.14 o                         
  -7   3   2        137.52        135.80         6.27 o                         
  -6   3   2        127.80        136.29         6.89 o                         
  -5   3   2       1003.33        978.60        17.45 o                         
  -4   3   2       1325.31       1327.64        21.39 o                         
  -3   3   2        119.99        109.44         7.66 o                         
  -2   3   2       1981.68       1850.23        43.13 o                         
  -1   3   2         15.06         13.32         7.73 o                         
   0   3   2          0.60         -4.23         7.71 o                         
   1   3   2        540.11        599.24        20.14 o                         
   2   3   2        135.40         93.55         6.00 o                         
   3   3   2       3313.22       3142.68        48.96 o                         
   4   3   2         15.69         11.43         5.65 o                         
   5   3   2       1103.81       1156.92        24.60 o                         
   6   3   2        141.54        168.02         9.56 o                         
   7   3   2        432.44        418.58        13.38 o                         
   8   3   2        576.49        583.05         6.45 o                         
   9   3   2       1515.69       1536.56        17.50 o                         
  10   3   2        557.15        562.19        20.76 o                         
  11   3   2         39.48         75.80        24.52 o                         
  12   3   2         85.25        106.86        15.03 o                         
  13   3   2         27.76         24.17         9.62 o                         
 -15   4   2         23.83         56.61         9.62 o                         
 -14   4   2         63.98         61.93         6.83 o                         
 -13   4   2        465.44        530.64        24.44 o                         
 -12   4   2        272.00        273.39         9.19 o                         
 -11   4   2         37.00         29.20         6.34 o                         
 -10   4   2         96.86        101.30         7.61 o                         
  -9   4   2        321.59        297.70        13.44 o                         
  -8   4   2        316.93        300.16         8.68 o                         
  -7   4   2        308.38        284.47         6.24 o                         
  -6   4   2        240.72        215.32         6.05 o                         
  -5   4   2          4.43         12.82         6.59 o                         
  -4   4   2       2679.84       2626.26        79.86 o                         
  -3   4   2       1359.15       1221.25        23.29 o                         
  -2   4   2        528.43        559.44         7.88 o                         
  -1   4   2        171.43        150.92         7.05 o                         
   0   4   2        447.60        387.18         7.89 o                         
   1   4   2        131.71        118.92         6.62 o                         
   2   4   2       1482.44       1545.92        14.19 o                         
   3   4   2       1085.68       1002.14        10.49 o                         
   4   4   2        646.14        624.72         7.47 o                         
   5   4   2        314.92        315.32         5.59 o                         
   6   4   2        165.05        155.87         9.70 o                         
   7   4   2        477.53        418.06         7.68 o                         
   8   4   2        827.99        878.65        17.89 o                         
   9   4   2        110.95        132.20        16.50 o                         
  10   4   2         50.45         57.16        14.01 o                         
  11   4   2        170.97        171.15        10.64 o                         
  12   4   2         18.50         18.41         5.87 o                         
  13   4   2        314.79        260.01        19.30 o                         
 -15   5   2        220.62        196.88         8.30 o                         
 -14   5   2         15.42         11.93        11.88 o                         
 -13   5   2          4.66          0.60         6.79 o                         
 -12   5   2        416.48        447.02        19.72 o                         
 -11   5   2        136.94        134.26         7.77 o                         
 -10   5   2        436.49        465.82        11.21 o                         
  -9   5   2        246.19        254.99        15.15 o                         
  -8   5   2         79.69         85.17         6.22 o                         
  -7   5   2        471.71        509.61         9.51 o                         
  -6   5   2        685.11        697.26        14.16 o                         
  -5   5   2        564.15        602.71        11.97 o                         
  -4   5   2         49.30         27.77         7.42 o                         
  -3   5   2       2125.37       2018.54        62.90 o                         
  -2   5   2        196.25        248.29         7.04 o                         
  -1   5   2        661.97        646.35        10.28 o                         
   0   5   2       1496.57       1479.58        22.22 o                         
   1   5   2         13.17          3.68         6.68 o                         
   2   5   2        323.57        288.03         9.15 o                         
   3   5   2       3406.73       3448.84        32.92 o                         
   4   5   2         10.15          4.16         7.61 o                         
   5   5   2         22.00         19.93         5.05 o                         
   6   5   2        466.25        452.91        17.08 o                         
   7   5   2        536.89        546.65        11.73 o                         
   8   5   2         10.76         35.40        15.11 o                         
   9   5   2        588.14        569.68        15.90 o                         
  10   5   2         10.53        -13.61         9.08 o                         
  11   5   2         30.68         69.75        20.59 o                         
  12   5   2        126.84        107.11        15.17 o                         
 -15   6   2          2.26          4.64         7.58 o                         
 -14   6   2        536.92        492.83        10.45 o                         
 -13   6   2        148.81        156.95         7.66 o                         
 -12   6   2        530.10        568.62        16.47 o                         
 -11   6   2          9.92         -4.72         6.57 o                         
 -10   6   2        233.52        264.70         8.13 o                         
  -9   6   2         15.21         35.17         6.37 o                         
  -8   6   2        388.77        405.19         7.40 o                         
  -7   6   2       2633.30       2791.56        57.54 o                         
  -6   6   2        152.05        145.79         6.97 o                         
  -5   6   2         19.50         14.59         6.73 o                         
  -4   6   2        172.28        171.00         7.05 o                         
  -3   6   2        753.83        729.52        10.47 o                         
  -2   6   2        276.37        317.80         7.91 o                         
  -1   6   2        487.11        440.12        11.00 o                         
   0   6   2         50.07         32.37         7.49 o                         
   1   6   2        298.94        319.49         5.97 o                         
   2   6   2        276.56        298.56         6.30 o                         
   3   6   2          0.98         -9.10         6.07 o                         
   4   6   2          2.91          9.49         9.58 o                         
   5   6   2         13.31         21.07         5.21 o                         
   6   6   2          0.18         11.05         6.13 o                         
   7   6   2        353.72        342.61         7.56 o                         
   8   6   2         12.55         11.44         5.65 o                         
   9   6   2        117.50        115.31        16.27 o                         
  10   6   2          0.03         -5.45         7.07 o                         
  11   6   2        166.97        156.47        12.97 o                         
 -14   7   2         22.81         35.37         7.77 o                         
 -13   7   2          0.31         -8.27         9.21 o                         
 -12   7   2        319.68        288.91         8.13 o                         
 -11   7   2         60.35         69.10         9.57 o                         
 -10   7   2        738.67        736.56        13.85 o                         
  -9   7   2         43.65         55.12         6.49 o                         
  -8   7   2         15.53         40.25         7.29 o                         
  -7   7   2        394.65        382.79         7.21 o                         
  -6   7   2          0.98         -2.16         6.72 o                         
  -5   7   2         77.69         92.85        10.35 o                         
  -4   7   2       1622.70       1543.43        32.74 o                         
  -3   7   2        153.83        186.66         6.37 o                         
  -2   7   2        314.56        402.07        15.22 o                         
  -1   7   2        104.93        120.39         6.06 o                         
   0   7   2        772.82        766.95         6.57 o                         
   1   7   2          0.78          5.86         7.36 o                         
   2   7   2        105.17        104.65        10.02 o                         
   3   7   2        285.98        300.74         6.18 o                         
   4   7   2         97.09         84.93         4.94 o                         
   5   7   2        313.02        300.98         9.96 o                         
   6   7   2          6.91          2.64         5.37 o                         
   7   7   2         27.82         55.34         8.34 o                         
   8   7   2         53.67         48.02        13.07 o                         
   9   7   2         39.10         55.57        15.43 o                         
  10   7   2          4.87         39.16        21.61 o                         
  11   7   2          3.27         -0.02        15.92 o                         
 -14   8   2        544.22        548.41        18.06 o                         
 -13   8   2        470.54        443.38         8.78 o                         
 -12   8   2         16.63         -7.29        14.56 o                         
 -11   8   2        730.79        741.74        10.09 o                         
 -10   8   2        358.36        350.36         8.86 o                         
  -9   8   2        481.01        438.87         9.52 o                         
  -8   8   2        836.43        829.79        11.47 o                         
  -7   8   2        222.33        237.71        11.37 o                         
  -6   8   2         11.41         19.25         8.83 o                         
  -5   8   2        123.40        116.50         7.08 o                         
  -4   8   2       2084.53       2186.40        51.83 o                         
  -3   8   2        611.30        634.95        20.79 o                         
  -2   8   2       1679.82       1643.93        26.67 o                         
  -1   8   2        569.21        523.74        15.57 o                         
   0   8   2         44.52         42.38         5.84 o                         
   1   8   2         95.35        100.55         9.41 o                         
   2   8   2         13.18          7.92         5.63 o                         
   3   8   2         38.77         56.59        13.33 o                         
   4   8   2         59.72         55.44        10.45 o                         
   5   8   2         68.00        104.36         7.74 o                         
   6   8   2        396.52        419.50        21.26 o                         
   7   8   2        183.85        174.85        12.85 o                         
   8   8   2         10.21          8.91        15.08 o                         
   9   8   2        185.97        185.05        28.58 o                         
  10   8   2         18.45         28.38         7.14 o                         
 -14   9   2         77.32         59.58         9.71 o                         
 -13   9   2         47.51         59.97        12.51 o                         
 -12   9   2        253.78        260.73        47.31 o                         
 -11   9   2         17.45         10.22        15.71 o                         
 -10   9   2         48.44         49.60         9.48 o                         
  -9   9   2        841.23        807.06        23.52 o                         
  -8   9   2        359.75        357.72        23.26 o                         
  -7   9   2        871.19        894.48        18.39 o                         
  -6   9   2         35.91         24.17         8.69 o                         
  -5   9   2        879.53        859.22        34.81 o                         
  -4   9   2        854.10        827.35         9.59 o                         
  -3   9   2         15.09          7.83         6.40 o                         
  -2   9   2        613.72        644.02        13.20 o                         
  -1   9   2        756.72        781.40        21.30 o                         
   0   9   2        304.61        302.77        12.10 o                         
   1   9   2         77.99         95.79        10.03 o                         
   2   9   2        240.62        206.02         5.30 o                         
   3   9   2          3.29         25.86         9.36 o                         
   4   9   2         40.04         76.02         8.46 o                         
   5   9   2         49.18         70.24        11.01 o                         
   6   9   2        398.54        412.09        19.03 o                         
   7   9   2          4.33         13.56        13.25 o                         
   8   9   2          7.84         26.60        19.07 o                         
   9   9   2         57.71         95.63        25.11 o                         
 -13  10   2        162.51        165.10        11.31 o                         
 -12  10   2         45.70         58.97         9.17 o                         
 -11  10   2         49.44         62.92        19.53 o                         
 -10  10   2          0.22        -12.76         8.51 o                         
  -9  10   2         75.89         95.30        13.05 o                         
  -8  10   2        302.88        299.68        10.69 o                         
  -7  10   2         44.24         30.80         9.64 o                         
  -6  10   2        189.05        177.99        13.24 o                         
  -5  10   2        496.54        488.93        36.62 o                         
  -4  10   2         51.17         53.98         7.57 o                         
  -3  10   2        370.56        345.21        17.52 o                         
  -2  10   2       1874.25       1893.84        59.68 o                         
  -1  10   2          0.04         -2.94        11.70 o                         
   0  10   2        147.79        147.81         6.26 o                         
   1  10   2        197.64        187.68         8.65 o                         
   2  10   2       1953.71       2015.06        41.72 o                         
   3  10   2         39.31         71.46        11.04 o                         
   4  10   2        278.50        272.87        13.15 o                         
   5  10   2        119.55        130.30        17.30 o                         
   6  10   2         64.17         73.65         6.41 o                         
   7  10   2          1.12         28.33        15.50 o                         
   8  10   2         77.72         97.10         6.48 o                         
 -12  11   2         53.63         45.51         9.04 o                         
 -11  11   2        167.82        184.47        17.04 o                         
 -10  11   2          3.31          1.88         7.45 o                         
  -9  11   2         37.45         36.90         8.42 o                         
  -8  11   2         41.49         82.16        17.70 o                         
  -7  11   2          2.90         19.96        19.03 o                         
  -6  11   2          0.61         18.23         8.93 o                         
  -5  11   2       1157.51       1204.36        26.44 o                         
  -4  11   2          0.14        -15.99        10.66 o                         
  -3  11   2        769.88        761.13        16.02 o                         
  -2  11   2          8.55         49.23        15.83 o                         
  -1  11   2          4.27          7.92         6.62 o                         
   0  11   2         30.83         49.17        11.99 o                         
   1  11   2        515.17        474.56        15.07 o                         
   2  11   2          8.63         15.86         5.74 o                         
   3  11   2         64.35         81.36        12.24 o                         
   4  11   2          8.47         -1.97        16.85 o                         
   5  11   2        221.10        230.06        18.31 o                         
   6  11   2        108.83        118.59        15.25 o                         
   7  11   2        270.77        277.35        16.23 o                         
 -11  12   2         25.63         11.63        14.17 o                         
 -10  12   2         88.74         96.02         8.09 o                         
  -9  12   2         50.50         39.47         8.19 o                         
  -8  12   2         59.12         74.07        11.83 o                         
  -7  12   2         15.38         33.57        10.53 o                         
  -6  12   2        193.36        217.06        20.22 o                         
  -5  12   2         21.02         54.40         9.90 o                         
  -4  12   2         30.08         38.89        16.64 o                         
  -3  12   2         35.93         35.42        12.04 o                         
  -2  12   2        219.79        209.16         6.41 o                         
  -1  12   2        436.97        390.91        19.72 o                         
   0  12   2        139.55        134.31         6.41 o                         
   1  12   2        571.56        548.99        18.10 o                         
   2  12   2         89.51         77.00        15.54 o                         
   3  12   2        579.84        598.34        10.84 o                         
   4  12   2         27.61         54.26        11.38 o                         
   5  12   2         24.43         35.35        13.79 o                         
 -10  13   2        120.64         97.26        21.64 o                         
  -9  13   2          0.08        -17.66        11.77 o                         
  -8  13   2         12.59         21.13        11.50 o                         
  -7  13   2         12.99         22.26        11.29 o                         
  -6  13   2        379.82        352.21        16.57 o                         
  -5  13   2          3.03         25.38        32.29 o                         
  -4  13   2        194.61        145.21        14.12 o                         
  -3  13   2         24.60          5.33        10.82 o                         
  -2  13   2         52.26         79.08        14.28 o                         
  -1  13   2         23.07          5.13         6.51 o                         
   0  13   2        300.67        291.52         8.16 o                         
   1  13   2          0.06         21.73        10.20 o                         
   2  13   2          1.32          2.59         7.23 o                         
   3  13   2          5.89         -3.16         8.86 o                         
   4  13   2         47.77         73.38        38.95 o                         
  -8  14   2          0.09        -25.56        30.69 o                         
  -7  14   2         49.66         77.56        17.56 o                         
  -6  14   2         28.49         49.85         7.82 o                         
  -5  14   2        198.68        238.93        34.13 o                         
  -4  14   2          7.95         34.22        12.57 o                         
  -3  14   2         38.01         50.21        12.33 o                         
  -2  14   2         18.80         12.81         8.48 o                         
  -1  14   2         61.34         78.61        13.35 o                         
   0  14   2          3.28          3.44         8.93 o                         
   1  14   2        391.00        376.54         8.35 o                         
  -4  15   2         22.50         10.41        21.11 o                         
   3 -16   3          6.40         14.79         9.49 o                         
   4 -16   3          1.52         12.14        22.40 o                         
  -2 -15   3         37.40         53.91        20.88 o                         
  -1 -15   3          0.04        -10.37         6.91 o                         
   0 -15   3         17.82         55.82        18.32 o                         
   1 -15   3          3.22         -6.95         8.80 o                         
   2 -15   3          5.92          4.63         9.81 o                         
   3 -15   3        275.30        257.99         7.71 o                         
   4 -15   3         33.19          9.35        30.15 o                         
   5 -15   3          0.14        -11.49         8.03 o                         
   6 -15   3         62.88         52.80        12.54 o                         
   7 -15   3         55.49         58.03         8.75 o                         
   8 -15   3         10.02          2.70        23.99 o                         
  -4 -14   3          0.79         -2.37         5.62 o                         
  -3 -14   3          4.34         29.64        10.66 o                         
  -2 -14   3         46.56        102.92        19.48 o                         
  -1 -14   3         64.24         60.74        15.58 o                         
   0 -14   3         51.15         28.31         8.75 o                         
   1 -14   3          0.55          7.81        15.62 o                         
   2 -14   3         65.04        145.35        37.56 o                         
   3 -14   3        125.91        156.82        11.91 o                         
   4 -14   3        308.10        340.42        19.41 o                         
   5 -14   3          0.14        -11.72         7.81 o                         
   6 -14   3        300.14        257.30        21.76 o                         
   7 -14   3         10.74         20.67        25.08 o                         
   8 -14   3         24.50         25.18         8.16 o                         
   9 -14   3          6.03        -16.19        22.31 o                         
  10 -14   3         86.96         80.46        17.46 o                         
  -6 -13   3         57.38         57.26         6.78 o                         
  -5 -13   3        336.43        359.81        12.78 o                         
  -4 -13   3         48.40         47.98         5.64 o                         
  -3 -13   3         78.96        106.24         8.87 o                         
  -2 -13   3         34.86         43.83        13.40 o                         
  -1 -13   3         12.49         37.41        11.24 o                         
   0 -13   3        105.03        125.21        12.21 o                         
   1 -13   3        126.98        143.20         7.53 o                         
   2 -13   3          2.96         -2.74         5.88 o                         
   3 -13   3        262.67        267.62        17.02 o                         
   4 -13   3         29.70         31.97         6.32 o                         
   5 -13   3        165.18        165.66         9.12 o                         
   6 -13   3         29.65         26.28         8.46 o                         
   7 -13   3         89.51         88.53        18.16 o                         
   8 -13   3         99.58         98.10         8.32 o                         
   9 -13   3         19.08         38.48        10.65 o                         
  10 -13   3          1.56        -11.38         7.58 o                         
  11 -13   3        257.47        286.76        15.56 o                         
  -7 -12   3         44.69        100.31        15.30 o                         
  -6 -12   3         88.99        110.94        11.34 o                         
  -5 -12   3          4.67         -8.34        13.05 o                         
  -4 -12   3        547.89        526.28         9.46 o                         
  -3 -12   3         21.76        -13.81        13.19 o                         
  -2 -12   3        535.67        555.14        14.67 o                         
  -1 -12   3          0.12         -1.01        10.12 o                         
   0 -12   3         68.68         86.65        10.23 o                         
   1 -12   3       1475.20       1499.35        11.24 o                         
   2 -12   3        177.54        218.10         7.27 o                         
   3 -12   3         55.03         45.62         5.38 o                         
   4 -12   3       1588.04       1493.44        34.84 o                         
   5 -12   3         69.61        102.18        17.16 o                         
   6 -12   3          1.86         -0.18         7.89 o                         
   7 -12   3        101.49         94.93        12.64 o                         
   8 -12   3         54.99         28.82        18.59 o                         
   9 -12   3         16.58         24.83         7.29 o                         
  10 -12   3         64.37         78.84        18.57 o                         
  11 -12   3        138.64        174.94        20.52 o                         
  12 -12   3        100.85         74.46        11.98 o                         
  -8 -11   3        231.97        188.27        22.30 o                         
  -7 -11   3          0.05        -15.13        15.15 o                         
  -6 -11   3         76.57        107.79        15.06 o                         
  -5 -11   3         85.59         61.81         6.30 o                         
  -4 -11   3          2.59         16.96         8.96 o                         
  -3 -11   3        475.08        448.80        23.57 o                         
  -2 -11   3         66.36         76.20         9.94 o                         
  -1 -11   3         92.92         98.14         8.00 o                         
   0 -11   3        590.68        569.43         6.20 o                         
   1 -11   3        800.90        812.66         8.28 o                         
   2 -11   3          2.21          6.62         6.12 o                         
   3 -11   3        622.33        615.52        16.13 o                         
   4 -11   3        131.16        147.05         9.09 o                         
   5 -11   3         42.46         59.17         6.75 o                         
   6 -11   3        244.82        210.23         9.22 o                         
   7 -11   3        210.96        169.22         7.29 o                         
   8 -11   3        171.31        179.89         7.19 o                         
   9 -11   3         11.59          1.47         7.87 o                         
  10 -11   3        232.43        228.62         8.93 o                         
  11 -11   3        279.89        260.85        18.27 o                         
  12 -11   3        142.61        146.06        15.44 o                         
  13 -11   3        170.45        184.14        27.43 o                         
  -9 -10   3         15.90         34.55        17.61 o                         
  -8 -10   3         42.95         10.32        18.39 o                         
  -7 -10   3         17.75         10.62         5.40 o                         
  -6 -10   3        191.94        201.28        19.45 o                         
  -5 -10   3        196.25        181.61         9.40 o                         
  -4 -10   3        145.89        149.53        21.06 o                         
  -3 -10   3        229.48        245.24        10.20 o                         
  -2 -10   3       4712.19       4875.74        22.95 o                         
  -1 -10   3       1344.54       1347.15        10.37 o                         
   0 -10   3        181.31        176.87         9.41 o                         
   1 -10   3        233.79        217.88         6.60 o                         
   2 -10   3         56.15         67.89         6.04 o                         
   3 -10   3         79.48         91.51         5.62 o                         
   4 -10   3        169.16        144.41         6.10 o                         
   5 -10   3        237.26        240.93         6.18 o                         
   6 -10   3        564.56        552.64        17.95 o                         
   7 -10   3          2.19          4.24         7.20 o                         
   8 -10   3        220.73        230.57        10.56 o                         
   9 -10   3         56.74         82.12        24.37 o                         
  10 -10   3        619.53        609.58        13.05 o                         
  11 -10   3          1.40          8.43        10.17 o                         
  12 -10   3          0.75         -7.85        19.30 o                         
  13 -10   3        299.54        247.72         8.04 o                         
 -10  -9   3          2.28         -7.77        11.39 o                         
  -9  -9   3        345.83        331.39        19.63 o                         
  -8  -9   3          0.06         -7.70         5.14 o                         
  -7  -9   3        358.25        347.07        12.42 o                         
  -6  -9   3         43.05         81.13         7.23 o                         
  -5  -9   3        767.25        773.50        13.53 o                         
  -4  -9   3       1328.24       1327.52        13.88 o                         
  -3  -9   3        913.34        886.47        20.42 o                         
  -2  -9   3       1593.39       1561.31        10.34 o                         
  -1  -9   3        123.90        155.72         6.66 o                         
   0  -9   3         42.68         55.51         5.64 o                         
   1  -9   3        816.14        875.74         6.63 o                         
   2  -9   3        111.60        122.01         5.20 o                         
   3  -9   3        233.77        237.75         7.00 o                         
   4  -9   3        135.41        147.94         8.13 o                         
   5  -9   3         22.41         27.93         5.78 o                         
   6  -9   3       1120.95       1098.88        23.15 o                         
   7  -9   3        210.97        195.17        12.13 o                         
   8  -9   3        896.83        931.00        16.05 o                         
   9  -9   3        716.47        689.66        18.45 o                         
  10  -9   3        697.03        710.05        22.39 o                         
  11  -9   3         14.19          3.41         6.99 o                         
  12  -9   3        960.90        962.59        17.54 o                         
  13  -9   3          0.01         -7.75         6.83 o                         
  14  -9   3          5.96         10.63        11.57 o                         
 -11  -8   3        200.49        212.18         5.91 o                         
 -10  -8   3        183.90        190.73        10.62 o                         
  -9  -8   3         23.89          9.44         7.07 o                         
  -8  -8   3          1.35         36.88        15.81 o                         
  -7  -8   3        449.23        405.71         9.38 o                         
  -6  -8   3         98.16        100.20         5.61 o                         
  -5  -8   3        263.97        261.99         5.55 o                         
  -4  -8   3         27.25         22.32        13.39 o                         
  -3  -8   3        535.04        592.90         8.15 o                         
  -2  -8   3        451.20        494.03         9.61 o                         
  -1  -8   3         34.23         28.57         4.60 o                         
   0  -8   3        179.48        163.48         8.82 o                         
   1  -8   3       3091.76       3046.04        44.66 o                         
   2  -8   3         35.88         32.52         6.00 o                         
   3  -8   3        260.98        231.65         8.14 o                         
   4  -8   3         14.13         24.39         6.44 o                         
   5  -8   3        703.96        747.66        15.78 o                         
   6  -8   3        100.04         96.73         6.03 o                         
   7  -8   3        190.28        173.80         8.14 o                         
   8  -8   3        160.50        143.65         6.14 o                         
   9  -8   3       1167.12       1134.98        12.34 o                         
  10  -8   3        129.80        139.34         6.89 o                         
  11  -8   3        162.61        158.16        14.21 o                         
  12  -8   3        281.31        264.30         8.81 o                         
  13  -8   3        715.69        701.65        17.67 o                         
  14  -8   3        130.20        132.84         7.69 o                         
 -12  -7   3          7.20         20.13        11.27 o                         
 -11  -7   3         35.57         44.19        11.16 o                         
 -10  -7   3          7.93         28.81        20.43 o                         
  -9  -7   3         22.00         45.82         9.54 o                         
  -8  -7   3        143.91        166.82         9.26 o                         
  -7  -7   3         10.13         -8.12         8.12 o                         
  -6  -7   3        861.29        811.13        18.24 o                         
  -5  -7   3        236.33        247.05        13.93 o                         
  -4  -7   3        243.91        201.23         5.93 o                         
  -3  -7   3         30.90         16.49         6.27 o                         
  -2  -7   3        260.90        272.08         7.38 o                         
  -1  -7   3       5022.61       4953.02        39.91 o                         
   0  -7   3          9.07          3.86         4.82 o                         
   1  -7   3        209.83        219.76         6.42 o                         
   2  -7   3       1568.68       1516.88        13.93 o                         
   3  -7   3       1487.67       1581.17        34.64 o                         
   4  -7   3         93.29         74.42         5.54 o                         
   5  -7   3         45.82         38.42         6.78 o                         
   6  -7   3        738.66        767.71        13.45 o                         
   7  -7   3       2349.20       2348.99        38.85 o                         
   8  -7   3         37.55         38.83         5.86 o                         
   9  -7   3        264.14        253.32         6.19 o                         
  10  -7   3        133.10        145.69         6.71 o                         
  11  -7   3        124.13        157.16         9.04 o                         
  12  -7   3          2.24        -10.95         8.12 o                         
  13  -7   3          1.78          1.12        11.87 o                         
  14  -7   3        120.82        153.00        10.44 o                         
 -12  -6   3        295.56        278.47        13.02 o                         
 -11  -6   3         90.47         86.26        11.52 o                         
 -10  -6   3        115.13        126.67        15.16 o                         
  -9  -6   3        451.34        460.59         9.74 o                         
  -8  -6   3       1591.65       1522.40        20.54 o                         
  -7  -6   3          0.95          5.25         8.34 o                         
  -6  -6   3        119.10        139.40         5.69 o                         
  -5  -6   3        733.88        731.69        11.65 o                         
  -4  -6   3       1640.07       1571.23        13.81 o                         
  -3  -6   3         10.53         31.98         5.08 o                         
  -2  -6   3       1856.42       1984.87        25.47 o                         
  -1  -6   3        712.49        809.79         7.25 o                         
   0  -6   3       2880.43       2689.77        43.69 o                         
   1  -6   3       1266.17       1305.79        12.92 o                         
   2  -6   3        166.68        190.98         5.81 o                         
   3  -6   3       2387.54       2574.34        37.60 o                         
   4  -6   3          1.34         -0.16         5.90 o                         
   5  -6   3         32.81         34.63         5.59 o                         
   6  -6   3       1052.09        983.37        13.58 o                         
   7  -6   3        575.49        536.52         7.24 o                         
   8  -6   3        540.55        525.77        12.56 o                         
   9  -6   3       5545.78       5618.30        33.50 o                         
  10  -6   3         93.94        103.23        14.28 o                         
  11  -6   3        387.16        421.71         8.33 o                         
  12  -6   3        509.70        559.07        20.15 o                         
  13  -6   3          8.67        -17.17        16.56 o                         
  14  -6   3          5.21         61.82        12.78 o                         
 -13  -5   3        119.53        135.03        14.06 o                         
 -12  -5   3         82.95         96.79        14.54 o                         
 -11  -5   3        184.81        180.28        13.23 o                         
 -10  -5   3        137.18        145.41         4.95 o                         
  -9  -5   3       1049.40       1044.57        13.77 o                         
  -8  -5   3          6.70         54.40        10.44 o                         
  -7  -5   3        104.56         93.54        10.07 o                         
  -6  -5   3        795.38        828.90        10.19 o                         
  -5  -5   3        203.26        172.30         5.28 o                         
  -4  -5   3       1372.86       1448.12        25.40 o                         
  -3  -5   3       5688.19       6095.15        79.63 o                         
  -2  -5   3       1108.70       1166.92        11.08 o                         
  -1  -5   3        511.22        476.77         7.13 o                         
   0  -5   3       1117.10       1088.85         9.40 o                         
   1  -5   3       3742.43       3669.71        27.50 o                         
   2  -5   3        208.20        188.51         5.70 o                         
   3  -5   3       6622.77       6066.21        83.69 o                         
   4  -5   3        333.79        281.37         8.14 o                         
   5  -5   3        832.80        901.69        22.76 o                         
   6  -5   3        431.05        454.88         9.66 o                         
   7  -5   3        615.43        704.11        15.42 o                         
   8  -5   3       1585.10       1713.17        14.39 o                         
   9  -5   3       1398.56       1433.90        25.66 o                         
  10  -5   3          9.01         12.15        18.90 o                         
  11  -5   3         39.09         56.48        25.79 o                         
  12  -5   3        515.81        535.04        24.36 o                         
  13  -5   3         17.58         65.17        31.26 o                         
  14  -5   3        146.24        190.76        22.45 o                         
  15  -5   3        188.50        164.63        13.35 o                         
 -13  -4   3         15.41         38.99         9.29 o                         
 -12  -4   3         59.58         74.44        13.03 o                         
 -11  -4   3        144.73        128.89         6.18 o                         
 -10  -4   3         51.73         77.32        13.33 o                         
  -9  -4   3        732.42        685.58        16.94 o                         
  -8  -4   3        719.57        729.15        15.32 o                         
  -7  -4   3         22.75         45.45         8.76 o                         
  -6  -4   3        394.12        385.82        12.97 o                         
  -5  -4   3       2134.22       2193.40        37.65 o                         
  -4  -4   3        737.90        711.98        15.44 o                         
  -3  -4   3       2894.67       2864.07        41.19 o                         
  -2  -4   3        355.30        456.23         5.76 o                         
  -1  -4   3       6390.84       5899.59        60.34 o                         
   0  -4   3       1542.90       1333.67         8.74 o                         
   1  -4   3       1031.46        885.65         7.44 o                         
   2  -4   3         39.23         15.35         5.95 o                         
   3  -4   3       1134.07       1056.98        11.69 o                         
   4  -4   3        422.65        440.38         7.08 o                         
   5  -4   3         89.56         73.81         6.86 o                         
   6  -4   3          1.67          4.84         5.78 o                         
   7  -4   3        755.60        770.53        13.41 o                         
   8  -4   3        456.23        459.62        10.83 o                         
   9  -4   3         11.15         27.15        19.98 o                         
  10  -4   3        124.46        130.74        30.22 o                         
  11  -4   3          5.51          0.17         7.83 o                         
  12  -4   3         48.30         51.83         9.45 o                         
  13  -4   3         61.98         57.22        16.98 o                         
  14  -4   3         47.65         35.68        38.48 o                         
  15  -4   3         48.00         44.46        13.17 o                         
 -14  -3   3        340.76        329.90        18.89 o                         
 -13  -3   3        217.67        228.96         8.55 o                         
 -12  -3   3          0.31         52.08        14.35 o                         
 -11  -3   3         15.32         19.82         5.64 o                         
 -10  -3   3        487.68        472.80        15.48 o                         
  -9  -3   3          3.68         10.80         5.84 o                         
  -8  -3   3        991.96        983.05        16.27 o                         
  -7  -3   3        609.85        615.33         7.84 o                         
  -6  -3   3         11.21         17.32         8.66 o                         
  -5  -3   3          7.35         18.45         5.21 o                         
  -4  -3   3        455.24        429.20         6.10 o                         
  -3  -3   3        192.64        245.17         9.10 o                         
  -2  -3   3        131.48        129.40         6.93 o                         
  -1  -3   3        133.53         62.50         5.90 o                         
   0  -3   3        485.65        504.38         6.94 o                         
   1  -3   3       2135.63       1768.60        23.25 o                         
   2  -3   3        973.57        763.17         8.82 o                         
   3  -3   3          3.50          2.70         6.24 o                         
   4  -3   3        423.02        353.36         6.83 o                         
   5  -3   3        851.24       1021.18        14.38 o                         
   6  -3   3        216.06        219.59         6.57 o                         
   7  -3   3        356.30        403.60        16.18 o                         
   8  -3   3        450.53        447.40        22.07 o                         
   9  -3   3         78.53         93.38         8.91 o                         
  10  -3   3         50.12         64.70         8.87 o                         
  11  -3   3       1002.89       1136.66        24.07 o                         
  12  -3   3        113.58        145.07        14.57 o                         
  13  -3   3          0.73        -23.50        15.66 o                         
  14  -3   3        329.29        306.72         9.37 o                         
 -14  -2   3         20.94         37.70         9.23 o                         
 -13  -2   3        131.64        136.37         5.95 o                         
 -12  -2   3         63.00         83.52         7.88 o                         
 -11  -2   3         61.61         98.29         9.47 o                         
 -10  -2   3         15.73         24.39         5.58 o                         
  -9  -2   3       1024.57       1041.17        14.95 o                         
  -8  -2   3        681.75        698.05        15.61 o                         
  -7  -2   3       1261.05       1289.29        23.38 o                         
  -6  -2   3        384.88        357.20         6.27 o                         
  -5  -2   3       1672.70       1628.47        22.39 o                         
  -4  -2   3       1987.28       1922.12        23.32 o                         
  -3  -2   3        605.53        552.92         8.95 o                         
  -2  -2   3        230.78        244.25         6.28 o                         
  -1  -2   3       5401.44       5104.25        61.47 o                         
   0  -2   3        195.35        187.40         7.82 o                         
   1  -2   3        261.07        243.10         7.61 o                         
   2  -2   3       8594.07       8112.00       160.53 o                         
   3  -2   3       3365.40       3289.10        39.91 o                         
   4  -2   3       2188.02       2018.98        10.84 o                         
   5  -2   3       2105.16       2310.70        21.54 o                         
   6  -2   3        455.09        533.07         7.55 o                         
   7  -2   3       1401.04       1473.55        19.08 o                         
   8  -2   3         70.55         74.86         6.11 o                         
   9  -2   3         49.05         49.78         6.13 o                         
  10  -2   3         10.56          6.98         8.83 o                         
  11  -2   3         35.72         38.79         7.09 o                         
  12  -2   3        176.58        189.73        24.21 o                         
  13  -2   3         20.17          9.90        13.87 o                         
  14  -2   3        279.32        299.23        10.53 o                         
 -14  -1   3         59.41         73.84        17.01 o                         
 -13  -1   3         56.11         85.47        23.72 o                         
 -12  -1   3          5.37          7.51        18.57 o                         
 -11  -1   3        249.81        265.55         6.28 o                         
 -10  -1   3        196.44        198.00         8.59 o                         
  -9  -1   3        104.39        125.06         6.26 o                         
  -8  -1   3         17.30         24.89         7.04 o                         
  -7  -1   3          4.65         -8.42         6.96 o                         
  -6  -1   3          1.66         12.26         9.80 o                         
  -5  -1   3        111.03        131.08         6.38 o                         
  -4  -1   3         73.31        100.41         6.98 o                         
  -3  -1   3       4353.44       4587.49        53.90 o                         
  -2  -1   3       2675.75       2491.36        27.22 o                         
  -1  -1   3          1.10         -1.46         7.74 o                         
   0  -1   3       5607.51       4933.12       131.42 o                         
   1  -1   3          1.51          3.24         9.05 o                         
   2  -1   3        513.31        510.91        11.11 o                         
   3  -1   3       3761.92       3782.46        46.48 o                         
   4  -1   3        350.34        291.89        10.01 o                         
   5  -1   3      16584.65      18772.61        71.86 o                         
   6  -1   3        399.75        444.50        16.62 o                         
   7  -1   3         60.96         54.88         5.69 o                         
   8  -1   3        684.66        656.03        30.47 o                         
   9  -1   3          3.39         14.72         8.64 o                         
  10  -1   3        172.57        190.12         7.24 o                         
  11  -1   3        178.18        188.82         7.44 o                         
  12  -1   3         18.58         23.19        18.49 o                         
  13  -1   3        207.73        142.34         8.28 o                         
  14  -1   3         66.57         85.03        20.04 o                         
 -15   0   3        695.03        634.48        41.26 o                         
 -14   0   3         12.56         -2.74         6.78 o                         
 -13   0   3          7.51          6.91         6.14 o                         
 -12   0   3          0.02          6.19         5.82 o                         
 -11   0   3          4.37         -1.09         5.73 o                         
 -10   0   3         76.13         69.07         5.62 o                         
  -9   0   3       1153.55       1133.75        12.18 o                         
  -8   0   3        108.07         92.48         6.35 o                         
  -7   0   3        673.38        765.35        10.98 o                         
  -6   0   3         20.75         27.82         5.53 o                         
  -5   0   3       5782.55       5946.48        42.24 o                         
  -4   0   3       4483.73       4268.60        71.40 o                         
  -3   0   3       9833.66       9457.65       160.62 o                         
  -2   0   3       5436.84       5066.33        74.44 o                         
  -1   0   3       8157.44       7557.53       138.93 o                         
   0   0   3       9445.77       8853.36       105.70 o                         
   1   0   3      12416.88      12540.23       209.34 o                         
   2   0   3        871.96        859.30        22.45 o                         
   3   0   3         20.40         25.22         6.45 o                         
   4   0   3         90.72         88.37         6.26 o                         
   5   0   3        745.17        761.86         8.97 o                         
   6   0   3          6.46         17.80         8.00 o                         
   7   0   3        103.31        111.63         5.62 o                         
   8   0   3        527.28        532.58        14.61 o                         
   9   0   3         14.72         21.01         8.13 o                         
  10   0   3        237.44        250.84        13.79 o                         
  11   0   3          5.54         25.54        19.34 o                         
  12   0   3         10.31        -13.24         8.83 o                         
  13   0   3         24.23         86.02        40.06 o                         
  14   0   3        131.88         84.50        13.65 o                         
 -15   1   3         37.82         47.12        11.00 o                         
 -14   1   3        190.98        217.23        20.41 o                         
 -13   1   3         78.33        104.29        17.00 o                         
 -12   1   3        481.03        452.78         8.08 o                         
 -11   1   3        602.86        542.21        16.98 o                         
 -10   1   3        131.42        147.03         6.05 o                         
  -9   1   3          1.93         14.73        11.23 o                         
  -8   1   3        184.60        161.66         5.79 o                         
  -7   1   3         98.14        104.04         8.40 o                         
  -6   1   3       1945.25       2013.26        24.19 o                         
  -5   1   3        402.86        462.51         8.93 o                         
  -4   1   3        331.13        298.24         7.97 o                         
  -3   1   3       2246.59       2133.66        26.62 o                         
  -2   1   3        218.06        202.05         8.73 o                         
  -1   1   3       3183.57       2863.53        67.12 o                         
   1   1   3      42561.97      50210.04        90.38 o                         
   2   1   3       2158.89       2035.58        38.72 o                         
   3   1   3        934.65        805.17        13.02 o                         
   4   1   3       2312.10       2348.07        44.85 o                         
   5   1   3        369.32        377.21         8.67 o                         
   6   1   3        757.00        801.18         9.21 o                         
   7   1   3        106.45        139.02         7.57 o                         
   8   1   3         64.52         77.18        11.04 o                         
   9   1   3         15.90         24.87         8.21 o                         
  10   1   3         44.74         69.79        11.25 o                         
  11   1   3        334.14        356.11        15.05 o                         
  12   1   3        683.44        607.74        19.54 o                         
  13   1   3        569.33        567.01         9.75 o                         
  14   1   3        314.96        263.95        11.86 o                         
 -15   2   3         76.40        114.78        16.64 o                         
 -14   2   3        241.86        231.39        19.75 o                         
 -13   2   3        245.05        228.54        15.71 o                         
 -12   2   3        384.01        345.22         7.05 o                         
 -11   2   3        261.62        223.31        10.27 o                         
 -10   2   3        480.61        478.09         7.64 o                         
  -9   2   3         37.75         21.12         9.99 o                         
  -8   2   3        737.59        767.51        20.45 o                         
  -7   2   3       1411.30       1479.11        26.20 o                         
  -6   2   3        274.28        229.02         6.47 o                         
  -5   2   3       3221.46       3325.61        52.46 o                         
  -4   2   3        517.28        480.69         8.71 o                         
  -3   2   3       2739.19       2426.85        33.12 o                         
  -2   2   3        287.77        208.90         9.79 o                         
  -1   2   3         52.60         54.54         7.63 o                         
   0   2   3       1276.54       1217.52        28.34 o                         
   1   2   3       8892.77       8567.33       202.67 o                         
   2   2   3       1001.54       1044.53        22.47 o                         
   3   2   3       1446.76       1411.15        24.56 o                         
   4   2   3       1490.24       1323.45        21.38 o                         
   5   2   3          1.61          2.10         5.85 o                         
   6   2   3       1545.39       1592.44        23.33 o                         
   7   2   3       1227.03       1174.30         9.84 o                         
   8   2   3         12.90        -11.30         7.53 o                         
   9   2   3       3375.09       3391.77        39.52 o                         
  10   2   3         40.83         46.06         6.62 o                         
  11   2   3        127.77        145.09         8.71 o                         
  12   2   3         79.36        110.73        24.09 o                         
  13   2   3         60.57         69.26        14.18 o                         
 -15   3   3          0.76         19.63        16.87 o                         
 -14   3   3        160.46        191.68        16.09 o                         
 -13   3   3        276.96        302.11        16.58 o                         
 -12   3   3        135.78        132.23        10.74 o                         
 -11   3   3         17.76          9.43         5.60 o                         
 -10   3   3        501.04        615.61        20.03 o                         
  -9   3   3        253.86        234.25        16.08 o                         
  -8   3   3         17.74         -0.28         6.37 o                         
  -7   3   3        685.66        787.45        24.59 o                         
  -6   3   3        229.53        230.53         9.00 o                         
  -5   3   3        584.05        564.74        11.23 o                         
  -4   3   3         58.12         52.10         7.08 o                         
  -3   3   3          8.50         -1.08         7.99 o                         
  -2   3   3       3112.77       2856.30        94.65 o                         
  -1   3   3       7924.58       8131.51       202.71 o                         
   0   3   3       1017.40        994.05        22.73 o                         
   1   3   3       1018.24        958.79        27.14 o                         
   2   3   3       2717.99       2648.27        46.90 o                         
   3   3   3        109.71         91.51         6.07 o                         
   4   3   3        533.02        468.54         8.19 o                         
   5   3   3         45.22         48.06         6.96 o                         
   6   3   3        381.78        369.26         5.37 o                         
   7   3   3         71.36         80.23         7.06 o                         
   8   3   3        961.91        958.46        22.66 o                         
   9   3   3       2077.43       2080.94        37.10 o                         
  10   3   3        298.93        330.99        13.25 o                         
  11   3   3         82.37         88.40        14.48 o                         
  12   3   3         97.24        114.03        16.61 o                         
  13   3   3        219.81        178.02         8.33 o                         
 -15   4   3         84.44        100.71        20.44 o                         
 -14   4   3        375.75        353.84        11.76 o                         
 -13   4   3        226.91        230.62        11.07 o                         
 -12   4   3        216.11        205.15        10.49 o                         
 -11   4   3        194.05        204.54         7.78 o                         
 -10   4   3        222.57        227.37         7.08 o                         
  -9   4   3         84.08         85.74         6.14 o                         
  -8   4   3          9.49         12.44         7.39 o                         
  -7   4   3       2838.43       2896.01        66.85 o                         
  -6   4   3        760.38        787.16        11.29 o                         
  -5   4   3        613.71        556.40         9.30 o                         
  -4   4   3       2011.66       2024.39        43.93 o                         
  -3   4   3        789.06        676.67        28.48 o                         
  -2   4   3        474.34        488.42        15.47 o                         
  -1   4   3        147.82        147.27         6.85 o                         
   0   4   3        988.36       1063.95        22.51 o                         
   1   4   3        235.66        267.45         6.08 o                         
   2   4   3       2376.54       2332.84        32.32 o                         
   3   4   3       1837.48       1752.20        26.37 o                         
   4   4   3       1583.22       1685.24        13.96 o                         
   5   4   3        305.71        318.07         9.33 o                         
   6   4   3        893.96        863.15        18.24 o                         
   7   4   3         23.80         12.02        10.64 o                         
   8   4   3       2016.51       2021.09        25.69 o                         
   9   4   3         92.31        120.39        15.80 o                         
  10   4   3        181.25        180.75         9.72 o                         
  11   4   3        620.73        563.52        48.92 o                         
  12   4   3         52.92         68.58        23.79 o                         
 -15   5   3          4.81          2.52        10.08 o                         
 -14   5   3        168.68        187.06        14.13 o                         
 -13   5   3         26.74         37.85        14.69 o                         
 -12   5   3        481.75        423.94        14.14 o                         
 -11   5   3         93.31         78.88         6.50 o                         
 -10   5   3        211.80        228.53         6.62 o                         
  -9   5   3          0.34          0.75         9.65 o                         
  -8   5   3        769.10        829.98        20.16 o                         
  -7   5   3         67.98         86.31         7.16 o                         
  -6   5   3       1184.87       1208.15        16.35 o                         
  -5   5   3        284.04        247.93         7.69 o                         
  -4   5   3       1029.10        958.46        29.51 o                         
  -3   5   3        897.77        983.98        20.72 o                         
  -2   5   3        190.76        169.46         7.01 o                         
  -1   5   3       3807.31       3828.90        84.28 o                         
   0   5   3         90.18         97.11         9.01 o                         
   1   5   3        149.00        190.92         6.05 o                         
   2   5   3        271.07        261.77         9.78 o                         
   3   5   3       3970.63       4223.47        53.63 o                         
   4   5   3        386.69        401.99        11.81 o                         
   5   5   3         68.82         77.54         5.15 o                         
   6   5   3         31.80         57.32         6.17 o                         
   7   5   3        312.00        289.12         5.50 o                         
   8   5   3        465.68        447.18         8.85 o                         
   9   5   3          5.49         -0.21         8.60 o                         
  10   5   3         38.32         59.11         7.75 o                         
  11   5   3         20.98         45.97        12.04 o                         
  12   5   3        481.80        447.99        24.63 o                         
 -15   6   3        369.97        330.25         9.05 o                         
 -14   6   3          0.00         -1.34         7.18 o                         
 -13   6   3          1.70          5.71         8.02 o                         
 -12   6   3       1183.90       1128.21        33.44 o                         
 -11   6   3         49.69         41.85         6.78 o                         
 -10   6   3        227.39        269.03         8.50 o                         
  -9   6   3       1030.27       1056.05        17.07 o                         
  -8   6   3          6.24          0.95         6.90 o                         
  -7   6   3        185.92        170.86        12.03 o                         
  -6   6   3         12.66          5.01         7.30 o                         
  -5   6   3        660.28        672.65        21.24 o                         
  -4   6   3        671.01        682.18        10.27 o                         
  -3   6   3        943.64        950.76        13.07 o                         
  -2   6   3        758.72        898.00        16.23 o                         
  -1   6   3       1939.67       2050.69        46.22 o                         
   0   6   3         94.54        161.68         5.54 o                         
   1   6   3         25.39         21.77         7.23 o                         
   2   6   3        493.05        517.12        13.91 o                         
   3   6   3       1100.32       1158.31        15.08 o                         
   4   6   3        612.16        638.91         5.91 o                         
   5   6   3         30.17         26.23         8.71 o                         
   6   6   3          1.40          4.04         5.17 o                         
   7   6   3          0.23         10.74        13.69 o                         
   8   6   3        112.43        154.30        10.46 o                         
   9   6   3         24.62         64.38        16.17 o                         
  10   6   3         52.29         50.63         7.94 o                         
  11   6   3        217.25        219.54        21.64 o                         
 -14   7   3        253.18        246.57         9.90 o                         
 -13   7   3        109.59         94.44         7.98 o                         
 -12   7   3         40.39         58.44         8.13 o                         
 -11   7   3         78.42         99.69         8.90 o                         
 -10   7   3        474.95        432.61        24.09 o                         
  -9   7   3       1695.23       1708.72        10.99 o                         
  -8   7   3       1794.62       1831.92        28.70 o                         
  -7   7   3        275.34        305.50         7.53 o                         
  -6   7   3          4.53          3.95         9.14 o                         
  -5   7   3        408.02        418.89        17.33 o                         
  -4   7   3         57.36         38.19         7.77 o                         
  -3   7   3       1187.76       1374.94        27.20 o                         
  -2   7   3         66.56         50.92         8.68 o                         
  -1   7   3       2519.21       2671.30        24.02 o                         
   0   7   3         82.49        107.05         9.03 o                         
   1   7   3        160.57        182.77         6.41 o                         
   2   7   3       2387.37       2472.01        39.92 o                         
   3   7   3         47.30         65.14        10.30 o                         
   4   7   3        663.43        668.76        23.27 o                         
   5   7   3         26.33         39.89         9.64 o                         
   6   7   3        214.96        236.02        16.51 o                         
   7   7   3         98.42         98.35        15.58 o                         
   8   7   3        239.26        228.96        19.17 o                         
   9   7   3         53.78         44.36        14.18 o                         
  10   7   3          5.31         15.25         8.25 o                         
 -14   8   3        126.73        117.00        14.60 o                         
 -13   8   3          1.33         25.31         8.95 o                         
 -12   8   3        161.76        122.54         8.44 o                         
 -11   8   3         34.40         49.34         8.69 o                         
 -10   8   3         41.22         31.30        21.36 o                         
  -9   8   3          7.92          8.13        13.87 o                         
  -8   8   3        615.92        585.12         7.87 o                         
  -7   8   3       2626.50       2720.85        59.32 o                         
  -6   8   3         82.89         89.31         8.47 o                         
  -5   8   3         20.55         -4.01        18.81 o                         
  -4   8   3          4.86         -3.34         7.69 o                         
  -3   8   3         20.45         35.19         6.76 o                         
  -2   8   3        900.35        882.66        13.19 o                         
  -1   8   3         23.79          5.27         5.73 o                         
   0   8   3        353.98        363.84         6.12 o                         
   1   8   3          0.56          1.82         5.45 o                         
   2   8   3         72.84         90.54         9.99 o                         
   3   8   3        174.28        171.67         8.27 o                         
   4   8   3        144.40        157.72         6.22 o                         
   5   8   3        522.27        540.05         6.77 o                         
   6   8   3         19.43          7.15         8.33 o                         
   7   8   3          1.75          2.76         8.88 o                         
   8   8   3         19.05         13.30        10.64 o                         
   9   8   3         90.88         78.56         9.22 o                         
 -14   9   3         43.12         37.72        16.28 o                         
 -13   9   3         19.82         35.06         8.33 o                         
 -12   9   3          5.45         -7.84        33.34 o                         
 -11   9   3          0.85         -3.52        12.98 o                         
 -10   9   3        327.38        291.90        13.24 o                         
  -9   9   3        153.28        148.01        15.49 o                         
  -8   9   3       1603.88       1650.57         9.77 o                         
  -7   9   3          4.60          3.34        10.13 o                         
  -6   9   3          0.01         -5.75         9.56 o                         
  -5   9   3       1384.51       1421.14        25.37 o                         
  -4   9   3        564.09        545.59        12.51 o                         
  -3   9   3        350.56        362.80        16.18 o                         
  -2   9   3       1137.38       1243.74        20.77 o                         
  -1   9   3        536.51        475.58         6.64 o                         
   0   9   3          8.04         22.93         5.72 o                         
   1   9   3        480.81        501.28        13.47 o                         
   2   9   3          7.82         -9.07         6.69 o                         
   3   9   3         11.58         26.62         5.96 o                         
   4   9   3         87.54         59.82         7.35 o                         
   5   9   3         11.88         36.17         9.39 o                         
   6   9   3         35.87         25.09        11.12 o                         
   7   9   3        158.77        186.52         8.33 o                         
   8   9   3          5.58          8.91         7.98 o                         
   9   9   3        119.31        170.74        19.08 o                         
 -13  10   3          5.34         30.18        16.47 o                         
 -12  10   3         68.69         71.35        13.92 o                         
 -11  10   3         89.38         55.66        14.52 o                         
 -10  10   3        391.28        355.82        22.34 o                         
  -9  10   3        713.56        682.06         9.18 o                         
  -8  10   3        117.86        129.68        10.56 o                         
  -7  10   3        240.83        258.70        10.67 o                         
  -6  10   3        156.92        154.36        10.88 o                         
  -5  10   3        542.96        531.60        11.56 o                         
  -4  10   3        291.37        268.04         8.12 o                         
  -3  10   3         17.44          2.38         9.91 o                         
  -2  10   3          1.90         -6.76         5.71 o                         
  -1  10   3        174.71        170.84         6.66 o                         
   0  10   3         20.00         11.16         6.10 o                         
   1  10   3        137.93        159.01        11.98 o                         
   2  10   3        306.75        312.98        11.93 o                         
   3  10   3          4.03         14.44         8.28 o                         
   4  10   3         22.19         27.29         5.20 o                         
   5  10   3        106.12        126.21        16.21 o                         
   6  10   3         58.57         73.32         8.05 o                         
   7  10   3        321.05        266.63        11.70 o                         
 -12  11   3        143.36        165.32         9.33 o                         
 -11  11   3          5.99         -6.18         8.60 o                         
 -10  11   3         74.59         81.59         8.71 o                         
  -9  11   3         60.92         29.88        15.90 o                         
  -8  11   3         20.50        -14.76        15.36 o                         
  -7  11   3        262.79        241.33        23.02 o                         
  -6  11   3         47.48         45.03        10.81 o                         
  -5  11   3         22.00         25.36        10.58 o                         
  -4  11   3         45.91         37.90         7.84 o                         
  -3  11   3          0.43         20.63        20.66 o                         
  -2  11   3         23.74         34.96         7.62 o                         
  -1  11   3         29.53         31.30         7.34 o                         
   0  11   3        792.51        803.08        14.57 o                         
   1  11   3        153.62        146.56         8.09 o                         
   2  11   3          4.76          4.55        11.34 o                         
   3  11   3        142.27        149.35         9.98 o                         
   4  11   3        260.59        271.20        10.30 o                         
   5  11   3         30.60         35.05         9.74 o                         
   6  11   3          7.76         13.17        11.16 o                         
 -11  12   3          4.57        -17.01        13.13 o                         
 -10  12   3        129.51        127.85        18.18 o                         
  -9  12   3         26.44         68.73        45.61 o                         
  -8  12   3         22.23         11.94        13.35 o                         
  -7  12   3          0.67         -4.66        11.34 o                         
  -6  12   3        159.28        185.54        10.89 o                         
  -5  12   3        143.20        183.20        28.42 o                         
  -4  12   3          2.55         18.39         9.33 o                         
  -3  12   3        261.96        244.36        13.27 o                         
  -2  12   3          1.91         10.37         6.34 o                         
  -1  12   3          2.98          0.00         9.70 o                         
   0  12   3         82.36         82.91        12.73 o                         
   1  12   3         10.32         -8.22        16.92 o                         
   2  12   3         60.91         75.06        11.16 o                         
   3  12   3         22.87         59.84        18.58 o                         
   4  12   3          0.08          2.36        14.76 o                         
   5  12   3         22.82         10.78        10.91 o                         
 -10  13   3        180.65        223.38        42.38 o                         
  -9  13   3         19.11         66.90        13.65 o                         
  -8  13   3         48.58         62.92        13.70 o                         
  -7  13   3        256.05        188.63        26.67 o                         
  -6  13   3          3.38          0.71        10.19 o                         
  -5  13   3        309.12        299.56        20.85 o                         
  -4  13   3        489.19        436.69        35.33 o                         
  -3  13   3          3.31        -24.28        25.34 o                         
  -2  13   3         19.56         20.08         8.00 o                         
  -1  13   3          6.29         30.64         7.26 o                         
   0  13   3          0.88         -7.09         9.16 o                         
   1  13   3        276.09        282.22         9.08 o                         
   2  13   3        234.36        222.58        13.16 o                         
   3  13   3        119.63        125.45        15.29 o                         
  -8  14   3         98.79         50.32        14.05 o                         
  -7  14   3         22.06         19.73        13.96 o                         
  -6  14   3        291.08        236.81        10.97 o                         
  -5  14   3          9.47         -2.86        11.06 o                         
  -4  14   3        287.21        260.37        11.21 o                         
  -3  14   3         47.63         32.38        10.85 o                         
  -2  14   3          4.88        -10.97         7.31 o                         
  -1  14   3         88.16        103.50        12.03 o                         
   0  14   3          0.25        -13.48         8.99 o                         
   2 -16   4         30.41          3.23        13.61 o                         
   3 -16   4          0.17        -12.19         8.13 o                         
   4 -16   4         87.87        115.70        20.29 o                         
   5 -16   4         23.27        -12.95        13.21 o                         
  -2 -15   4         73.77         62.78        18.86 o                         
  -1 -15   4         79.46         65.74        15.86 o                         
   0 -15   4         65.51         72.62         6.11 o                         
   1 -15   4         25.10         56.26        13.04 o                         
   2 -15   4        185.54        185.07         6.59 o                         
   3 -15   4         61.79         95.55        20.99 o                         
   4 -15   4          3.53         12.96         9.52 o                         
   5 -15   4        622.86        608.41        18.79 o                         
   6 -15   4         39.32         30.84         7.92 o                         
   7 -15   4        176.27        185.98         8.23 o                         
   8 -15   4        134.20        130.09        18.65 o                         
  -4 -14   4          3.97        -10.86         7.92 o                         
  -3 -14   4         11.86        -15.99        16.10 o                         
  -2 -14   4         11.36         14.17        14.08 o                         
  -1 -14   4         97.91        117.82        19.83 o                         
   0 -14   4         14.17         -1.18         6.78 o                         
   1 -14   4         67.51         55.65         8.37 o                         
   2 -14   4          5.78          2.81         6.90 o                         
   3 -14   4         65.35         60.57         9.42 o                         
   4 -14   4         76.57         99.41        14.48 o                         
   5 -14   4         55.55         12.49        10.23 o                         
   6 -14   4         21.54         36.83        10.51 o                         
   7 -14   4        463.36        474.40        38.30 o                         
   8 -14   4         59.02         49.51         8.45 o                         
   9 -14   4         41.62         10.72        13.45 o                         
  10 -14   4         73.95         84.24        17.71 o                         
  -6 -13   4         30.90         13.20        14.25 o                         
  -5 -13   4          0.09         10.59        14.10 o                         
  -4 -13   4         26.40         19.02        17.33 o                         
  -3 -13   4         17.18         46.76        22.70 o                         
  -2 -13   4         23.33         38.10        11.20 o                         
  -1 -13   4         42.53         72.26         8.55 o                         
   0 -13   4        130.62        129.13         9.27 o                         
   1 -13   4        125.05        109.74        11.38 o                         
   2 -13   4          7.35         35.16        10.65 o                         
   3 -13   4         89.25         86.50         8.27 o                         
   4 -13   4        130.83        105.85         8.29 o                         
   5 -13   4          3.23        -10.04         6.85 o                         
   6 -13   4        104.60        110.16         9.27 o                         
   7 -13   4        907.94        845.69        18.43 o                         
   8 -13   4        127.81         90.78        21.60 o                         
   9 -13   4         44.74         39.14        10.65 o                         
  10 -13   4         62.96         69.57        12.21 o                         
  11 -13   4         19.89         -6.96        14.13 o                         
  -7 -12   4          5.71        -22.74        15.48 o                         
  -6 -12   4         45.05         57.23        23.26 o                         
  -5 -12   4         58.64         85.59        25.57 o                         
  -4 -12   4        599.93        582.43        20.71 o                         
  -3 -12   4         52.15        108.79         7.46 o                         
  -2 -12   4        433.81        436.98         9.45 o                         
  -1 -12   4          9.63         22.92        13.95 o                         
   0 -12   4         89.42        105.95        16.48 o                         
   1 -12   4          0.32         17.98        10.74 o                         
   2 -12   4        270.91        268.70         9.84 o                         
   3 -12   4          8.50         25.12         6.79 o                         
   4 -12   4          1.39          7.65         8.12 o                         
   5 -12   4        193.86        174.95         8.98 o                         
   6 -12   4        108.35         96.57        25.88 o                         
   7 -12   4         42.73         70.38         8.88 o                         
   8 -12   4         29.07         10.98         7.57 o                         
   9 -12   4        239.12        223.35        10.91 o                         
  10 -12   4        605.41        538.72         8.00 o                         
  11 -12   4         42.65         47.07         7.48 o                         
  12 -12   4        101.13        112.79         7.99 o                         
  -8 -11   4        186.77        186.75        13.92 o                         
  -7 -11   4        753.03        679.67        16.56 o                         
  -6 -11   4        291.68        224.78        18.62 o                         
  -5 -11   4        221.60        214.30        13.98 o                         
  -4 -11   4          2.64          9.29        14.15 o                         
  -3 -11   4        347.36        349.50        13.31 o                         
  -2 -11   4         68.40         89.74         5.33 o                         
  -1 -11   4       1355.67       1364.21        18.41 o                         
   0 -11   4       1492.11       1505.56         8.66 o                         
   1 -11   4       1608.60       1579.28        19.43 o                         
   2 -11   4          5.75         16.19         6.21 o                         
   3 -11   4        112.27         95.99        10.96 o                         
   4 -11   4         33.07         15.34         6.70 o                         
   5 -11   4         33.08         30.81         5.41 o                         
   6 -11   4        457.39        373.83         7.96 o                         
   7 -11   4          1.51          2.36        11.18 o                         
   8 -11   4          0.06         -6.90        10.77 o                         
   9 -11   4         19.99          3.82         6.91 o                         
  10 -11   4          5.48         -4.66        14.65 o                         
  11 -11   4          0.18          8.39        14.51 o                         
  12 -11   4         30.32         24.37        10.40 o                         
  13 -11   4        153.32        126.48         8.59 o                         
  -9 -10   4          1.93          2.05        14.50 o                         
  -8 -10   4         20.78         28.89        15.68 o                         
  -7 -10   4          4.02          7.75         7.96 o                         
  -6 -10   4         10.69         47.31        17.76 o                         
  -5 -10   4         32.50         40.89         6.53 o                         
  -4 -10   4         33.28         15.45         9.67 o                         
  -3 -10   4         12.16         34.09        20.02 o                         
  -2 -10   4       2126.39       2123.04        22.55 o                         
  -1 -10   4        294.65        309.76        10.07 o                         
   0 -10   4        295.20        284.09         8.18 o                         
   1 -10   4         75.34         84.09        12.12 o                         
   2 -10   4       1292.20       1277.90        17.79 o                         
   3 -10   4        141.21        127.15         7.87 o                         
   4 -10   4        518.85        480.57         7.59 o                         
   5 -10   4        247.43        287.72         8.55 o                         
   6 -10   4        306.91        313.01         9.54 o                         
   7 -10   4       1490.64       1365.65        22.59 o                         
   8 -10   4       1307.93       1316.76        24.90 o                         
   9 -10   4        866.55        897.22        13.42 o                         
  10 -10   4        188.00        199.40        11.68 o                         
  11 -10   4          8.40         26.78         7.00 o                         
  12 -10   4        280.68        265.66         8.76 o                         
  13 -10   4          7.43         24.72         7.25 o                         
 -10  -9   4        128.71        108.18        11.61 o                         
  -9  -9   4         23.46         19.60         7.66 o                         
  -8  -9   4        828.01        785.61        32.86 o                         
  -7  -9   4        618.24        580.21         8.65 o                         
  -6  -9   4        462.59        381.27        13.46 o                         
  -5  -9   4        853.49        786.51        24.36 o                         
  -4  -9   4        245.22        245.05        12.65 o                         
  -3  -9   4         96.42        107.91         5.33 o                         
  -2  -9   4         53.39         87.59         5.14 o                         
  -1  -9   4         17.11         20.66         5.95 o                         
   0  -9   4       2894.02       2987.44        20.85 o                         
   1  -9   4       1409.59       1480.28        21.76 o                         
   2  -9   4        170.47        181.46         5.41 o                         
   3  -9   4         88.79         81.79         5.54 o                         
   4  -9   4        682.31        694.90        19.51 o                         
   5  -9   4        427.16        427.24         7.68 o                         
   6  -9   4        644.56        620.05         9.54 o                         
   7  -9   4        399.14        435.78         7.83 o                         
   8  -9   4        525.96        471.10         9.31 o                         
   9  -9   4        169.22        171.89         8.30 o                         
  10  -9   4        118.02        111.20        10.13 o                         
  11  -9   4        148.30        149.41         6.50 o                         
  12  -9   4         60.99         70.70         7.29 o                         
  13  -9   4         25.28         26.54        12.75 o                         
  14  -9   4        151.32        151.67        23.21 o                         
 -11  -8   4        100.51         88.59         8.65 o                         
 -10  -8   4        113.95        105.85         5.54 o                         
  -9  -8   4        147.91        138.44         7.42 o                         
  -8  -8   4          0.58          1.59        10.31 o                         
  -7  -8   4          0.05         13.14         5.00 o                         
  -6  -8   4          4.98          3.94         5.24 o                         
  -5  -8   4       1122.38       1100.68        13.24 o                         
  -4  -8   4        281.52        294.20        11.79 o                         
  -3  -8   4        111.21        118.24        14.52 o                         
  -2  -8   4        747.85        761.22        13.02 o                         
  -1  -8   4        181.40        175.60         7.47 o                         
   0  -8   4       1227.30       1161.29        12.29 o                         
   1  -8   4         45.70         54.74         6.14 o                         
   2  -8   4       1005.76       1006.63        13.43 o                         
   3  -8   4          0.75          3.26         5.09 o                         
   4  -8   4        717.03        765.81         8.63 o                         
   5  -8   4        834.98        852.83        14.37 o                         
   6  -8   4        406.90        403.68         9.13 o                         
   7  -8   4        402.50        364.17         6.29 o                         
   8  -8   4         98.61         71.98         7.18 o                         
   9  -8   4        161.51        148.16         7.13 o                         
  10  -8   4        121.42        131.43         6.16 o                         
  11  -8   4        105.02        120.22         7.19 o                         
  12  -8   4        560.28        588.34        10.36 o                         
  13  -8   4         44.19         47.13         9.11 o                         
  14  -8   4        120.43        108.65         8.41 o                         
 -12  -7   4         57.11         55.33        11.89 o                         
 -11  -7   4         78.12         64.28        11.42 o                         
 -10  -7   4         36.88         41.39        10.40 o                         
  -9  -7   4        518.52        524.24         8.16 o                         
  -8  -7   4        767.27        703.61        14.42 o                         
  -7  -7   4         91.57         89.28         5.11 o                         
  -6  -7   4        303.88        309.53         7.57 o                         
  -5  -7   4        634.79        624.73         7.91 o                         
  -4  -7   4       1492.86       1532.85        15.07 o                         
  -3  -7   4        196.96        161.08         5.83 o                         
  -2  -7   4        457.99        430.58         8.60 o                         
  -1  -7   4       1343.74       1452.85        17.37 o                         
   0  -7   4         12.65         12.15         8.65 o                         
   1  -7   4          0.58          0.17         4.83 o                         
   2  -7   4        410.16        586.15         9.10 o                         
   3  -7   4       1397.71       1340.74        21.19 o                         
   4  -7   4         26.33         14.88         5.27 o                         
   5  -7   4        837.73        817.28         9.65 o                         
   6  -7   4        279.02        259.37         9.75 o                         
   7  -7   4       1563.47       1614.82        22.45 o                         
   8  -7   4       1651.19       1705.55        23.57 o                         
   9  -7   4         43.09         42.92         6.02 o                         
  10  -7   4        476.06        500.81         7.92 o                         
  11  -7   4        402.82        376.86         7.13 o                         
  12  -7   4         33.25         28.37        20.75 o                         
  13  -7   4          7.67          3.36         9.32 o                         
  14  -7   4        304.99        318.26         7.22 o                         
 -12  -6   4        378.77        388.09        18.47 o                         
 -11  -6   4        427.89        429.02        21.55 o                         
 -10  -6   4          0.09        -12.11         8.07 o                         
  -9  -6   4          4.10         -1.44         9.39 o                         
  -8  -6   4          1.94         11.52         5.10 o                         
  -7  -6   4        196.16        213.13         9.02 o                         
  -6  -6   4        139.07        138.32         5.23 o                         
  -5  -6   4          2.56          6.79         8.07 o                         
  -4  -6   4        346.29        360.10        10.33 o                         
  -3  -6   4        485.86        532.45         6.93 o                         
  -2  -6   4       5225.28       5714.59        56.36 o                         
  -1  -6   4        378.28        309.02         9.29 o                         
   0  -6   4        348.47        373.39         5.47 o                         
   1  -6   4       2086.27       2100.14        47.71 o                         
   2  -6   4       1041.15       1118.16         9.32 o                         
   3  -6   4       6016.97       6150.88        54.12 o                         
   4  -6   4         91.73        100.67         5.62 o                         
   5  -6   4        436.27        410.63         6.21 o                         
   6  -6   4          2.41          8.07         5.47 o                         
   7  -6   4         42.61         61.60         7.73 o                         
   8  -6   4         36.69         37.89         6.88 o                         
   9  -6   4       1005.90       1062.89        22.80 o                         
  10  -6   4         42.97         70.91        16.54 o                         
  11  -6   4         52.24         71.05         8.12 o                         
  12  -6   4        607.67        605.96        13.44 o                         
  13  -6   4        129.88        144.41         7.98 o                         
  14  -6   4        464.02        395.57        40.01 o                         
 -13  -5   4         13.15          9.14        17.40 o                         
 -12  -5   4        200.65        220.73        14.38 o                         
 -11  -5   4        366.95        367.85        17.61 o                         
 -10  -5   4          1.51         17.56         8.41 o                         
  -9  -5   4        352.26        354.85        11.92 o                         
  -8  -5   4        614.91        554.46        10.98 o                         
  -7  -5   4        572.38        546.83         6.67 o                         
  -6  -5   4        355.11        380.91        10.08 o                         
  -5  -5   4        983.49        909.84        13.51 o                         
  -4  -5   4         37.38         34.50         5.11 o                         
  -3  -5   4        148.71        216.60         7.73 o                         
  -2  -5   4        244.90        228.70         6.24 o                         
  -1  -5   4          0.12         -4.92         6.93 o                         
   0  -5   4        244.51        246.68         7.38 o                         
   1  -5   4        472.32        422.64         6.53 o                         
   2  -5   4         48.37         18.55         5.59 o                         
   3  -5   4       3635.88       3418.57        21.29 o                         
   4  -5   4         48.18         56.69         5.70 o                         
   5  -5   4       3797.51       4066.63        63.60 o                         
   6  -5   4        282.42        312.26         5.88 o                         
   7  -5   4       2428.13       2491.85        33.30 o                         
   8  -5   4        138.84        142.52         8.56 o                         
   9  -5   4        189.22        186.40        13.42 o                         
  10  -5   4        111.69         85.03         8.10 o                         
  11  -5   4         98.57        127.86        34.55 o                         
  12  -5   4        217.45        216.57         7.52 o                         
  13  -5   4         70.20         61.84        18.70 o                         
  14  -5   4          0.10         -6.06         9.50 o                         
 -13  -4   4        340.58        297.56         8.37 o                         
 -12  -4   4         12.15         -3.27         6.79 o                         
 -11  -4   4          0.02          6.80         7.57 o                         
 -10  -4   4       1151.94       1123.79        26.96 o                         
  -9  -4   4        119.92        132.74        14.55 o                         
  -8  -4   4        323.70        326.64         7.98 o                         
  -7  -4   4        501.21        526.09         9.47 o                         
  -6  -4   4       2798.35       2846.64        44.61 o                         
  -5  -4   4        863.10        945.59        15.09 o                         
  -4  -4   4       2480.13       2744.96        18.03 o                         
  -3  -4   4          0.01         -3.78         6.39 o                         
  -2  -4   4      11353.74      11133.95        42.02 o                         
  -1  -4   4       3772.71       3505.44        27.52 o                         
   0  -4   4        315.68        261.74         5.58 o                         
   1  -4   4        455.05        410.97         7.23 o                         
   2  -4   4       6620.20       5957.78        83.51 o                         
   3  -4   4        706.10        683.79         6.37 o                         
   4  -4   4        935.19       1050.99        10.11 o                         
   5  -4   4        395.09        381.04         6.31 o                         
   6  -4   4          0.05          0.31         5.81 o                         
   7  -4   4       1361.34       1449.12        16.04 o                         
   8  -4   4         37.97         25.34         9.35 o                         
   9  -4   4          2.92          5.88         7.14 o                         
  10  -4   4         45.95         56.65         6.85 o                         
  11  -4   4        421.83        427.43        14.35 o                         
  12  -4   4          8.41         27.85        14.51 o                         
  13  -4   4         45.82         64.22        11.88 o                         
  14  -4   4        222.72        269.89        21.40 o                         
 -14  -3   4        114.54        132.40        18.45 o                         
 -13  -3   4        343.11        312.44        12.60 o                         
 -12  -3   4         18.01         17.84         6.69 o                         
 -11  -3   4        158.25        153.91         6.22 o                         
 -10  -3   4        215.93        246.20        17.18 o                         
  -9  -3   4        219.71        221.67         8.29 o                         
  -8  -3   4         31.64         70.78        12.12 o                         
  -7  -3   4         41.48         30.17         5.78 o                         
  -6  -3   4       1020.74        962.47        13.45 o                         
  -5  -3   4        798.33        866.44        18.66 o                         
  -4  -3   4        809.15        924.23        15.22 o                         
  -3  -3   4        394.38        391.86         7.95 o                         
  -2  -3   4       4190.58       3980.31        42.24 o                         
  -1  -3   4          4.75         -9.19         6.13 o                         
   0  -3   4        763.81        692.60        11.98 o                         
   1  -3   4       1386.28       1401.77        25.60 o                         
   2  -3   4        245.04        215.24         6.18 o                         
   3  -3   4       1021.15        910.08         7.97 o                         
   4  -3   4          6.37         -1.41         5.96 o                         
   5  -3   4       1541.64       1540.51         9.19 o                         
   6  -3   4          0.25          5.92         6.43 o                         
   7  -3   4        437.52        477.99        11.99 o                         
   8  -3   4        120.37        124.05        17.30 o                         
   9  -3   4        292.58        332.58        15.57 o                         
  10  -3   4       1321.49       1375.94        20.72 o                         
  11  -3   4        905.97        881.65        14.37 o                         
  12  -3   4          1.73          1.98        17.11 o                         
  13  -3   4        142.68        173.80         8.90 o                         
  14  -3   4        110.77         73.22         8.97 o                         
 -14  -2   4          1.28        -10.41         6.94 o                         
 -13  -2   4         95.89        140.64        12.03 o                         
 -12  -2   4          0.21          2.14         8.98 o                         
 -11  -2   4          0.08         14.21         7.45 o                         
 -10  -2   4        796.48        789.23        16.60 o                         
  -9  -2   4        358.41        369.72        17.84 o                         
  -8  -2   4        384.53        355.91         8.64 o                         
  -7  -2   4       2955.92       3190.91        49.51 o                         
  -6  -2   4         86.30         64.54        12.25 o                         
  -5  -2   4        221.46        188.79        11.16 o                         
  -4  -2   4       1666.88       1749.02        29.44 o                         
  -3  -2   4        210.00        184.09         6.28 o                         
  -2  -2   4       1018.11        958.74        13.76 o                         
  -1  -2   4       4665.23       4403.23        54.51 o                         
   0  -2   4         38.95         51.11         7.12 o                         
   1  -2   4       8045.76       7372.74       181.41 o                         
   2  -2   4       3658.73       3722.06        44.08 o                         
   3  -2   4        590.85        579.54         7.08 o                         
   4  -2   4        474.63        577.31         7.50 o                         
   5  -2   4        403.29        466.38        10.08 o                         
   6  -2   4       4982.22       5448.15        58.33 o                         
   7  -2   4         59.68         93.48        14.04 o                         
   8  -2   4       1741.03       1872.92        25.25 o                         
   9  -2   4        260.09        260.87        11.37 o                         
  10  -2   4        334.09        290.01        16.24 o                         
  11  -2   4        325.21        326.51        18.14 o                         
  12  -2   4        325.15        316.48        22.19 o                         
  13  -2   4         85.34         66.70        34.70 o                         
  14  -2   4          7.30         23.68         8.91 o                         
 -14  -1   4         10.01         14.17        17.41 o                         
 -13  -1   4        306.15        327.64        16.50 o                         
 -12  -1   4          3.76         -3.30         6.36 o                         
 -11  -1   4         42.93         38.74         5.67 o                         
 -10  -1   4        442.42        482.48         8.73 o                         
  -9  -1   4       2470.56       2476.34        24.27 o                         
  -8  -1   4        587.69        593.80         8.48 o                         
  -7  -1   4       1323.06       1273.54        17.69 o                         
  -6  -1   4         87.79         83.45         8.51 o                         
  -5  -1   4       2697.66       2824.91        52.27 o                         
  -4  -1   4       1338.05       1191.57        19.64 o                         
  -3  -1   4       4464.41       4388.17        58.47 o                         
  -2  -1   4       3231.78       3024.79        30.27 o                         
  -1  -1   4          0.40         -3.98         7.17 o                         
   0  -1   4       1456.83       1315.99        28.76 o                         
   1  -1   4      21521.48      21998.28       304.35 o                         
   2  -1   4       3402.74       3279.81        35.57 o                         
   3  -1   4       1066.03       1055.35        17.75 o                         
   4  -1   4        155.15        106.06         6.12 o                         
   5  -1   4        387.66        432.05         7.05 o                         
   6  -1   4       4897.19       5185.07        33.15 o                         
   7  -1   4        772.35        757.88         7.25 o                         
   8  -1   4         25.82          3.20        10.96 o                         
   9  -1   4       1405.55       1454.72        14.24 o                         
  10  -1   4        157.12        153.05        23.40 o                         
  11  -1   4          3.49          1.97        22.53 o                         
  12  -1   4         93.89         72.95        10.74 o                         
  13  -1   4         37.10         48.46        22.55 o                         
  14  -1   4         27.21          4.33         9.23 o                         
 -15   0   4         10.08         17.21         7.52 o                         
 -14   0   4         46.97         47.92         6.36 o                         
 -13   0   4        277.15        251.69        12.82 o                         
 -12   0   4        930.27        862.88        13.45 o                         
 -11   0   4        386.41        381.36        12.47 o                         
 -10   0   4        357.34        316.12         7.68 o                         
  -9   0   4        267.68        273.43         5.79 o                         
  -8   0   4         23.01         12.52         6.27 o                         
  -7   0   4        473.35        481.82         9.07 o                         
  -6   0   4        609.51        654.80        21.02 o                         
  -5   0   4          0.65         25.35         9.48 o                         
  -4   0   4        653.35        533.59        14.68 o                         
  -3   0   4       1245.19       1202.69        17.79 o                         
  -2   0   4       6716.87       6056.28        97.70 o                         
  -1   0   4       1353.33       1150.55        16.51 o                         
   1   0   4      20736.80      21267.79       396.44 o                         
   2   0   4       6932.25       6943.81       129.78 o                         
   3   0   4         18.17         12.51         6.23 o                         
   4   0   4        124.47        136.78         5.25 o                         
   5   0   4       5306.46       5737.95        93.29 o                         
   6   0   4       5908.81       6627.41        96.17 o                         
   7   0   4         21.32          1.09         5.73 o                         
   8   0   4         26.03         27.50         6.02 o                         
   9   0   4        311.79        325.74        24.18 o                         
  10   0   4        144.08        206.55        39.69 o                         
  11   0   4        385.65        364.05        13.91 o                         
  12   0   4        231.57        244.23        43.72 o                         
  13   0   4         84.56         80.51        12.51 o                         
  14   0   4         12.62         -6.95        20.37 o                         
 -15   1   4          0.11        -12.49         9.73 o                         
 -14   1   4        444.68        424.39        20.14 o                         
 -13   1   4         17.54         15.00         6.53 o                         
 -12   1   4          5.72          8.03         6.18 o                         
 -11   1   4        136.97        142.25        11.25 o                         
 -10   1   4        419.41        396.47        10.38 o                         
  -9   1   4       1921.69       1916.13        19.23 o                         
  -8   1   4        221.32        276.72         6.12 o                         
  -7   1   4        477.14        417.53         7.87 o                         
  -6   1   4        139.79        135.99         5.99 o                         
  -5   1   4       5933.82       6193.41        98.19 o                         
  -4   1   4         35.31         30.43         6.02 o                         
  -3   1   4          4.35         15.00         6.66 o                         
  -2   1   4        781.09        709.96         9.29 o                         
   0   1   4       1254.61       1099.26        24.65 o                         
   1   1   4        712.16        665.55        16.53 o                         
   2   1   4       1563.82       1539.44        29.66 o                         
   3   1   4       1079.05       1218.42        18.60 o                         
   4   1   4         86.69         93.60         8.26 o                         
   5   1   4         40.34         76.52         6.21 o                         
   6   1   4       2626.06       2731.33        45.52 o                         
   7   1   4        892.71        932.84        17.33 o                         
   8   1   4          3.86          9.21         5.71 o                         
   9   1   4        878.69        846.18        41.22 o                         
  10   1   4          2.41          2.06        12.10 o                         
  11   1   4        254.63        244.14         8.85 o                         
  12   1   4        756.67        774.36        18.27 o                         
  13   1   4         17.16         72.19        12.73 o                         
 -15   2   4          4.99         26.61        10.42 o                         
 -14   2   4        344.76        334.98         9.17 o                         
 -13   2   4        489.03        519.71        19.72 o                         
 -12   2   4         10.78         26.99         7.88 o                         
 -11   2   4         12.14         -9.11         6.08 o                         
 -10   2   4         61.80         71.75         8.21 o                         
  -9   2   4         11.62          8.05         8.13 o                         
  -8   2   4        505.38        533.18         9.16 o                         
  -7   2   4        177.22        194.14         8.59 o                         
  -6   2   4        778.22        786.02        13.08 o                         
  -5   2   4       2329.67       2481.07        39.72 o                         
  -4   2   4          3.16          4.09         6.59 o                         
  -3   2   4       3019.39       2842.79        35.69 o                         
  -2   2   4        302.80        277.67         9.07 o                         
  -1   2   4      35986.49      38121.25        44.54 o                         
   0   2   4       5758.24       5807.22       136.08 o                         
   1   2   4       5746.48       5596.31        83.15 o                         
   2   2   4         13.97          2.44         5.63 o                         
   3   2   4        558.27        515.01        10.08 o                         
   4   2   4         70.18         81.31         6.54 o                         
   5   2   4        109.57         99.03         5.69 o                         
   6   2   4         88.77        100.71         6.64 o                         
   7   2   4          6.67          8.28         5.74 o                         
   8   2   4        319.14        344.11        11.24 o                         
   9   2   4        722.43        744.84        18.29 o                         
  10   2   4        527.96        493.54        11.91 o                         
  11   2   4        194.79        178.56        10.57 o                         
  12   2   4         16.66          4.20        21.93 o                         
  13   2   4        420.00        422.20        19.82 o                         
 -15   3   4          6.38        -12.60        13.12 o                         
 -14   3   4        399.40        435.08        25.62 o                         
 -13   3   4         36.92         78.69         8.04 o                         
 -12   3   4        368.87        332.56        15.17 o                         
 -11   3   4        537.17        556.89        12.56 o                         
 -10   3   4        709.96        681.07        18.10 o                         
  -9   3   4         17.99         21.12         9.25 o                         
  -8   3   4       1067.73       1090.93        18.03 o                         
  -7   3   4        469.94        440.41        13.42 o                         
  -6   3   4       3203.95       3504.87        80.41 o                         
  -5   3   4        699.51        642.79        13.85 o                         
  -4   3   4        976.03        902.64        10.48 o                         
  -3   3   4       3565.40       3415.55        55.53 o                         
  -2   3   4       1027.99        994.14        26.19 o                         
  -1   3   4       2629.55       2375.71        47.44 o                         
   0   3   4         63.72         74.99         6.64 o                         
   1   3   4       1618.69       1549.04        33.99 o                         
   2   3   4        844.84        827.78        18.78 o                         
   3   3   4        550.64        620.61        11.42 o                         
   4   3   4        158.50        197.33         5.86 o                         
   5   3   4         65.65         58.51         8.47 o                         
   6   3   4        416.70        368.06         8.79 o                         
   7   3   4        227.35        229.14        13.49 o                         
   8   3   4          2.09         -0.38         5.96 o                         
   9   3   4         33.97         35.45         7.95 o                         
  10   3   4        558.34        529.50        24.03 o                         
  11   3   4        373.17        376.86         9.90 o                         
  12   3   4         58.46         45.43         7.78 o                         
  13   3   4          1.15         11.81        17.52 o                         
 -15   4   4          1.58        -13.71        12.54 o                         
 -14   4   4        342.19        327.42        13.97 o                         
 -13   4   4          0.42         18.16         6.58 o                         
 -12   4   4          0.27         19.08         6.53 o                         
 -11   4   4         59.53         92.93        11.14 o                         
 -10   4   4         25.50         18.64         6.98 o                         
  -9   4   4       1395.90       1448.62        25.52 o                         
  -8   4   4        863.15        859.84        17.46 o                         
  -7   4   4       1317.78       1440.72        25.90 o                         
  -6   4   4       2440.28       2579.35        38.76 o                         
  -5   4   4       2335.34       2442.26        25.72 o                         
  -4   4   4        377.94        378.41         8.70 o                         
  -3   4   4         13.73         26.85         7.29 o                         
  -2   4   4         65.85         71.00         7.64 o                         
  -1   4   4       3365.56       3745.71        62.29 o                         
   0   4   4       1037.83        955.24        20.54 o                         
   1   4   4        344.14        360.73         9.95 o                         
   2   4   4        460.72        318.61         6.11 o                         
   3   4   4       1598.28       1664.86        41.43 o                         
   4   4   4        719.60        816.23        16.72 o                         
   5   4   4        848.03        845.50        16.09 o                         
   6   4   4         35.61         35.70         6.47 o                         
   7   4   4         88.07         78.35        12.68 o                         
   8   4   4        550.12        561.09        17.00 o                         
   9   4   4         35.18         49.88        13.34 o                         
  10   4   4         21.96         11.81         9.21 o                         
  11   4   4        428.29        450.05        23.58 o                         
  12   4   4        550.96        514.72        26.45 o                         
 -15   5   4        134.86        152.48        13.15 o                         
 -14   5   4         73.99         94.64        12.07 o                         
 -13   5   4          7.73          8.63         7.99 o                         
 -12   5   4        787.39        756.49        18.82 o                         
 -11   5   4         87.71         97.64         8.82 o                         
 -10   5   4        686.13        683.33        20.74 o                         
  -9   5   4        855.96        914.83        22.06 o                         
  -8   5   4          5.86          8.60         6.61 o                         
  -7   5   4       3609.40       3631.56        28.62 o                         
  -6   5   4       1291.13       1316.30        13.89 o                         
  -5   5   4        559.27        524.89        18.12 o                         
  -4   5   4        230.69        233.05         8.76 o                         
  -3   5   4        971.67        950.99        38.20 o                         
  -2   5   4       2245.69       2195.38        17.32 o                         
  -1   5   4        485.08        593.39         6.60 o                         
   0   5   4        660.76        663.48        21.14 o                         
   1   5   4        902.12        881.49        10.76 o                         
   2   5   4       1052.81       1089.73        25.41 o                         
   3   5   4        253.05        264.60        10.88 o                         
   4   5   4         97.92        124.45         5.09 o                         
   5   5   4         63.28         48.59         7.56 o                         
   6   5   4         92.44         71.73         5.42 o                         
   7   5   4        323.48        358.74        14.27 o                         
   8   5   4        270.45        296.28        14.24 o                         
   9   5   4        134.08        154.96        14.06 o                         
  10   5   4        383.47        382.37        26.88 o                         
  11   5   4         79.33         78.12        15.52 o                         
 -15   6   4         34.04         42.07         9.50 o                         
 -14   6   4         17.88         30.81         7.06 o                         
 -13   6   4        543.17        492.65        13.83 o                         
 -12   6   4         18.83         24.08         7.54 o                         
 -11   6   4        236.66        271.71         7.21 o                         
 -10   6   4        361.82        343.90         8.27 o                         
  -9   6   4       1501.92       1425.63        18.58 o                         
  -8   6   4        285.05        291.73         9.25 o                         
  -7   6   4        605.78        630.40        12.52 o                         
  -6   6   4        904.77        919.58        26.38 o                         
  -5   6   4         18.70         16.35         8.55 o                         
  -4   6   4        431.62        441.54        10.77 o                         
  -3   6   4        797.80        795.76        10.81 o                         
  -2   6   4        772.99        765.07        11.08 o                         
  -1   6   4        173.46        180.91         8.65 o                         
   0   6   4        268.14        239.21         8.14 o                         
   1   6   4        612.78        667.80         9.20 o                         
   2   6   4       1956.40       1957.31        57.22 o                         
   3   6   4          8.05         -8.00         5.33 o                         
   4   6   4        137.79        123.46         9.59 o                         
   5   6   4        170.71        184.98        12.64 o                         
   6   6   4        544.33        541.36        13.47 o                         
   7   6   4        847.47        849.37        25.08 o                         
   8   6   4       2073.09       1961.76        40.51 o                         
   9   6   4          8.17          9.90         6.07 o                         
  10   6   4        456.64        437.58        18.02 o                         
  11   6   4          6.18         28.92        19.66 o                         
 -14   7   4         13.38         22.56         7.97 o                         
 -13   7   4          2.34          9.81        10.98 o                         
 -12   7   4        598.15        604.63        10.71 o                         
 -11   7   4        480.02        473.69        16.69 o                         
 -10   7   4         11.37         -3.48        26.18 o                         
  -9   7   4        147.98        134.97        16.42 o                         
  -8   7   4        851.91        820.22        11.51 o                         
  -7   7   4        101.76        113.92         8.95 o                         
  -6   7   4        847.77        936.21        14.19 o                         
  -5   7   4          8.37        -13.88        35.92 o                         
  -4   7   4        198.52        200.82         7.79 o                         
  -3   7   4       2131.10       2179.33        30.96 o                         
  -2   7   4       1831.95       1982.85        31.65 o                         
  -1   7   4         12.22         12.97         6.91 o                         
   0   7   4        489.73        489.31         7.77 o                         
   1   7   4       1449.43       1582.21        29.83 o                         
   2   7   4        130.34        136.96         7.46 o                         
   3   7   4         12.32         23.57         5.29 o                         
   4   7   4         27.97         35.33        12.88 o                         
   5   7   4          8.81         19.59         6.82 o                         
   6   7   4        312.23        343.57        16.56 o                         
   7   7   4         62.89         83.37        11.53 o                         
   8   7   4         44.76         81.16        20.82 o                         
   9   7   4        312.30        294.45        12.98 o                         
  10   7   4        277.63        178.55         6.55 o                         
 -14   8   4         71.84         22.94        17.27 o                         
 -13   8   4          3.01          0.69        13.68 o                         
 -12   8   4          0.10         -9.37        18.91 o                         
 -11   8   4         23.18         49.77         8.32 o                         
 -10   8   4        142.46        123.18        17.71 o                         
  -9   8   4        102.47         85.81         9.72 o                         
  -8   8   4        350.58        368.48        18.73 o                         
  -7   8   4        850.88        878.82        40.68 o                         
  -6   8   4        782.30        766.10        13.93 o                         
  -5   8   4          2.12         31.13        11.68 o                         
  -4   8   4         70.76         87.33         7.41 o                         
  -3   8   4          0.14          2.67         6.50 o                         
  -2   8   4        213.37        185.00        10.90 o                         
  -1   8   4          0.60         12.53        11.22 o                         
   0   8   4         15.29         14.86         7.60 o                         
   1   8   4         41.02         49.79         8.13 o                         
   2   8   4         21.04         47.83        12.78 o                         
   3   8   4         90.50        110.17         5.04 o                         
   4   8   4        168.58        169.81        10.50 o                         
   5   8   4         11.03         22.08         7.67 o                         
   6   8   4         11.54         11.74         8.97 o                         
   7   8   4        634.92        592.74        19.97 o                         
   8   8   4         33.97         13.68         6.30 o                         
   9   8   4         18.85         23.70        15.37 o                         
 -13   9   4        435.37        406.06        19.76 o                         
 -12   9   4         89.44         93.78        30.45 o                         
 -11   9   4         14.51         12.03         8.68 o                         
 -10   9   4         46.20         42.76         9.02 o                         
  -9   9   4          4.07         12.37         8.22 o                         
  -8   9   4         28.84         32.30        10.54 o                         
  -7   9   4        837.24        954.47        13.88 o                         
  -6   9   4          7.73         52.07        12.34 o                         
  -5   9   4         97.55        115.22         8.41 o                         
  -4   9   4          0.15          5.01         6.62 o                         
  -3   9   4        157.22        146.19         7.30 o                         
  -2   9   4        911.87        934.48        22.95 o                         
  -1   9   4         33.54         47.46         5.48 o                         
   0   9   4        568.03        599.97        16.01 o                         
   1   9   4          4.85          3.94         6.59 o                         
   2   9   4        234.35        256.13        15.74 o                         
   3   9   4          9.32         26.82        18.67 o                         
   4   9   4        154.56        188.13        12.79 o                         
   5   9   4          4.00         16.06        12.11 o                         
   6   9   4        193.36        196.00         8.50 o                         
   7   9   4         84.98         94.46        10.33 o                         
   8   9   4         17.81         10.33        16.94 o                         
 -13  10   4         87.16         91.91        11.45 o                         
 -12  10   4         31.08         28.84        11.06 o                         
 -11  10   4         11.40         29.48         9.08 o                         
 -10  10   4          0.02          8.97        22.71 o                         
  -9  10   4        472.99        514.73         9.75 o                         
  -8  10   4       1563.89       1691.19        15.69 o                         
  -7  10   4        822.37        934.83        13.84 o                         
  -6  10   4        209.27        218.95        13.04 o                         
  -5  10   4        198.04        178.41        22.52 o                         
  -4  10   4        467.74        498.46        10.41 o                         
  -3  10   4        269.10        272.10         8.31 o                         
  -2  10   4          4.32         -1.12        12.93 o                         
  -1  10   4          0.06        -18.73        12.49 o                         
   0  10   4          5.94         11.29         9.10 o                         
   1  10   4         51.16         54.36         5.84 o                         
   2  10   4          3.67         13.40        11.86 o                         
   3  10   4         28.22         16.25        13.18 o                         
   4  10   4         25.62         18.51        12.39 o                         
   5  10   4        103.89        101.10         9.20 o                         
   6  10   4          9.09         40.19        21.06 o                         
   7  10   4        170.04        146.35        16.10 o                         
 -12  11   4          0.03          8.42        16.56 o                         
 -11  11   4         16.43         36.56        39.40 o                         
 -10  11   4          0.03          8.63        30.12 o                         
  -9  11   4          8.66         24.57        16.85 o                         
  -8  11   4         68.53         91.10        12.82 o                         
  -7  11   4         70.00         80.16        13.39 o                         
  -6  11   4        211.44        196.93        13.17 o                         
  -5  11   4         50.67         42.20         9.52 o                         
  -4  11   4         13.29         -5.89        14.94 o                         
  -3  11   4        104.34        117.53         7.15 o                         
  -2  11   4        207.59        228.52         6.17 o                         
  -1  11   4         75.94         59.69         5.99 o                         
   0  11   4        125.20        135.51        15.93 o                         
   1  11   4          1.98        -17.79        12.21 o                         
   2  11   4        133.18        128.05         6.02 o                         
   3  11   4        398.67        416.72         7.25 o                         
   4  11   4         51.87         64.21         7.09 o                         
   5  11   4          0.50          4.35         8.15 o                         
   6  11   4         16.72         27.81        14.48 o                         
 -11  12   4        116.92        139.09        25.55 o                         
 -10  12   4        207.41        194.37        28.36 o                         
  -9  12   4         67.87         53.99        27.37 o                         
  -8  12   4         12.79          7.26        13.39 o                         
  -7  12   4        701.49        703.31        14.45 o                         
  -6  12   4        162.40        138.85        13.39 o                         
  -5  12   4        127.15        145.25        11.58 o                         
  -4  12   4         12.30         24.06         6.95 o                         
  -3  12   4        183.47        188.64        19.35 o                         
  -2  12   4        142.97        132.07         6.69 o                         
  -1  12   4        678.44        654.72         9.84 o                         
   0  12   4        779.47        808.15        19.03 o                         
   1  12   4         13.28          1.47         7.51 o                         
   2  12   4         64.41         60.79         8.95 o                         
   3  12   4          0.30        -10.17         6.78 o                         
   4  12   4         26.35         49.14        13.94 o                         
  -9  13   4          0.64         29.01        13.43 o                         
  -8  13   4         85.85         64.10        13.52 o                         
  -7  13   4        408.32        363.98        14.05 o                         
  -6  13   4        388.06        410.72        14.22 o                         
  -5  13   4         71.18         70.32        10.58 o                         
  -4  13   4          0.46         -5.17         9.81 o                         
  -3  13   4         74.08         56.77        16.91 o                         
  -2  13   4         35.04         55.63        12.04 o                         
  -1  13   4        576.25        566.51        10.21 o                         
   0  13   4         66.59         77.19        14.13 o                         
   1  13   4        606.90        547.55        16.29 o                         
   2  13   4        187.41        165.89        18.96 o                         
  -7  14   4        158.13        141.43        14.57 o                         
  -6  14   4         12.74         33.43        13.87 o                         
  -5  14   4         48.92         35.34        15.76 o                         
  -4  14   4        127.33        112.75        20.32 o                         
  -3  14   4          2.23         14.75         7.79 o                         
  -2  14   4        296.64        272.55         8.22 o                         
  -1  14   4         27.80         43.79        24.83 o                         
   1 -16   5        113.00        130.86        13.43 o                         
   2 -16   5          0.08         10.69        12.34 o                         
   3 -16   5        104.00        124.58        21.03 o                         
   4 -16   5        197.23        163.37        11.95 o                         
   5 -16   5         54.91         77.12        11.49 o                         
  -2 -15   5        268.00        248.69         6.87 o                         
  -1 -15   5          0.27        -20.46        13.64 o                         
   0 -15   5         25.93         -5.24         7.21 o                         
   1 -15   5          2.85         -8.44        20.75 o                         
   2 -15   5        125.10        123.54        14.63 o                         
   3 -15   5         16.57         31.23         9.29 o                         
   4 -15   5         82.36         91.80        12.11 o                         
   5 -15   5         38.09         13.50         8.13 o                         
   6 -15   5         22.08         27.39        14.00 o                         
   7 -15   5          6.88         49.86        28.63 o                         
   8 -15   5         29.94         26.85        20.41 o                         
  -4 -14   5         65.59        105.58        15.99 o                         
  -3 -14   5          2.34         15.88        27.41 o                         
  -2 -14   5         71.78         78.53        11.92 o                         
  -1 -14   5         14.06         40.69        14.08 o                         
   0 -14   5         79.73         94.81         5.64 o                         
   1 -14   5        278.41        231.41        13.02 o                         
   2 -14   5        222.71        229.81         6.07 o                         
   3 -14   5          7.75         -8.03         8.35 o                         
   4 -14   5        123.66        124.50         8.75 o                         
   5 -14   5          1.22         14.51         9.59 o                         
   6 -14   5        299.51        302.80        23.07 o                         
   7 -14   5          2.33         15.14         8.03 o                         
   8 -14   5          1.02        -18.08        12.05 o                         
   9 -14   5         16.19         15.19        11.53 o                         
  10 -14   5         15.57         18.03         7.28 o                         
  -6 -13   5        330.12        311.96        14.33 o                         
  -5 -13   5         51.30        101.22        13.84 o                         
  -4 -13   5          1.92         -4.94        11.07 o                         
  -3 -13   5        444.47        468.96        21.54 o                         
  -2 -13   5         67.68         65.30        10.53 o                         
  -1 -13   5        545.50        555.50        11.76 o                         
   0 -13   5          0.01        -14.42         9.61 o                         
   1 -13   5         38.33         22.10         6.34 o                         
   2 -13   5        127.34        124.38         5.33 o                         
   3 -13   5         54.20         66.88         5.34 o                         
   4 -13   5        610.47        578.58        20.98 o                         
   5 -13   5         13.66         33.23         9.64 o                         
   6 -13   5         67.84         83.05        11.42 o                         
   7 -13   5          5.43        -11.17         7.45 o                         
   8 -13   5         41.54          5.97        11.26 o                         
   9 -13   5         54.35         32.80         8.71 o                         
  10 -13   5        176.82        184.33        16.16 o                         
  11 -13   5         47.09         53.78        17.18 o                         
  -7 -12   5         37.00         60.03        27.00 o                         
  -6 -12   5         51.32         71.11        20.22 o                         
  -5 -12   5         47.78         32.27        15.10 o                         
  -4 -12   5        317.62        328.54        10.00 o                         
  -3 -12   5          1.89          1.33        12.89 o                         
  -2 -12   5        722.96        704.83         6.09 o                         
  -1 -12   5         65.27         88.12        13.36 o                         
   0 -12   5        262.02        273.66         9.01 o                         
   1 -12   5         45.67         62.62        12.12 o                         
   2 -12   5          8.44         20.42         5.21 o                         
   3 -12   5         42.29         35.29         5.33 o                         
   4 -12   5         10.81          1.44         5.60 o                         
   5 -12   5        883.42        796.55         7.30 o                         
   6 -12   5        392.50        418.41         6.13 o                         
   7 -12   5         10.02          1.48        14.42 o                         
   8 -12   5         35.78         70.10         7.59 o                         
   9 -12   5         25.74         32.04         7.29 o                         
  10 -12   5        236.92        220.07        20.47 o                         
  11 -12   5         36.98         -7.33         7.78 o                         
  12 -12   5         12.46         21.03        14.35 o                         
  -8 -11   5        295.31        269.26         6.65 o                         
  -7 -11   5         94.64        131.15        16.39 o                         
  -6 -11   5        193.67        219.51         6.98 o                         
  -5 -11   5        235.13        239.68         7.56 o                         
  -4 -11   5        969.86        942.12        13.52 o                         
  -3 -11   5         10.04         22.70        13.22 o                         
  -2 -11   5        370.41        335.35         7.83 o                         
  -1 -11   5        280.27        246.81        10.14 o                         
   0 -11   5        261.36        276.62        16.15 o                         
   1 -11   5       1638.40       1616.87        19.72 o                         
   2 -11   5        280.32        262.33        11.27 o                         
   3 -11   5       1063.33       1105.49        17.87 o                         
   4 -11   5        641.20        585.97         9.43 o                         
   5 -11   5         82.20         81.88         9.36 o                         
   6 -11   5         82.68         73.48         9.06 o                         
   7 -11   5       1279.79       1202.39        16.95 o                         
   8 -11   5        142.88        145.37        17.06 o                         
   9 -11   5          0.41          7.35         6.71 o                         
  10 -11   5        137.89        144.12        20.17 o                         
  11 -11   5         54.00         83.97        10.25 o                         
  12 -11   5          0.56          4.53         7.08 o                         
  13 -11   5         58.83         55.74         8.74 o                         
  -9 -10   5        197.06        207.93        35.10 o                         
  -8 -10   5          3.29         41.38        20.54 o                         
  -7 -10   5       1151.19       1159.41        17.16 o                         
  -6 -10   5         43.07         51.85        13.22 o                         
  -5 -10   5        926.08        869.18        16.37 o                         
  -4 -10   5         72.10         69.61        10.55 o                         
  -3 -10   5          9.02         22.54        13.35 o                         
  -2 -10   5         92.52        124.40         6.67 o                         
  -1 -10   5        231.77        261.16         5.16 o                         
   0 -10   5       4891.35       4958.27        37.01 o                         
   1 -10   5       1275.36       1218.49        19.33 o                         
   2 -10   5         26.68         28.04         5.15 o                         
   3 -10   5        745.98        703.80        11.35 o                         
   4 -10   5        339.98        356.00        12.05 o                         
   5 -10   5         74.91         81.49        10.68 o                         
   6 -10   5        329.47        353.29         7.76 o                         
   7 -10   5        393.42        354.36         7.52 o                         
   8 -10   5          1.82          8.76         6.20 o                         
   9 -10   5        207.18        208.89         8.63 o                         
  10 -10   5          0.53          8.84         7.11 o                         
  11 -10   5        479.47        491.39        12.23 o                         
  12 -10   5        214.02        227.35        16.02 o                         
  13 -10   5         26.09         43.16         8.73 o                         
 -10  -9   5        262.33        256.78        14.90 o                         
  -9  -9   5        254.47        267.76        20.28 o                         
  -8  -9   5         45.19         60.01        16.15 o                         
  -7  -9   5         94.09        125.49        13.32 o                         
  -6  -9   5        113.58        102.89        16.92 o                         
  -5  -9   5          6.89         11.38        11.95 o                         
  -4  -9   5       1081.13       1064.39        23.83 o                         
  -3  -9   5          0.49         10.59        12.54 o                         
  -2  -9   5         33.47         47.39         8.72 o                         
  -1  -9   5       2419.59       2453.17        16.00 o                         
   0  -9   5        260.68        355.09        12.25 o                         
   1  -9   5        458.59        518.61         9.82 o                         
   2  -9   5       2425.34       2420.38        36.86 o                         
   3  -9   5        360.54        405.23         9.37 o                         
   4  -9   5        291.45        301.54        12.24 o                         
   5  -9   5        343.43        323.36         8.99 o                         
   6  -9   5        263.77        251.12         9.83 o                         
   7  -9   5        738.11        693.79        10.92 o                         
   8  -9   5         48.33         43.76         7.92 o                         
   9  -9   5        863.88        874.32        15.76 o                         
  10  -9   5        250.49        266.44         9.42 o                         
  11  -9   5          0.29          7.97        11.32 o                         
  12  -9   5        442.37        430.14         9.58 o                         
  13  -9   5         15.31          5.36         7.22 o                         
 -11  -8   5          1.99        -13.64         9.10 o                         
 -10  -8   5         84.54        116.75        12.37 o                         
  -9  -8   5          0.09         12.78         7.91 o                         
  -8  -8   5        248.70        252.24         8.66 o                         
  -7  -8   5          8.58         17.89         8.12 o                         
  -6  -8   5         17.39         25.10         5.98 o                         
  -5  -8   5          7.97         43.81         8.20 o                         
  -4  -8   5          0.15         -0.97         5.59 o                         
  -3  -8   5        958.98        977.98        11.92 o                         
  -2  -8   5          1.65        -12.28         8.78 o                         
  -1  -8   5        717.76        770.29         8.72 o                         
   0  -8   5         31.20         41.35         5.27 o                         
   1  -8   5         31.26         27.77         4.94 o                         
   2  -8   5        655.18        701.99         6.49 o                         
   3  -8   5          6.28         21.84         7.00 o                         
   4  -8   5        170.44        162.34        12.01 o                         
   5  -8   5       1492.73       1483.08        32.05 o                         
   6  -8   5         36.88         45.62        12.39 o                         
   7  -8   5        128.35        139.99         5.79 o                         
   8  -8   5        262.93        253.12         7.54 o                         
   9  -8   5        122.47        137.33         6.06 o                         
  10  -8   5        153.77        167.74         7.00 o                         
  11  -8   5          8.31         15.80         6.21 o                         
  12  -8   5         61.44         68.51         7.34 o                         
  13  -8   5         98.13        108.55        10.78 o                         
  14  -8   5        373.98        312.43         7.62 o                         
 -12  -7   5        235.65        231.26        19.68 o                         
 -11  -7   5         69.17         76.54        11.76 o                         
 -10  -7   5        133.19        102.96        16.15 o                         
  -9  -7   5         73.59         57.40        12.99 o                         
  -8  -7   5        255.37        278.03        13.37 o                         
  -7  -7   5         78.24         78.54        10.45 o                         
  -6  -7   5       1521.41       1532.71         8.91 o                         
  -5  -7   5        501.80        495.24        16.67 o                         
  -4  -7   5        743.09        718.42         8.66 o                         
  -3  -7   5          3.54         14.83        13.36 o                         
  -2  -7   5          0.05         -4.28         5.22 o                         
  -1  -7   5          5.41         24.01         6.45 o                         
   0  -7   5        589.28        704.98         5.82 o                         
   1  -7   5       3690.24       3903.39        33.23 o                         
   2  -7   5          1.03          6.66         4.98 o                         
   3  -7   5         71.22         60.57         7.98 o                         
   4  -7   5        986.79        875.32        12.41 o                         
   5  -7   5        534.68        541.03        10.99 o                         
   6  -7   5        247.05        264.15        13.17 o                         
   7  -7   5       5102.59       5067.40        63.34 o                         
   8  -7   5        272.97        317.53        11.60 o                         
   9  -7   5         15.02          1.71         7.51 o                         
  10  -7   5          3.07         12.82        13.93 o                         
  11  -7   5         85.28         99.52        21.32 o                         
  12  -7   5        465.61        425.05        17.12 o                         
  13  -7   5         73.46         66.07        11.12 o                         
  14  -7   5          2.33        -10.52         7.01 o                         
 -12  -6   5        192.67        186.32        14.14 o                         
 -11  -6   5        246.61        224.68        13.43 o                         
 -10  -6   5         50.06         53.10         7.63 o                         
  -9  -6   5         37.32         35.19        12.09 o                         
  -8  -6   5        868.41        826.35        15.09 o                         
  -7  -6   5         45.67         69.76         5.33 o                         
  -6  -6   5          4.45         17.99         4.93 o                         
  -5  -6   5         49.43         54.87         8.64 o                         
  -4  -6   5        129.69        125.89         6.72 o                         
  -3  -6   5        318.14        291.47         5.18 o                         
  -2  -6   5       3227.16       3325.83        14.24 o                         
  -1  -6   5        154.75        143.12         6.93 o                         
   0  -6   5       2892.57       3008.57        27.57 o                         
   1  -6   5          3.25         -3.29         7.44 o                         
   2  -6   5        245.12        261.84         7.69 o                         
   3  -6   5       1425.84       1507.99        12.43 o                         
   4  -6   5       1368.82       1483.07        20.03 o                         
   5  -6   5        146.09        119.37         5.38 o                         
   6  -6   5        143.17        146.44         5.74 o                         
   7  -6   5        746.30        737.31        14.23 o                         
   8  -6   5       1409.32       1426.88        11.14 o                         
   9  -6   5       2180.39       2308.19        23.12 o                         
  10  -6   5        232.75        254.63        13.35 o                         
  11  -6   5         19.94         32.76        21.67 o                         
  12  -6   5         42.00         41.33         9.45 o                         
  13  -6   5        173.78        212.99        16.38 o                         
  14  -6   5        238.80        221.72        33.81 o                         
 -13  -5   5          2.02         17.96        24.13 o                         
 -12  -5   5        140.80        157.50        10.90 o                         
 -11  -5   5          1.15         -1.13        10.45 o                         
 -10  -5   5          7.27         -7.16        11.50 o                         
  -9  -5   5        250.17        235.05        21.96 o                         
  -8  -5   5        433.67        481.00         9.27 o                         
  -7  -5   5       1320.66       1372.55        15.59 o                         
  -6  -5   5        282.27        232.14         5.09 o                         
  -5  -5   5        112.29         89.99         8.53 o                         
  -4  -5   5         56.42         38.71         4.67 o                         
  -3  -5   5        679.03        960.65         8.19 o                         
  -2  -5   5        419.48        455.54         5.16 o                         
  -1  -5   5         34.69         24.81         5.05 o                         
   0  -5   5       1689.05       1677.54        13.39 o                         
   1  -5   5       5439.30       5157.36        45.79 o                         
   2  -5   5       3737.71       3663.00        47.57 o                         
   3  -5   5       3649.29       3835.12        42.01 o                         
   4  -5   5        505.59        447.61         5.94 o                         
   5  -5   5         64.19         75.94         5.55 o                         
   6  -5   5       2450.90       2668.72        40.13 o                         
   7  -5   5         14.01         13.30         6.07 o                         
   8  -5   5        128.61        156.99         7.90 o                         
   9  -5   5         80.23         85.64         7.03 o                         
  10  -5   5        477.71        475.51         9.50 o                         
  11  -5   5          5.35          4.11         7.20 o                         
  12  -5   5          4.97         13.51        16.73 o                         
  13  -5   5         17.17         18.08        11.09 o                         
  14  -5   5         33.74         64.45        56.99 o                         
 -13  -4   5         53.38        108.57        22.25 o                         
 -12  -4   5        236.68        246.48        10.87 o                         
 -11  -4   5         85.62         88.95        10.28 o                         
 -10  -4   5        593.04        589.39        12.78 o                         
  -9  -4   5          1.34         18.47         5.29 o                         
  -8  -4   5        109.47         86.14        12.66 o                         
  -7  -4   5       4520.59       4798.45        95.27 o                         
  -6  -4   5        812.44        818.06        12.45 o                         
  -5  -4   5       1742.42       1769.35        15.75 o                         
  -4  -4   5        462.41        506.99        12.50 o                         
  -3  -4   5       4065.63       3800.97        35.30 o                         
  -2  -4   5      10043.35      10402.33        42.98 o                         
  -1  -4   5          2.85          2.22         5.25 o                         
   0  -4   5       2982.61       2890.42        34.24 o                         
   1  -4   5       3471.45       3229.59        43.39 o                         
   2  -4   5       1233.73       1143.79        16.63 o                         
   3  -4   5        221.94        248.87         5.80 o                         
   4  -4   5       2761.68       2875.99        39.48 o                         
   5  -4   5         10.08          6.51         5.90 o                         
   6  -4   5          0.25          1.65         7.45 o                         
   7  -4   5        746.85        780.93        13.27 o                         
   8  -4   5          5.82         10.84         7.40 o                         
   9  -4   5        515.07        491.56         9.52 o                         
  10  -4   5         18.35         47.74         7.06 o                         
  11  -4   5        374.80        318.41        23.23 o                         
  12  -4   5        668.31        659.35        42.62 o                         
  13  -4   5        509.50        500.43        27.25 o                         
  14  -4   5          5.08         10.23        20.80 o                         
 -14  -3   5         98.24        110.33        17.80 o                         
 -13  -3   5        427.11        446.42        20.60 o                         
 -12  -3   5        103.47         97.29         8.93 o                         
 -11  -3   5         68.55         85.68         5.48 o                         
 -10  -3   5         74.24         86.50         9.63 o                         
  -9  -3   5          1.97         17.15        11.28 o                         
  -8  -3   5       5136.31       5205.88        52.03 o                         
  -7  -3   5       2243.49       2106.35        21.80 o                         
  -6  -3   5        654.75        701.31        11.24 o                         
  -5  -3   5         29.44         34.44         6.20 o                         
  -4  -3   5        715.77        836.31        18.15 o                         
  -3  -3   5        241.06        212.38         6.38 o                         
  -2  -3   5         36.15         81.42         7.88 o                         
  -1  -3   5        418.88        367.36         5.72 o                         
   0  -3   5        251.79        233.34         6.11 o                         
   1  -3   5        462.30        434.66         6.56 o                         
   2  -3   5         22.46         36.96         8.28 o                         
   3  -3   5       4865.85       4758.44        51.42 o                         
   4  -3   5       2234.55       2277.99        17.68 o                         
   5  -3   5        138.47        153.11         6.15 o                         
   6  -3   5       2016.95       2200.38        30.01 o                         
   7  -3   5        174.53        171.10         6.16 o                         
   8  -3   5        788.87        863.78        10.02 o                         
   9  -3   5       1766.17       1873.09        34.91 o                         
  10  -3   5        202.18        195.42        14.12 o                         
  11  -3   5          0.10          4.34        10.60 o                         
  12  -3   5        208.32        211.94        16.28 o                         
  13  -3   5        154.35        173.75        57.24 o                         
  14  -3   5         26.62         -6.03        29.88 o                         
 -14  -2   5         91.60         73.50        10.19 o                         
 -13  -2   5        666.40        634.00        10.52 o                         
 -12  -2   5         70.75         63.21         6.14 o                         
 -11  -2   5        328.56        338.45        18.72 o                         
 -10  -2   5        151.92        129.05         8.46 o                         
  -9  -2   5       1976.35       2009.23        21.73 o                         
  -8  -2   5        148.54        150.70         6.61 o                         
  -7  -2   5        599.71        671.68        20.17 o                         
  -6  -2   5       1996.93       1886.81        33.53 o                         
  -5  -2   5       1432.15       1481.50        17.64 o                         
  -4  -2   5       5673.00       5980.77        81.19 o                         
  -3  -2   5        827.30        852.81         6.33 o                         
  -2  -2   5         20.54         17.26         5.63 o                         
  -1  -2   5       5466.66       5199.60       105.36 o                         
   0  -2   5       1071.05        982.23        23.68 o                         
   1  -2   5       5511.61       5183.70       113.97 o                         
   2  -2   5        366.37        372.06         6.35 o                         
   3  -2   5        148.57        124.63         5.68 o                         
   4  -2   5         12.40         13.29         6.53 o                         
   5  -2   5          2.95          4.62         6.27 o                         
   6  -2   5        202.39        306.90         6.73 o                         
   7  -2   5        629.79        680.91         9.49 o                         
   8  -2   5         73.86         80.19        23.08 o                         
   9  -2   5          0.92          5.35        10.58 o                         
  10  -2   5        264.64        289.81         7.75 o                         
  11  -2   5         27.91         44.57        14.33 o                         
  12  -2   5        177.24        188.35         8.93 o                         
  13  -2   5          5.98         45.34        11.81 o                         
  14  -2   5         12.15          6.64        24.06 o                         
 -14  -1   5         58.39         61.19        12.40 o                         
 -13  -1   5         57.74         72.69        12.55 o                         
 -12  -1   5         16.02         15.11         5.69 o                         
 -11  -1   5         59.65         46.91        12.45 o                         
 -10  -1   5        590.67        591.00        24.06 o                         
  -9  -1   5       1234.75       1236.18        17.13 o                         
  -8  -1   5          9.25         36.36        11.07 o                         
  -7  -1   5       2653.02       2815.61        43.41 o                         
  -6  -1   5         52.98         83.57         7.78 o                         
  -5  -1   5        272.18        251.52         7.88 o                         
  -4  -1   5          0.04          7.32         5.74 o                         
  -3  -1   5       1337.12       1311.04         9.26 o                         
  -2  -1   5         58.28         46.42         5.57 o                         
  -1  -1   5         22.31         23.10         6.11 o                         
   0  -1   5       3021.11       2637.17        62.03 o                         
   1  -1   5        535.89        487.67        10.65 o                         
   2  -1   5        446.97        376.99         8.26 o                         
   3  -1   5       1819.03       1706.59        25.57 o                         
   4  -1   5         15.72         16.80         5.89 o                         
   5  -1   5          2.97         29.36         5.68 o                         
   6  -1   5       1455.27       1392.55        15.64 o                         
   7  -1   5          6.92         15.14         5.96 o                         
   8  -1   5        928.55        977.79        17.57 o                         
   9  -1   5         94.19        116.27        11.25 o                         
  10  -1   5        178.90        176.17        13.52 o                         
  11  -1   5        455.75        467.11         9.33 o                         
  12  -1   5         95.57        129.87        30.94 o                         
  13  -1   5         39.93         44.90        19.80 o                         
  14  -1   5         23.65         29.80         7.31 o                         
 -15   0   5        119.01         88.79        11.08 o                         
 -14   0   5        812.12        792.91        20.48 o                         
 -13   0   5          0.56         13.43         6.03 o                         
 -12   0   5         90.03        120.67        12.75 o                         
 -11   0   5        103.31         94.63         7.58 o                         
 -10   0   5        188.19        178.45         5.43 o                         
  -9   0   5        225.10        201.89        12.00 o                         
  -8   0   5          6.98          4.45         5.37 o                         
  -7   0   5        673.41        684.67        15.28 o                         
  -6   0   5       1908.77       2092.37        39.84 o                         
  -5   0   5       4334.20       4456.75        66.43 o                         
  -4   0   5         20.05         21.96         6.24 o                         
  -3   0   5       2858.02       2597.78        27.45 o                         
  -2   0   5        621.35        587.63         7.61 o                         
  -1   0   5      17270.76      15861.69       343.67 o                         
   0   0   5      15803.27      15615.85       210.02 o                         
   1   0   5       7446.38       7270.40       143.57 o                         
   2   0   5          1.20          2.93         5.86 o                         
   3   0   5          0.46          0.23         7.40 o                         
   4   0   5          0.95          0.18         5.18 o                         
   5   0   5          5.35          4.69         5.48 o                         
   6   0   5        113.19        136.13         9.69 o                         
   7   0   5          0.22          5.36         5.37 o                         
   8   0   5        203.40        232.20         7.46 o                         
   9   0   5        838.70        864.31         8.90 o                         
  10   0   5          5.40        -22.02        14.68 o                         
  11   0   5         31.84         32.78         6.41 o                         
  12   0   5        357.10        308.38        11.38 o                         
  13   0   5         31.51         24.28        12.56 o                         
 -15   1   5         16.25          5.87        27.95 o                         
 -14   1   5          0.91        -11.83         7.89 o                         
 -13   1   5          4.72         -0.16         6.20 o                         
 -12   1   5        169.34        174.08         7.50 o                         
 -11   1   5        475.65        454.78         5.96 o                         
 -10   1   5       2294.52       2222.20        36.29 o                         
  -9   1   5        552.00        589.80         6.36 o                         
  -8   1   5         62.39         56.15         5.83 o                         
  -7   1   5       1278.49       1236.47        10.02 o                         
  -6   1   5       1205.01       1271.73        13.70 o                         
  -5   1   5       2365.91       2373.54        34.86 o                         
  -4   1   5       3433.95       3465.62        41.53 o                         
  -3   1   5       2802.68       2613.80        29.54 o                         
  -2   1   5         95.36         76.87         6.39 o                         
  -1   1   5       2074.32       2012.05        31.56 o                         
   0   1   5         75.86         97.20         6.24 o                         
   1   1   5       6662.14       6603.35       136.48 o                         
   2   1   5        308.83        297.39         8.91 o                         
   3   1   5        930.23        986.14        24.06 o                         
   4   1   5        185.05        209.95         5.70 o                         
   5   1   5        782.38        705.59        11.02 o                         
   6   1   5         78.95         94.95         5.45 o                         
   7   1   5       1023.60       1121.63        26.01 o                         
   8   1   5         45.73         51.30        10.46 o                         
   9   1   5        101.47        124.87         9.46 o                         
  10   1   5         52.34        107.96        12.37 o                         
  11   1   5          0.08         24.67         9.89 o                         
  12   1   5         19.04         27.22        16.19 o                         
  13   1   5         87.22         92.11        12.91 o                         
 -15   2   5        584.46        621.65        28.92 o                         
 -14   2   5        471.62        462.69        15.10 o                         
 -13   2   5        316.51        268.37         8.66 o                         
 -12   2   5        238.36        271.90        10.34 o                         
 -11   2   5        129.42        100.09         6.81 o                         
 -10   2   5         85.17         97.21        14.26 o                         
  -9   2   5         19.07         12.53         8.86 o                         
  -8   2   5          8.65         10.49         9.35 o                         
  -7   2   5        101.78        124.66         5.85 o                         
  -6   2   5       1845.50       1884.29         9.19 o                         
  -5   2   5       7319.51       7838.13        87.86 o                         
  -4   2   5       1960.45       1909.25        27.52 o                         
  -3   2   5         56.05         29.76         7.11 o                         
  -2   2   5        170.73        185.87         6.61 o                         
  -1   2   5       9813.77       9982.86       203.12 o                         
   0   2   5        597.72        607.73        10.88 o                         
   1   2   5        150.08        168.91         5.81 o                         
   2   2   5         94.47         75.92         5.68 o                         
   3   2   5        219.09        185.78         5.36 o                         
   4   2   5        861.23        912.65        14.80 o                         
   5   2   5        855.44        888.45        18.53 o                         
   6   2   5       1033.43       1155.58        24.01 o                         
   7   2   5         73.35         80.07        11.20 o                         
   8   2   5        600.77        595.77        10.54 o                         
   9   2   5        351.14        418.84        11.37 o                         
  10   2   5         53.62         56.37         7.91 o                         
  11   2   5         68.80         83.09         7.85 o                         
  12   2   5          8.76         -7.22        33.47 o                         
  13   2   5          1.13         39.53        61.09 o                         
 -15   3   5        247.93        213.57         9.57 o                         
 -14   3   5          8.69         22.82         6.63 o                         
 -13   3   5         84.12         96.24         6.24 o                         
 -12   3   5        162.54        152.53         6.79 o                         
 -11   3   5         20.53         37.04        13.16 o                         
 -10   3   5         56.46         88.76         9.86 o                         
  -9   3   5         47.43         71.81         6.09 o                         
  -8   3   5       2986.91       3093.21        57.56 o                         
  -7   3   5          0.00         -4.41         6.89 o                         
  -6   3   5       3900.52       4026.31        99.40 o                         
  -5   3   5        785.31        746.38         9.53 o                         
  -4   3   5          8.73          7.20         7.07 o                         
  -3   3   5       2461.96       2246.46        56.89 o                         
  -2   3   5        285.02        266.37        13.20 o                         
  -1   3   5       1630.75       1621.13        25.48 o                         
   0   3   5       5998.12       6356.80       161.89 o                         
   1   3   5        626.76        660.63        11.78 o                         
   2   3   5       1441.69       1515.75        32.42 o                         
   3   3   5       1155.92       1175.21        24.58 o                         
   4   3   5       1244.45       1303.32        18.38 o                         
   5   3   5        158.52        158.11         9.29 o                         
   6   3   5          7.51          0.30         5.81 o                         
   7   3   5          4.99         26.63         7.96 o                         
   8   3   5        107.42        101.00         5.94 o                         
   9   3   5          2.64         14.43        10.47 o                         
  10   3   5        143.72        198.51        21.71 o                         
  11   3   5         24.74         26.10        14.65 o                         
  12   3   5          1.51         -1.13         9.81 o                         
 -15   4   5        123.61        163.84         7.04 o                         
 -14   4   5         82.92         83.02         6.63 o                         
 -13   4   5         47.18         49.23        10.86 o                         
 -12   4   5        757.99        781.38         7.30 o                         
 -11   4   5          8.39         47.59        11.78 o                         
 -10   4   5        148.51        153.06         8.70 o                         
  -9   4   5        772.85        768.39         6.88 o                         
  -8   4   5        250.30        269.24         9.80 o                         
  -7   4   5         16.48          1.20         6.93 o                         
  -6   4   5        231.53        212.23         7.47 o                         
  -5   4   5         48.15         37.74         6.87 o                         
  -4   4   5         47.39         51.78         6.97 o                         
  -3   4   5        104.77        112.33         7.22 o                         
  -2   4   5         76.72        100.05         9.87 o                         
  -1   4   5        765.60        788.46        19.37 o                         
   0   4   5        755.79        789.43         9.95 o                         
   1   4   5       8049.85       8476.42       187.99 o                         
   2   4   5         55.21         79.28        10.79 o                         
   3   4   5          4.93         30.57         5.27 o                         
   4   4   5        675.58        716.19        12.37 o                         
   5   4   5        267.88        237.10         7.05 o                         
   6   4   5         65.95         58.09         5.71 o                         
   7   4   5        359.05        392.97         5.80 o                         
   8   4   5        160.87        178.74         8.96 o                         
   9   4   5        218.30        197.74        11.03 o                         
  10   4   5        124.25        159.55        18.27 o                         
  11   4   5          3.57         -9.09         6.06 o                         
  12   4   5          9.64        -24.69        16.46 o                         
 -15   5   5        224.25        180.61        10.75 o                         
 -14   5   5         27.26         43.27         6.87 o                         
 -13   5   5        154.60        175.34        10.07 o                         
 -12   5   5        256.38        262.09        10.69 o                         
 -11   5   5        295.12        284.36         6.90 o                         
 -10   5   5         66.98         77.01         6.07 o                         
  -9   5   5        182.84        225.21         7.87 o                         
  -8   5   5        360.94        362.18        12.49 o                         
  -7   5   5        524.93        527.88         9.35 o                         
  -6   5   5         59.12         60.42         7.78 o                         
  -5   5   5       1064.28       1115.54         9.79 o                         
  -4   5   5        176.63        203.98         9.97 o                         
  -3   5   5       2410.75       2345.46        97.62 o                         
  -2   5   5          2.65          0.76         9.51 o                         
  -1   5   5        139.77        105.33         6.23 o                         
   0   5   5        455.39        455.54         6.21 o                         
   1   5   5         40.21         36.23         8.61 o                         
   2   5   5         15.36         35.98         6.72 o                         
   3   5   5         87.50         79.29        11.43 o                         
   4   5   5        244.67        238.88         6.14 o                         
   5   5   5          2.26         -0.47         6.94 o                         
   6   5   5        305.81        280.75        18.56 o                         
   7   5   5       1702.36       1702.97        36.12 o                         
   8   5   5        502.56        472.05        14.47 o                         
   9   5   5         10.84         14.09         6.19 o                         
  10   5   5         95.22        107.07        10.86 o                         
  11   5   5          3.82         63.37        37.97 o                         
 -14   6   5          8.24         32.80         9.43 o                         
 -13   6   5         21.14         41.60        10.61 o                         
 -12   6   5        971.06        976.05        16.85 o                         
 -11   6   5        468.71        468.05         7.75 o                         
 -10   6   5         33.47         40.94         7.89 o                         
  -9   6   5         96.10        102.57         7.18 o                         
  -8   6   5        482.84        504.98         8.09 o                         
  -7   6   5        534.64        494.23        12.71 o                         
  -6   6   5         91.06         94.68         8.15 o                         
  -5   6   5        249.01        278.52        13.50 o                         
  -4   6   5        162.00        151.75         9.70 o                         
  -3   6   5        151.36        145.40         6.21 o                         
  -2   6   5        162.07        166.21        10.78 o                         
  -1   6   5         22.57         28.07         5.20 o                         
   0   6   5        784.92        813.93        14.23 o                         
   1   6   5        488.90        434.90        13.32 o                         
   2   6   5          0.01          4.59         5.31 o                         
   3   6   5        613.37        680.54        24.30 o                         
   4   6   5        871.49        934.35        17.17 o                         
   5   6   5         47.47         49.30         5.19 o                         
   6   6   5         67.53         68.22         7.22 o                         
   7   6   5         32.58         34.68         9.40 o                         
   8   6   5        211.96        232.22         9.74 o                         
   9   6   5        177.20        152.11        11.70 o                         
  10   6   5          0.00          5.15        13.51 o                         
 -14   7   5         69.06         51.35         8.88 o                         
 -13   7   5        172.71        162.77         8.59 o                         
 -12   7   5         80.46         93.01         8.40 o                         
 -11   7   5        126.46        126.00         9.85 o                         
 -10   7   5          0.40          1.23         8.76 o                         
  -9   7   5        347.58        323.75         8.94 o                         
  -8   7   5          4.00        -12.40         8.27 o                         
  -7   7   5       1031.40       1068.51        10.16 o                         
  -6   7   5       1111.30       1236.39        14.94 o                         
  -5   7   5         20.62         13.86         7.84 o                         
  -4   7   5        654.39        702.68        14.83 o                         
  -3   7   5        863.09        778.68         9.80 o                         
  -2   7   5        347.06        316.85         6.03 o                         
  -1   7   5         63.27         74.68         6.69 o                         
   0   7   5        720.32        721.54        11.48 o                         
   1   7   5        342.37        351.94         9.75 o                         
   2   7   5         49.70         44.25         5.45 o                         
   3   7   5         63.83         71.03         7.20 o                         
   4   7   5        246.73        220.55        10.81 o                         
   5   7   5         45.00         51.93         7.56 o                         
   6   7   5          0.69        -10.27         6.84 o                         
   7   7   5        178.32        171.80        10.91 o                         
   8   7   5         30.63         26.76        10.86 o                         
   9   7   5         77.89         68.62        15.00 o                         
  10   7   5        141.94        125.18        12.46 o                         
 -14   8   5         33.83         26.48        15.18 o                         
 -13   8   5        239.02        196.06        23.34 o                         
 -12   8   5        257.44        239.24        28.69 o                         
 -11   8   5          0.51          6.19         8.55 o                         
 -10   8   5         11.29         23.72         9.95 o                         
  -9   8   5          1.33         13.12        20.15 o                         
  -8   8   5         52.26         53.07        52.84 o                         
  -7   8   5        288.90        270.97        13.09 o                         
  -6   8   5        118.11        116.88        12.82 o                         
  -5   8   5        864.59        864.80        16.49 o                         
  -4   8   5        211.00        207.46        14.35 o                         
  -3   8   5         10.84         39.80         9.91 o                         
  -2   8   5          0.04         -7.24         5.75 o                         
  -1   8   5         44.86         50.93         7.26 o                         
   0   8   5          9.74         10.94         5.32 o                         
   1   8   5         65.94         61.66         7.62 o                         
   2   8   5        319.01        301.89         6.14 o                         
   3   8   5          6.09         -8.64         5.76 o                         
   4   8   5         54.37         45.46         7.16 o                         
   5   8   5        118.78        118.86        10.88 o                         
   6   8   5        300.71        267.61         5.85 o                         
   7   8   5          1.62         36.36        12.99 o                         
   8   8   5         40.02         47.62        10.06 o                         
   9   8   5          2.19        -11.47         7.65 o                         
 -13   9   5        138.43        120.88         9.08 o                         
 -12   9   5         11.35         23.36        11.30 o                         
 -11   9   5         22.00         19.64         9.09 o                         
 -10   9   5         48.64         32.06         9.20 o                         
  -9   9   5        443.87        409.11         9.59 o                         
  -8   9   5         86.27        102.10         9.04 o                         
  -7   9   5         45.79         52.11        10.50 o                         
  -6   9   5        290.57        269.30        13.17 o                         
  -5   9   5        367.36        337.26        12.83 o                         
  -4   9   5        249.22        246.48        14.08 o                         
  -3   9   5         59.85         90.94        11.31 o                         
  -2   9   5        143.44        140.10         5.94 o                         
  -1   9   5       1099.28       1137.43        10.83 o                         
   0   9   5          0.32         -1.71         6.46 o                         
   1   9   5        108.62        115.28         5.38 o                         
   2   9   5        483.23        440.27        15.43 o                         
   3   9   5         52.82         63.63         5.65 o                         
   4   9   5         22.13         -0.31         5.51 o                         
   5   9   5         29.93         18.39        14.22 o                         
   6   9   5          0.01          6.88        10.59 o                         
   7   9   5        710.25        676.04        26.64 o                         
   8   9   5         29.15         66.06        16.46 o                         
 -12  10   5        114.43        139.84        54.76 o                         
 -11  10   5         40.22         36.33        11.38 o                         
 -10  10   5         10.27         12.64        32.66 o                         
  -9  10   5        199.95        184.78        15.05 o                         
  -8  10   5         23.00        -14.22        13.39 o                         
  -7  10   5        353.53        292.46        13.74 o                         
  -6  10   5        282.51        283.30        13.30 o                         
  -5  10   5        954.82        966.86        14.10 o                         
  -4  10   5         22.58         29.93         6.79 o                         
  -3  10   5         28.63         35.96        13.33 o                         
  -2  10   5        334.01        326.21         6.71 o                         
  -1  10   5          6.52        -10.21         6.80 o                         
   0  10   5          1.17         -8.03        14.56 o                         
   1  10   5         17.06         11.64         5.04 o                         
   2  10   5        772.66        786.72        18.21 o                         
   3  10   5         15.87         24.37        14.35 o                         
   4  10   5         18.77         45.52        16.31 o                         
   5  10   5         94.84        105.93        17.30 o                         
   6  10   5         32.04         37.99        17.44 o                         
 -11  11   5          0.12         20.38        25.25 o                         
 -10  11   5          1.85        -28.28        24.59 o                         
  -9  11   5         13.64         25.11        11.20 o                         
  -8  11   5        558.52        544.84        14.36 o                         
  -7  11   5        297.33        277.24        16.92 o                         
  -6  11   5        204.66        209.18        11.25 o                         
  -5  11   5          1.75        -19.78        13.26 o                         
  -4  11   5         21.90         26.59         8.15 o                         
  -3  11   5          6.12         16.44         6.92 o                         
  -2  11   5        312.30        339.26        13.51 o                         
  -1  11   5        745.20        763.07        22.40 o                         
   0  11   5          9.27        -13.17        12.62 o                         
   1  11   5        176.53        145.20         7.61 o                         
   2  11   5        694.63        679.93        23.56 o                         
   3  11   5        184.53        162.84         6.43 o                         
   4  11   5         11.95          7.62        13.94 o                         
   5  11   5        199.48        195.51        13.01 o                         
 -10  12   5        114.61        103.69        14.00 o                         
  -9  12   5        255.52        275.57        27.83 o                         
  -8  12   5        373.22        393.43        14.57 o                         
  -7  12   5          3.50         22.36        13.69 o                         
  -6  12   5          0.58         18.51        13.39 o                         
  -5  12   5        289.57        269.81        11.25 o                         
  -4  12   5          1.09         19.45        10.62 o                         
  -3  12   5        133.90        151.04        16.02 o                         
  -2  12   5          8.57         10.80         8.09 o                         
  -1  12   5        471.32        464.22        20.12 o                         
   0  12   5        347.77        326.73         9.45 o                         
   1  12   5        493.46        476.56        12.99 o                         
   2  12   5        122.10        117.86        15.39 o                         
   3  12   5          0.04         -5.58        11.88 o                         
  -9  13   5         20.06         28.53        14.18 o                         
  -8  13   5        174.01        108.09        14.35 o                         
  -7  13   5         34.83         73.42        13.39 o                         
  -6  13   5          1.65         -5.64        11.38 o                         
  -5  13   5          1.99         76.04        13.74 o                         
  -4  13   5        196.28        177.07        10.73 o                         
  -3  13   5          0.34          7.58         6.67 o                         
  -2  13   5         26.24          7.97         9.66 o                         
  -1  13   5        124.00        116.08         6.86 o                         
   0  13   5        462.20        445.44         7.51 o                         
   1  13   5        190.55        211.75         8.81 o                         
  -5  14   5          3.79        -17.81        14.31 o                         
  -4  14   5        105.95         31.11        25.36 o                         
  -3  14   5        129.36        105.71         7.65 o                         
   1 -16   6        266.52        272.40        20.16 o                         
   2 -16   6          5.87         18.26        10.35 o                         
   3 -16   6        147.60        139.30         9.36 o                         
   4 -16   6         85.93        148.12        26.26 o                         
   5 -16   6        119.15        139.71         9.46 o                         
  -2 -15   6        345.23        361.56        19.27 o                         
  -1 -15   6         30.94         57.75        14.57 o                         
   0 -15   6         51.77         46.28        41.69 o                         
   1 -15   6         15.39         -6.63        14.57 o                         
   2 -15   6          2.95          4.64         9.36 o                         
   3 -15   6          7.62         -1.89        18.58 o                         
   4 -15   6         58.08         96.65        12.48 o                         
   5 -15   6         17.82         14.43         7.22 o                         
   6 -15   6          1.30          3.69         8.92 o                         
   7 -15   6          0.05        -11.06         9.90 o                         
   8 -15   6        297.88        311.23        12.31 o                         
  -4 -14   6         13.32         22.91        14.96 o                         
  -3 -14   6          6.49          9.83         6.72 o                         
  -2 -14   6         16.13         25.65        16.36 o                         
  -1 -14   6          0.04          2.92        10.46 o                         
   0 -14   6         98.01         74.74         7.59 o                         
   1 -14   6         16.50         26.05        16.17 o                         
   2 -14   6          0.23         17.90        13.64 o                         
   3 -14   6        145.52        158.27        12.77 o                         
   4 -14   6         66.10         96.60        16.15 o                         
   5 -14   6         92.92         94.65         6.48 o                         
   6 -14   6          5.42         -5.66        11.29 o                         
   7 -14   6        221.58        185.06         6.97 o                         
   8 -14   6         83.09        107.27        18.37 o                         
   9 -14   6         28.34         35.26         7.32 o                         
  10 -14   6         72.94         60.79        12.92 o                         
  -6 -13   6         42.40         73.59        14.26 o                         
  -5 -13   6         34.70         64.93         9.28 o                         
  -4 -13   6        447.08        402.06        29.66 o                         
  -3 -13   6         13.02          3.68         9.58 o                         
  -2 -13   6         49.31         49.49         8.02 o                         
  -1 -13   6         92.10        136.39         9.64 o                         
   0 -13   6        291.03        275.13        14.55 o                         
   1 -13   6          4.63         26.20         7.32 o                         
   2 -13   6         73.04         64.65         5.81 o                         
   3 -13   6         17.78         22.38        12.97 o                         
   4 -13   6          5.20         15.69         8.11 o                         
   5 -13   6         21.56         25.91         6.46 o                         
   6 -13   6        164.75        159.15         5.84 o                         
   7 -13   6          2.42         -2.55         9.41 o                         
   8 -13   6         24.28         15.34         6.79 o                         
   9 -13   6          2.30          5.58        10.07 o                         
  10 -13   6         15.07         40.35        14.39 o                         
  11 -13   6         19.93         42.12        10.84 o                         
  -7 -12   6          1.55         31.96         8.56 o                         
  -6 -12   6          0.04         39.62         6.54 o                         
  -5 -12   6          0.46          1.53         8.46 o                         
  -4 -12   6         11.87         -1.69         5.50 o                         
  -3 -12   6        104.47         88.07         9.63 o                         
  -2 -12   6         96.07        116.07         5.81 o                         
  -1 -12   6         34.02         47.00        11.38 o                         
   0 -12   6          9.74          7.82         8.95 o                         
   1 -12   6         20.35         19.67         8.17 o                         
   2 -12   6       1400.74       1315.99        16.04 o                         
   3 -12   6          2.78         20.38         5.07 o                         
   4 -12   6         33.60         32.71         7.88 o                         
   5 -12   6         16.61         26.74         8.27 o                         
   6 -12   6        285.49        254.44         9.82 o                         
   7 -12   6         11.87         12.20         9.84 o                         
   8 -12   6         84.03         52.21        12.29 o                         
   9 -12   6         33.87         59.41         8.70 o                         
  10 -12   6         20.73         31.56        15.35 o                         
  11 -12   6        233.10        252.05        11.15 o                         
  12 -12   6          8.23         15.28        10.97 o                         
  -9 -11   6          0.59          9.02         7.86 o                         
  -8 -11   6          0.26        -23.44        17.95 o                         
  -7 -11   6          8.84         23.20        21.93 o                         
  -6 -11   6         12.58         50.27        12.47 o                         
  -5 -11   6         10.09         -0.18        12.88 o                         
  -4 -11   6        202.95        215.80         5.59 o                         
  -3 -11   6         62.93         79.25        19.24 o                         
  -2 -11   6       1515.97       1537.96        15.80 o                         
  -1 -11   6        182.71        193.41        12.79 o                         
   0 -11   6          4.82         27.01         7.34 o                         
   1 -11   6         18.06         34.74         9.84 o                         
   2 -11   6          1.99        -10.16         7.45 o                         
   3 -11   6        488.53        453.83        12.57 o                         
   4 -11   6        274.82        234.60         8.72 o                         
   5 -11   6         41.51         63.94         6.89 o                         
   6 -11   6        196.63        165.80         5.59 o                         
   7 -11   6         35.74         59.05        10.21 o                         
   8 -11   6          8.18         25.57         6.00 o                         
   9 -11   6        400.86        385.38         6.43 o                         
  10 -11   6         36.86         46.18        10.01 o                         
  11 -11   6         79.47        101.81        10.04 o                         
  12 -11   6        214.26        209.97         7.09 o                         
 -10 -10   6          7.15        -37.13        29.45 o                         
  -9 -10   6        222.21        198.51        46.37 o                         
  -8 -10   6          3.19         34.64         9.48 o                         
  -7 -10   6        644.64        593.76        17.85 o                         
  -6 -10   6          1.04         13.17        12.69 o                         
  -5 -10   6        155.80        148.31         5.05 o                         
  -4 -10   6        467.82        446.76        12.46 o                         
  -3 -10   6        337.25        368.31         7.19 o                         
  -2 -10   6          8.72          0.34        11.18 o                         
  -1 -10   6         71.53         74.59         9.71 o                         
   0 -10   6        484.99        561.25         8.01 o                         
   1 -10   6        180.07        208.42         8.42 o                         
   2 -10   6       1567.62       1502.54        20.72 o                         
   3 -10   6        475.46        478.12        13.56 o                         
   4 -10   6         52.77         56.00         6.69 o                         
   5 -10   6       1441.26       1488.31        24.24 o                         
   6 -10   6        157.24        174.37         5.45 o                         
   7 -10   6         39.94         31.45         7.02 o                         
   8 -10   6          3.69         29.69        10.25 o                         
   9 -10   6          5.14         -3.46         6.56 o                         
  10 -10   6        728.85        723.12         9.39 o                         
  11 -10   6         69.33         74.58         6.95 o                         
  12 -10   6          9.39         36.59        16.58 o                         
  13 -10   6         85.05         83.98         7.69 o                         
 -10  -9   6        299.22        319.57        16.39 o                         
  -9  -9   6          0.22          0.17        15.86 o                         
  -8  -9   6        168.43        154.37        12.66 o                         
  -7  -9   6         38.24         40.84        17.36 o                         
  -6  -9   6         33.65         17.54        11.01 o                         
  -5  -9   6          1.88         22.70        14.68 o                         
  -4  -9   6        741.51        697.58        15.29 o                         
  -3  -9   6         74.82         78.11         8.43 o                         
  -2  -9   6       3415.55       3408.51        27.13 o                         
  -1  -9   6        511.50        461.70         8.25 o                         
   0  -9   6        216.84        260.57         6.07 o                         
   1  -9   6        231.50        228.76         7.53 o                         
   2  -9   6         82.17         91.14         9.19 o                         
   3  -9   6         13.81         37.47        13.40 o                         
   4  -9   6        902.35        871.48        10.32 o                         
   5  -9   6         35.90         28.40         5.24 o                         
   6  -9   6        169.10        174.54        10.46 o                         
   7  -9   6          7.68          2.49         6.92 o                         
   8  -9   6          5.04          4.85         6.32 o                         
   9  -9   6         12.82         19.81         6.11 o                         
  10  -9   6        261.02        246.29        11.56 o                         
  11  -9   6         59.42         70.07         7.03 o                         
  12  -9   6        155.09        159.80        15.47 o                         
  13  -9   6          2.36         -4.41         7.80 o                         
 -11  -8   6        128.29        140.19        14.02 o                         
 -10  -8   6         27.87         31.64         7.93 o                         
  -9  -8   6        693.75        655.93        14.54 o                         
  -8  -8   6          7.98         13.77        11.15 o                         
  -7  -8   6          1.97         21.84         8.97 o                         
  -6  -8   6        367.33        407.01         5.79 o                         
  -5  -8   6          2.48         17.91        19.45 o                         
  -4  -8   6        343.03        360.25         7.17 o                         
  -3  -8   6          3.81         14.75        10.31 o                         
  -2  -8   6       3527.92       3577.86        26.38 o                         
  -1  -8   6          1.96         -4.02         4.53 o                         
   0  -8   6          2.93          8.43         7.19 o                         
   1  -8   6          3.86          9.83         6.34 o                         
   2  -8   6       4031.69       3892.40        60.03 o                         
   3  -8   6        145.17        145.20         6.54 o                         
   4  -8   6        485.24        487.39         5.71 o                         
   5  -8   6        149.02        141.52         6.56 o                         
   6  -8   6         61.97         58.69         6.10 o                         
   7  -8   6       2698.04       2695.50        58.72 o                         
   8  -8   6        644.28        695.64         8.47 o                         
   9  -8   6        774.78        791.00         6.83 o                         
  10  -8   6        602.70        594.98         7.02 o                         
  11  -8   6        234.83        246.74         6.98 o                         
  12  -8   6        603.34        592.97         9.40 o                         
  13  -8   6          1.22         -5.72        16.35 o                         
  14  -8   6          0.02         30.10        17.87 o                         
 -12  -7   6          8.26          3.75        13.95 o                         
 -11  -7   6         13.05         -9.62        14.53 o                         
 -10  -7   6          1.88         20.85        13.09 o                         
  -9  -7   6          1.32          3.86        11.87 o                         
  -8  -7   6         47.90         81.66        10.45 o                         
  -7  -7   6        232.80        183.97         8.78 o                         
  -6  -7   6        161.72        190.73        15.41 o                         
  -5  -7   6         17.20         41.12        10.72 o                         
  -4  -7   6          8.40         32.82         5.16 o                         
  -3  -7   6       2377.91       2492.39         7.24 o                         
  -2  -7   6        500.94        514.96         7.96 o                         
  -1  -7   6       2175.75       2160.35        17.46 o                         
   0  -7   6       2224.11       2176.82        22.57 o                         
   1  -7   6         17.55          8.07         8.45 o                         
   2  -7   6        994.76       1011.40        12.80 o                         
   3  -7   6       1710.28       1487.41        23.58 o                         
   4  -7   6       1323.79       1297.35        30.54 o                         
   5  -7   6         14.93         15.31         5.26 o                         
   6  -7   6          1.33          1.69         5.41 o                         
   7  -7   6         18.72         28.73         6.38 o                         
   8  -7   6       1208.10       1256.58        15.70 o                         
   9  -7   6          1.46         13.18         6.89 o                         
  10  -7   6         56.72         59.14        11.90 o                         
  11  -7   6          6.83          9.64        14.14 o                         
  12  -7   6        573.15        511.75        17.07 o                         
  13  -7   6        274.61        269.72        21.07 o                         
  14  -7   6        796.60        732.96         7.51 o                         
 -12  -6   6         82.36         99.66        21.82 o                         
 -11  -6   6         79.61         91.92        18.70 o                         
 -10  -6   6         21.29         31.24         7.82 o                         
  -9  -6   6         58.22         45.06         9.94 o                         
  -8  -6   6         92.30        133.60        17.08 o                         
  -7  -6   6        383.58        387.23        11.47 o                         
  -6  -6   6        526.16        568.21        17.64 o                         
  -5  -6   6         46.42         66.89         6.44 o                         
  -4  -6   6        871.93        829.93         7.83 o                         
  -3  -6   6         27.80         23.14        12.97 o                         
  -2  -6   6        163.79        153.25         4.59 o                         
  -1  -6   6        708.25        639.34         5.42 o                         
   0  -6   6       4078.28       4299.32        31.87 o                         
   1  -6   6        552.33        668.14        11.00 o                         
   2  -6   6        811.69        946.43        10.09 o                         
   3  -6   6       1214.14       1364.27        20.51 o                         
   4  -6   6        179.20        183.39         6.80 o                         
   5  -6   6       1222.09       1237.97        22.53 o                         
   6  -6   6       1390.61       1426.82        11.12 o                         
   7  -6   6          6.85          7.48         5.76 o                         
   8  -6   6       2631.08       2688.91        31.83 o                         
   9  -6   6         85.50         78.30        17.09 o                         
  10  -6   6         77.25         64.17        13.27 o                         
  11  -6   6        321.78        332.78        22.05 o                         
  12  -6   6        116.61        138.27         6.64 o                         
  13  -6   6         30.12         44.84        23.90 o                         
  14  -6   6         13.01         39.40         8.90 o                         
 -13  -5   6         34.17         54.09        14.45 o                         
 -12  -5   6        259.92        242.60         6.49 o                         
 -11  -5   6         27.26         25.38        15.22 o                         
 -10  -5   6        165.45        175.25         9.98 o                         
  -9  -5   6        340.31        345.73        12.86 o                         
  -8  -5   6       2020.09       1976.54        38.66 o                         
  -7  -5   6        591.48        574.16        10.43 o                         
  -6  -5   6        460.19        431.17         9.60 o                         
  -5  -5   6        875.89        920.30        13.82 o                         
  -4  -5   6        128.13        133.10         6.80 o                         
  -3  -5   6        286.39        365.27         5.32 o                         
  -2  -5   6        898.77       1124.85        14.02 o                         
  -1  -5   6         95.55         74.05         6.23 o                         
   0  -5   6       4449.24       4400.02        60.07 o                         
   1  -5   6        484.15        516.26        10.42 o                         
   2  -5   6        367.58        281.30         5.56 o                         
   3  -5   6      11054.49      11156.71       144.15 o                         
   4  -5   6        595.77        566.72        10.30 o                         
   5  -5   6        496.03        497.32        12.71 o                         
   6  -5   6        640.06        595.22        15.71 o                         
   7  -5   6          7.14         22.57        10.54 o                         
   8  -5   6       1786.85       1847.26        26.17 o                         
   9  -5   6        990.21        988.02        14.82 o                         
  10  -5   6          2.22          0.05         7.14 o                         
  11  -5   6        222.34        224.98        17.30 o                         
  12  -5   6        208.24        209.86        11.75 o                         
  13  -5   6        420.88        438.74        39.91 o                         
  14  -5   6          4.16         55.48        46.25 o                         
 -13  -4   6        146.27        140.94         9.15 o                         
 -12  -4   6          2.12        -12.55         8.37 o                         
 -11  -4   6        282.21        263.63        10.45 o                         
 -10  -4   6         28.36         36.07        11.24 o                         
  -9  -4   6       1650.56       1662.69        24.66 o                         
  -8  -4   6         13.11         30.48         5.81 o                         
  -7  -4   6        365.87        409.16        14.01 o                         
  -6  -4   6        350.18        326.91         6.22 o                         
  -5  -4   6       1030.22       1184.88        29.46 o                         
  -4  -4   6        622.02        604.56        11.17 o                         
  -3  -4   6       4696.88       5434.08        47.29 o                         
  -2  -4   6       7373.29       7618.34        66.92 o                         
  -1  -4   6          5.92         -3.98         6.80 o                         
   0  -4   6         19.42         16.64         5.61 o                         
   1  -4   6       5553.87       5412.69        79.15 o                         
   2  -4   6         68.21         82.82         5.56 o                         
   3  -4   6        159.68        195.32         7.05 o                         
   4  -4   6        225.88        196.41         5.90 o                         
   5  -4   6        121.20        122.38         5.93 o                         
   6  -4   6       1824.92       1861.74        24.28 o                         
   7  -4   6          8.24         19.52         7.33 o                         
   8  -4   6         91.32        126.27         9.30 o                         
   9  -4   6       2103.78       2109.63        29.06 o                         
  10  -4   6       1057.41       1062.44        34.72 o                         
  11  -4   6         41.57         -3.26        23.27 o                         
  12  -4   6        368.65        341.90         9.79 o                         
  13  -4   6          1.11         -0.57         7.17 o                         
  14  -4   6         30.16        -21.40        34.26 o                         
 -14  -3   6          0.19        -13.39        14.88 o                         
 -13  -3   6         96.60         78.06        13.19 o                         
 -12  -3   6        274.99        282.90         9.86 o                         
 -11  -3   6        247.90        273.16         9.68 o                         
 -10  -3   6        139.70        141.88         9.43 o                         
  -9  -3   6        105.20        109.23        12.67 o                         
  -8  -3   6        461.00        466.73         8.37 o                         
  -7  -3   6        347.52        356.80         5.78 o                         
  -6  -3   6        413.09        438.91        10.36 o                         
  -5  -3   6          4.14         16.72        12.66 o                         
  -4  -3   6        992.81       1023.67        12.69 o                         
  -3  -3   6        320.76        367.21         5.38 o                         
  -2  -3   6       1077.94       1023.77         9.77 o                         
  -1  -3   6         91.24         84.58         5.47 o                         
   0  -3   6        691.96        627.31        12.95 o                         
   1  -3   6        421.36        415.27        10.75 o                         
   2  -3   6        559.33        468.03         7.59 o                         
   3  -3   6         11.99         25.15        11.35 o                         
   4  -3   6        497.46        488.44         8.92 o                         
   5  -3   6        799.11        833.56        12.66 o                         
   6  -3   6          1.14         11.90         5.53 o                         
   7  -3   6         50.98         52.60         5.56 o                         
   8  -3   6        680.00        675.86         7.64 o                         
   9  -3   6         50.87        108.85        12.39 o                         
  10  -3   6        115.50        117.14         8.15 o                         
  11  -3   6         30.55         40.78        32.42 o                         
  12  -3   6        186.19        201.38        24.47 o                         
  13  -3   6         98.20         85.28         9.08 o                         
  14  -3   6         50.89         64.66         8.35 o                         
 -14  -2   6        101.97        113.95        19.31 o                         
 -13  -2   6         43.18         70.81         9.96 o                         
 -12  -2   6          0.05         16.02         6.67 o                         
 -11  -2   6        155.74        184.14        11.89 o                         
 -10  -2   6        156.95        156.08        10.72 o                         
  -9  -2   6       1224.74       1247.82        26.13 o                         
  -8  -2   6        339.06        336.84         5.36 o                         
  -7  -2   6        201.77        224.41        10.09 o                         
  -6  -2   6        336.48        377.32         7.00 o                         
  -5  -2   6       5329.86       5912.95        84.27 o                         
  -4  -2   6       1478.66       1363.72        25.23 o                         
  -3  -2   6       1095.18       1156.83        12.18 o                         
  -2  -2   6        395.20        362.18         5.76 o                         
  -1  -2   6        896.40        863.64        18.11 o                         
   0  -2   6       2756.23       2527.93        61.99 o                         
   1  -2   6        499.56        493.53         9.08 o                         
   2  -2   6       3581.07       3480.49        37.06 o                         
   3  -2   6       2086.63       2182.44        21.71 o                         
   4  -2   6        654.25        691.13        16.16 o                         
   5  -2   6        192.93        254.02        14.92 o                         
   6  -2   6       1192.22       1339.93         8.39 o                         
   7  -2   6        147.25        131.63         8.04 o                         
   8  -2   6         67.76         52.91         5.82 o                         
   9  -2   6        229.84        249.00        19.49 o                         
  10  -2   6          7.47         24.64        10.16 o                         
  11  -2   6        392.46        392.63         6.34 o                         
  12  -2   6          8.25        -41.05        27.37 o                         
  13  -2   6        154.36        148.64        14.29 o                         
  14  -2   6        365.34        363.40        31.45 o                         
 -14  -1   6        174.24        159.84        10.34 o                         
 -13  -1   6        129.52        132.64        11.16 o                         
 -12  -1   6        279.23        266.39        10.35 o                         
 -11  -1   6        709.49        682.42        16.85 o                         
 -10  -1   6        879.38        908.11        19.68 o                         
  -9  -1   6       2911.77       2970.76        55.07 o                         
  -8  -1   6        383.85        433.45        10.29 o                         
  -7  -1   6        275.29        332.74         5.60 o                         
  -6  -1   6        153.97        124.47         6.90 o                         
  -5  -1   6         12.42         37.17         5.29 o                         
  -4  -1   6       1336.72       1363.44        16.92 o                         
  -3  -1   6         40.87         56.58         5.18 o                         
  -2  -1   6        829.77        792.96        13.61 o                         
  -1  -1   6        910.90        826.84        26.21 o                         
   0  -1   6      14372.99      13463.90       273.83 o                         
   1  -1   6       1755.52       1640.20        23.74 o                         
   2  -1   6          1.32         -4.79         5.59 o                         
   3  -1   6         41.14         62.36         5.42 o                         
   4  -1   6       1121.71       1213.55        16.85 o                         
   5  -1   6       2194.70       2225.07        29.88 o                         
   6  -1   6        998.29       1049.78        21.56 o                         
   7  -1   6        421.37        473.18         9.79 o                         
   8  -1   6        446.71        409.04         7.27 o                         
   9  -1   6         18.74         24.19         7.10 o                         
  10  -1   6         63.01         97.97        10.68 o                         
  11  -1   6        170.48        169.18        14.05 o                         
  12  -1   6         21.90         37.27         7.96 o                         
  13  -1   6          0.09         90.71        69.42 o                         
 -15   0   6        137.68        128.19        12.22 o                         
 -14   0   6         80.60        103.15        13.51 o                         
 -13   0   6          8.40         26.50        14.39 o                         
 -12   0   6        346.07        342.41         7.08 o                         
 -11   0   6        327.06        328.64         6.19 o                         
 -10   0   6        143.73        139.30         6.49 o                         
  -9   0   6        682.75        687.64         9.99 o                         
  -8   0   6         16.97          6.95         7.54 o                         
  -7   0   6         21.96         44.38         6.25 o                         
  -6   0   6        895.35        919.21        16.07 o                         
  -5   0   6          8.22          1.17         6.39 o                         
  -4   0   6       4015.38       4029.63        60.36 o                         
  -3   0   6        421.39        375.68         6.31 o                         
  -2   0   6         18.24         14.85         6.07 o                         
  -1   0   6       9448.19       8655.21       207.07 o                         
   0   0   6       2011.10       2022.39        25.28 o                         
   1   0   6        822.10        739.89        13.26 o                         
   2   0   6        711.75        705.57        18.14 o                         
   3   0   6        372.94        418.99         7.81 o                         
   4   0   6        302.49        323.63         5.79 o                         
   5   0   6       1332.64       1492.58        25.89 o                         
   6   0   6        191.82        254.15         5.84 o                         
   7   0   6         13.83         33.26         7.01 o                         
   8   0   6        217.59        239.02        10.42 o                         
   9   0   6          2.62        -26.55        18.22 o                         
  10   0   6         37.58         23.86         8.58 o                         
  11   0   6          2.76         41.65        23.93 o                         
  12   0   6          0.11         -4.87        31.11 o                         
  13   0   6         11.41        -13.36         8.91 o                         
 -15   1   6        130.72        134.25        17.33 o                         
 -14   1   6         28.12         14.48         9.08 o                         
 -13   1   6         35.92         47.18        16.83 o                         
 -12   1   6         12.31          2.95         9.21 o                         
 -11   1   6        217.91        204.32        13.01 o                         
 -10   1   6          4.69         12.95         7.30 o                         
  -9   1   6       1475.69       1488.04        19.21 o                         
  -8   1   6        145.53        138.20         5.12 o                         
  -7   1   6       1437.56       1600.32        22.65 o                         
  -6   1   6        961.33       1018.83        19.63 o                         
  -5   1   6        487.64        484.14         9.67 o                         
  -4   1   6        113.30         91.86         5.86 o                         
  -3   1   6        472.99        508.06         8.82 o                         
  -2   1   6       4741.52       4505.67        71.52 o                         
  -1   1   6        908.23        948.92        21.48 o                         
   0   1   6      12086.98      11552.81       233.47 o                         
   1   1   6          1.47          5.79         5.79 o                         
   2   1   6       1030.02       1115.19        22.39 o                         
   3   1   6        410.48        484.82         8.94 o                         
   4   1   6        744.11        728.10        13.96 o                         
   5   1   6         39.00         33.24         4.93 o                         
   6   1   6        976.20       1058.78        19.90 o                         
   7   1   6         94.17         90.84         7.09 o                         
   8   1   6        118.07        145.73         6.22 o                         
   9   1   6         67.71         59.51         6.77 o                         
  10   1   6         49.13         55.44        15.30 o                         
  11   1   6          0.31         13.03        36.02 o                         
  12   1   6         83.32         67.50        28.35 o                         
  13   1   6         14.03          5.82        71.19 o                         
 -15   2   6        178.79        148.60         6.47 o                         
 -14   2   6         24.56         31.20        12.06 o                         
 -13   2   6        527.45        530.61        18.81 o                         
 -12   2   6        546.60        529.32        14.20 o                         
 -11   2   6        177.27        152.52         6.19 o                         
 -10   2   6          2.04          9.40         6.62 o                         
  -9   2   6        413.77        426.38        14.80 o                         
  -8   2   6         47.36         64.20         5.21 o                         
  -7   2   6         10.75         16.74         7.30 o                         
  -6   2   6       2927.07       3070.25        41.44 o                         
  -5   2   6       3583.63       3630.73        35.26 o                         
  -4   2   6        135.18        126.85         6.61 o                         
  -3   2   6       1862.05       1775.94        25.16 o                         
  -2   2   6       1008.67        958.43        29.63 o                         
  -1   2   6         15.82         21.42         5.79 o                         
   0   2   6       3506.05       3365.33        70.72 o                         
   1   2   6       5616.13       5731.52        95.31 o                         
   2   2   6         52.19         90.12         5.50 o                         
   3   2   6        280.36        252.42         5.20 o                         
   4   2   6         71.22         55.91         5.43 o                         
   5   2   6        591.51        547.27         9.98 o                         
   6   2   6         75.41         89.27         6.86 o                         
   7   2   6        333.15        315.07        11.17 o                         
   8   2   6        312.70        337.73        17.99 o                         
   9   2   6        329.46        328.83         6.12 o                         
  10   2   6         42.13         47.24        16.35 o                         
  11   2   6          0.46        -13.81        17.20 o                         
  12   2   6        618.29        645.95        38.96 o                         
 -15   3   6          0.08         25.48        12.62 o                         
 -14   3   6         76.57         86.43         6.08 o                         
 -13   3   6          0.02         24.07         6.07 o                         
 -12   3   6        159.77        154.05         5.85 o                         
 -11   3   6         60.59         59.75        14.15 o                         
 -10   3   6         16.25         21.77         6.72 o                         
  -9   3   6       1759.47       1847.55        30.41 o                         
  -8   3   6          0.03         -4.30         5.42 o                         
  -7   3   6        350.28        403.60         7.89 o                         
  -6   3   6       4623.42       4694.59       117.30 o                         
  -5   3   6        144.34        173.05         6.28 o                         
  -4   3   6        268.63        258.51        13.11 o                         
  -3   3   6       2099.19       2253.45        61.44 o                         
  -2   3   6       2590.05       2472.00        54.52 o                         
  -1   3   6        121.40        135.90         6.27 o                         
   0   3   6        343.53        332.12         7.46 o                         
   1   3   6       1441.36       1629.65        35.32 o                         
   2   3   6        799.22        790.84        19.74 o                         
   3   3   6       1349.16       1375.25        20.82 o                         
   4   3   6         89.85         84.60        14.44 o                         
   5   3   6        114.90        103.16         5.41 o                         
   6   3   6          0.63        -11.41         7.61 o                         
   7   3   6       1530.51       1590.39        31.08 o                         
   8   3   6        184.91        202.20         6.82 o                         
   9   3   6       1547.68       1616.56        44.15 o                         
  10   3   6         14.22         20.38        10.84 o                         
  11   3   6        353.09        318.24         7.47 o                         
  12   3   6         27.97         13.52        18.52 o                         
 -15   4   6         20.78         16.68         9.04 o                         
 -14   4   6          6.50         16.30        11.23 o                         
 -13   4   6        458.11        467.57        13.72 o                         
 -12   4   6         28.70         50.81         6.55 o                         
 -11   4   6        113.07        118.91         6.28 o                         
 -10   4   6        865.53        863.28        22.52 o                         
  -9   4   6         69.26        102.39         6.35 o                         
  -8   4   6        474.35        465.18        18.22 o                         
  -7   4   6         64.88         74.16         6.00 o                         
  -6   4   6       1937.72       2038.26        26.56 o                         
  -5   4   6          4.30          4.35         6.49 o                         
  -4   4   6         92.60        115.10         9.46 o                         
  -3   4   6        605.58        633.90        16.15 o                         
  -2   4   6        182.63        166.99        14.69 o                         
  -1   4   6       1039.36       1073.98        31.19 o                         
   0   4   6        521.12        442.83        10.51 o                         
   1   4   6        316.38        315.73         6.92 o                         
   2   4   6         72.00         86.16         5.49 o                         
   3   4   6       1185.26       1184.30        17.78 o                         
   4   4   6        265.27        280.70        12.75 o                         
   5   4   6          1.15         10.27         5.47 o                         
   6   4   6        128.49        149.17         7.26 o                         
   7   4   6         86.27         83.55         9.87 o                         
   8   4   6        394.84        433.04        18.21 o                         
   9   4   6        152.18        140.41         6.46 o                         
  10   4   6         26.96         55.01        16.82 o                         
  11   4   6         10.67        -11.95        12.86 o                         
 -14   5   6         57.12         75.13        15.00 o                         
 -13   5   6        329.84        280.78        14.94 o                         
 -12   5   6        176.02        173.94         7.14 o                         
 -11   5   6          1.02         -6.71         6.78 o                         
 -10   5   6         52.32         73.60        12.60 o                         
  -9   5   6       1215.05       1230.95        22.64 o                         
  -8   5   6        150.59        134.72         6.46 o                         
  -7   5   6        984.56        963.31        28.93 o                         
  -6   5   6       2348.16       2301.10        65.02 o                         
  -5   5   6         76.84         73.45         6.52 o                         
  -4   5   6       2215.23       2268.97        96.05 o                         
  -3   5   6        272.64        260.69         6.92 o                         
  -2   5   6        146.70        167.76         6.67 o                         
  -1   5   6        183.03        179.99         6.61 o                         
   0   5   6          1.84          7.29         5.46 o                         
   1   5   6       1032.26       1084.31        19.64 o                         
   2   5   6         32.28         41.02         6.74 o                         
   3   5   6        181.56        182.27         9.02 o                         
   4   5   6          1.85         -6.02         9.21 o                         
   5   5   6         84.89         93.98        10.82 o                         
   6   5   6       1017.04       1000.20        19.28 o                         
   7   5   6         16.55         14.30         9.00 o                         
   8   5   6       1220.13       1237.62        28.06 o                         
   9   5   6       1208.64       1108.23        40.70 o                         
  10   5   6         59.10         28.78         9.58 o                         
  11   5   6          1.21         49.80        17.87 o                         
 -14   6   6        195.04        196.08        11.12 o                         
 -13   6   6          8.24          2.77         7.14 o                         
 -12   6   6          0.25         -5.85         7.03 o                         
 -11   6   6        201.15        201.76         6.94 o                         
 -10   6   6         15.99         17.86         8.42 o                         
  -9   6   6         52.25         35.78         7.57 o                         
  -8   6   6       1021.55       1004.20        29.74 o                         
  -7   6   6        145.11        155.84         9.13 o                         
  -6   6   6          5.46         -2.33         7.39 o                         
  -5   6   6         19.90         26.50         8.87 o                         
  -4   6   6        190.44        251.01        12.51 o                         
  -3   6   6        245.35        259.82        12.97 o                         
  -2   6   6         38.25         57.72         8.27 o                         
  -1   6   6        136.68        135.33         6.99 o                         
   0   6   6       1463.63       1432.97        20.32 o                         
   1   6   6         13.35         10.72        11.67 o                         
   2   6   6         47.34         78.98        13.61 o                         
   3   6   6        685.27        702.47        19.84 o                         
   4   6   6         61.75         74.64        10.69 o                         
   5   6   6        165.21        171.99         6.28 o                         
   6   6   6        160.62        212.00        10.93 o                         
   7   6   6        449.04        443.64        10.76 o                         
   8   6   6          3.40         -7.69        13.35 o                         
   9   6   6        260.57        244.66        11.67 o                         
  10   6   6         16.61         57.22        15.62 o                         
 -14   7   6         90.07         97.60        10.93 o                         
 -13   7   6         32.05          2.48        12.81 o                         
 -12   7   6        212.34        199.46         8.67 o                         
 -11   7   6         38.68         40.28         8.59 o                         
 -10   7   6         56.34         74.66         8.19 o                         
  -9   7   6        168.58        151.08         9.16 o                         
  -8   7   6        135.93        161.43        38.27 o                         
  -7   7   6        104.88        135.69        28.62 o                         
  -6   7   6        101.86         77.14         8.91 o                         
  -5   7   6         24.06         44.26        14.96 o                         
  -4   7   6        571.70        575.10        15.23 o                         
  -3   7   6         65.55         65.57         6.46 o                         
  -2   7   6        385.78        382.47         6.97 o                         
  -1   7   6        383.87        393.28         5.68 o                         
   0   7   6          0.09          3.17         5.24 o                         
   1   7   6         28.29         40.32         9.40 o                         
   2   7   6         42.20         53.43         5.58 o                         
   3   7   6         14.33          4.95         8.20 o                         
   4   7   6        783.29        676.95        15.63 o                         
   5   7   6        156.19        153.70        11.68 o                         
   6   7   6        107.52        103.84        10.52 o                         
   7   7   6         90.85        107.60        12.25 o                         
   8   7   6         11.10         18.87         6.09 o                         
   9   7   6         10.42         18.35         6.08 o                         
 -13   8   6         43.29         48.96         8.52 o                         
 -12   8   6         31.14         15.29        16.41 o                         
 -11   8   6        321.28        350.67        15.21 o                         
 -10   8   6        252.30        248.39        38.05 o                         
  -9   8   6        975.53       1023.44        56.67 o                         
  -8   8   6       1426.80       1388.43        84.55 o                         
  -7   8   6        121.00        157.23        12.52 o                         
  -6   8   6         66.25         82.48        12.73 o                         
  -5   8   6         52.02         47.55         8.98 o                         
  -4   8   6        584.73        583.20        19.14 o                         
  -3   8   6       1107.78       1201.68        21.50 o                         
  -2   8   6          8.30         -1.89         7.42 o                         
  -1   8   6        102.84        112.35         5.60 o                         
   0   8   6          0.08         -2.13         8.34 o                         
   1   8   6        126.76        121.38         7.14 o                         
   2   8   6        794.69        823.86         9.72 o                         
   3   8   6        110.38        106.30        10.10 o                         
   4   8   6        396.08        383.84        10.04 o                         
   5   8   6        329.22        379.18        18.45 o                         
   6   8   6        101.77         94.68        10.68 o                         
   7   8   6         20.73         10.17        22.05 o                         
   8   8   6         93.39        100.44         5.59 o                         
 -13   9   6         61.01         74.41         8.55 o                         
 -12   9   6          0.48        -20.61        13.74 o                         
 -11   9   6         15.24        -15.69        10.46 o                         
 -10   9   6        374.20        311.89        26.13 o                         
  -9   9   6        348.40        313.63        10.37 o                         
  -8   9   6          1.32         -7.01        36.03 o                         
  -7   9   6        988.98        989.62        14.94 o                         
  -6   9   6        131.83        213.28        12.87 o                         
  -5   9   6         64.93         50.41        12.69 o                         
  -4   9   6        525.48        574.82        19.56 o                         
  -3   9   6        226.75        193.74         9.99 o                         
  -2   9   6         97.99        129.03        11.69 o                         
  -1   9   6          0.58         -4.35         6.73 o                         
   0   9   6          0.31         12.88        10.68 o                         
   1   9   6        417.84        425.21        13.72 o                         
   2   9   6          2.25         24.50        12.01 o                         
   3   9   6          0.34        -13.53         9.57 o                         
   4   9   6         48.38         68.67        12.32 o                         
   5   9   6         51.21         71.36         7.43 o                         
   6   9   6         66.46         77.33         7.44 o                         
   7   9   6         34.70         40.16        12.28 o                         
 -12  10   6          0.49        -11.46        17.13 o                         
 -11  10   6         13.61         -8.17         9.53 o                         
 -10  10   6        185.21        182.07        54.44 o                         
  -9  10   6        755.05        715.47        30.56 o                         
  -8  10   6         79.88         33.96        13.17 o                         
  -7  10   6          3.37         56.05        12.73 o                         
  -6  10   6          1.43        -18.51        12.34 o                         
  -5  10   6         48.99        110.66        12.60 o                         
  -4  10   6         14.96         28.56         7.39 o                         
  -3  10   6         49.41         55.42         7.25 o                         
  -2  10   6        197.10        176.59         8.56 o                         
  -1  10   6         13.50         23.09         8.68 o                         
   0  10   6          1.01         -6.36         6.53 o                         
   1  10   6         22.23         50.81         9.83 o                         
   2  10   6        228.46        211.73        12.81 o                         
   3  10   6         28.35         44.52         5.72 o                         
   4  10   6         91.26        107.98        14.37 o                         
   5  10   6         16.40        -12.76        12.77 o                         
   6  10   6          0.49         -1.05        17.64 o                         
 -11  11   6        173.36        162.76        27.94 o                         
 -10  11   6         95.99        119.57         9.78 o                         
  -9  11   6        192.10        189.17        17.79 o                         
  -8  11   6        180.45        147.08        14.00 o                         
  -7  11   6         81.48        156.39        13.61 o                         
  -6  11   6          8.90         -0.33        12.91 o                         
  -5  11   6        306.90        365.32        13.70 o                         
  -4  11   6         35.59         10.56         9.52 o                         
  -3  11   6         69.90         55.72         6.99 o                         
  -2  11   6         19.34         14.10         8.23 o                         
  -1  11   6         27.54         27.88        17.63 o                         
   0  11   6         24.03         72.16        22.18 o                         
   1  11   6         51.20         52.61        11.20 o                         
   2  11   6        148.50        149.72         8.99 o                         
   3  11   6         58.69         79.70        23.52 o                         
   4  11   6          3.34         11.19         7.81 o                         
 -10  12   6         14.40        -10.60        39.38 o                         
  -9  12   6          0.62         27.63        32.88 o                         
  -8  12   6          0.12        -20.41        13.61 o                         
  -7  12   6          7.01         14.83        13.83 o                         
  -6  12   6        181.18        209.83        14.00 o                         
  -5  12   6         37.91         57.58        13.17 o                         
  -4  12   6         28.58         24.82        10.27 o                         
  -3  12   6         26.66         30.05         8.69 o                         
  -2  12   6         60.42         54.09         6.55 o                         
  -1  12   6          5.32        -11.16         8.89 o                         
   0  12   6          0.28          3.23        10.68 o                         
   1  12   6        826.56        754.22        21.55 o                         
   2  12   6          1.83          1.61        16.97 o                         
   3  12   6          2.79         16.35        18.65 o                         
  -8  13   6         32.27         57.80        13.52 o                         
  -7  13   6         14.37        -19.86        14.05 o                         
  -6  13   6        356.81        315.47        14.53 o                         
  -5  13   6          9.47         24.41        11.16 o                         
  -4  13   6        193.96        237.63        45.73 o                         
  -3  13   6         29.46         20.86        12.28 o                         
  -2  13   6         38.32         40.98         7.09 o                         
  -1  13   6         27.17         24.88         9.18 o                         
   0  13   6         68.95         60.21        18.06 o                         
   1 -16   7          5.07         18.06        13.94 o                         
   2 -16   7         25.90         38.54         6.16 o                         
   3 -16   7          0.23        -24.82        16.54 o                         
   4 -16   7          6.93         14.95         6.46 o                         
   5 -16   7         84.36         94.01        11.93 o                         
  -3 -15   7          1.20         21.45        11.14 o                         
  -2 -15   7         19.39         32.35        34.67 o                         
  -1 -15   7         32.17         64.50        20.05 o                         
   0 -15   7          3.04         35.15         7.62 o                         
   1 -15   7         62.58         92.41        13.33 o                         
   2 -15   7          4.19          1.93        15.03 o                         
   3 -15   7         50.20         93.50        21.16 o                         
   4 -15   7         30.83         31.81        10.24 o                         
   5 -15   7         48.53         50.04         6.52 o                         
   6 -15   7        154.31        135.91        17.61 o                         
   7 -15   7          7.02         -1.70        18.20 o                         
   8 -15   7         26.27          5.14        13.51 o                         
  -5 -14   7          6.50         15.02        17.52 o                         
  -4 -14   7         10.67         61.67        10.23 o                         
  -3 -14   7         15.87         -4.12        10.48 o                         
  -2 -14   7         51.91         56.08        11.69 o                         
  -1 -14   7        153.92        195.11        15.65 o                         
   0 -14   7          8.99        -21.40        15.86 o                         
   1 -14   7         26.98         -1.21         7.36 o                         
   2 -14   7        232.18        267.20        23.19 o                         
   3 -14   7          8.54         -0.49        10.72 o                         
   4 -14   7        439.47        455.62        20.22 o                         
   5 -14   7         28.64         45.96        13.59 o                         
   6 -14   7          3.07         33.42        12.46 o                         
   7 -14   7        624.63        553.88        11.51 o                         
   8 -14   7         54.18         55.28         9.96 o                         
   9 -14   7         10.63         28.75         7.17 o                         
  10 -14   7          6.17        -17.59        24.98 o                         
  -6 -13   7          1.00         -9.81         6.54 o                         
  -5 -13   7        609.58        663.73         7.87 o                         
  -4 -13   7        110.80        134.43         7.37 o                         
  -3 -13   7        125.02        110.57        11.81 o                         
  -2 -13   7          0.04          3.16        10.80 o                         
  -1 -13   7         10.44         42.15        16.14 o                         
   0 -13   7          7.73          9.70        15.59 o                         
   1 -13   7        193.04        193.26        10.13 o                         
   2 -13   7         66.76         95.51        10.85 o                         
   3 -13   7         54.90         64.79         8.29 o                         
   4 -13   7         15.23         24.18         5.72 o                         
   5 -13   7          1.44          9.96         6.01 o                         
   6 -13   7         18.37         50.39        14.44 o                         
   7 -13   7         10.75         13.68        13.13 o                         
   8 -13   7        347.36        390.28        16.15 o                         
   9 -13   7          5.33         22.70        22.34 o                         
  10 -13   7          4.40         -5.05         7.64 o                         
  11 -13   7         28.69         33.49        12.55 o                         
  -7 -12   7        339.64        279.48        23.95 o                         
  -6 -12   7        107.87        145.63        24.63 o                         
  -5 -12   7         37.70         52.58         7.05 o                         
  -4 -12   7        181.33        192.79        11.87 o                         
  -3 -12   7         12.74          2.04        11.37 o                         
  -2 -12   7          6.97         28.31        17.19 o                         
  -1 -12   7        139.23        120.82         9.90 o                         
   0 -12   7        115.56        150.05        13.90 o                         
   1 -12   7        651.85        662.04         6.72 o                         
   2 -12   7         29.38         36.77         9.25 o                         
   3 -12   7          1.99          6.34         7.71 o                         
   4 -12   7       1293.56       1225.86        21.88 o                         
   5 -12   7        712.22        680.90        12.86 o                         
   6 -12   7          0.11         26.38         8.09 o                         
   7 -12   7        849.74        794.16        17.94 o                         
   8 -12   7         47.96         58.65         7.95 o                         
   9 -12   7          0.74         -7.26         7.84 o                         
  10 -12   7         12.35         12.52         7.27 o                         
  11 -12   7          4.44         38.17        12.47 o                         
  12 -12   7         87.74        100.45        17.36 o                         
  -9 -11   7         38.02         39.31        13.17 o                         
  -8 -11   7        115.03        151.59        32.09 o                         
  -7 -11   7         25.22         27.87        23.08 o                         
  -6 -11   7        398.64        377.26        14.81 o                         
  -5 -11   7          0.97         17.28        20.59 o                         
  -4 -11   7        285.60        242.74        11.35 o                         
  -3 -11   7        231.52        242.89        14.35 o                         
  -2 -11   7        288.54        314.47        11.25 o                         
  -1 -11   7        808.68        831.15        11.21 o                         
   0 -11   7          0.06         -5.13         4.82 o                         
   1 -11   7         28.18         44.54         9.03 o                         
   2 -11   7          6.16         15.25         7.51 o                         
   3 -11   7        103.20         93.87         9.67 o                         
   4 -11   7        206.21        210.00         7.60 o                         
   5 -11   7         97.32        109.03        12.81 o                         
   6 -11   7         96.62        109.93        14.15 o                         
   7 -11   7         13.97         22.11         5.62 o                         
   8 -11   7          0.04          9.24         7.08 o                         
   9 -11   7         11.32         17.43         9.67 o                         
  10 -11   7        459.56        457.72        19.07 o                         
  11 -11   7        136.80        171.74        13.74 o                         
  12 -11   7         90.87         83.15         7.57 o                         
 -10 -10   7         86.84        102.58         7.68 o                         
  -9 -10   7         56.22         51.24        22.73 o                         
  -8 -10   7         74.13        107.28        20.73 o                         
  -7 -10   7        318.23        307.65         7.61 o                         
  -6 -10   7         75.14         48.32        10.54 o                         
  -5 -10   7        377.43        330.50         5.25 o                         
  -4 -10   7        187.33        164.40        12.57 o                         
  -3 -10   7         63.47         78.82         7.43 o                         
  -2 -10   7        240.42        273.12        13.01 o                         
  -1 -10   7        854.79        840.26         9.73 o                         
   0 -10   7         91.71        111.13         9.10 o                         
   1 -10   7       1479.52       1485.71        27.60 o                         
   2 -10   7        770.84        785.61        10.34 o                         
   3 -10   7         11.31         18.93         4.95 o                         
   4 -10   7        409.23        387.97        10.28 o                         
   5 -10   7        524.98        499.57        10.23 o                         
   6 -10   7        524.90        478.74        12.92 o                         
   7 -10   7        205.11        190.08         6.82 o                         
   8 -10   7        103.83        104.23         5.81 o                         
   9 -10   7         56.61         57.07         5.94 o                         
  10 -10   7        180.26        173.65         6.40 o                         
  11 -10   7         21.89          1.17         6.72 o                         
  12 -10   7          3.15        -13.43         8.96 o                         
  13 -10   7        107.23        109.63        15.20 o                         
 -10  -9   7        114.38        153.58        16.89 o                         
  -9  -9   7        188.03        210.16        18.58 o                         
  -8  -9   7        168.58        155.90         7.32 o                         
  -7  -9   7         54.09         34.63        25.86 o                         
  -6  -9   7         63.20         68.85        11.71 o                         
  -5  -9   7          5.43          9.66        10.16 o                         
  -4  -9   7         92.39        121.19        10.86 o                         
  -3  -9   7         74.57         75.41        13.31 o                         
  -2  -9   7        523.05        536.39        10.55 o                         
  -1  -9   7          5.82         34.44         7.89 o                         
   0  -9   7        121.12        109.97         8.87 o                         
   1  -9   7        847.69        875.74         8.67 o                         
   2  -9   7         95.99         90.47         9.36 o                         
   3  -9   7          4.95          5.67         6.82 o                         
   4  -9   7         18.14         -3.20         6.15 o                         
   5  -9   7          1.97          6.92         7.63 o                         
   6  -9   7         40.38         40.87         5.34 o                         
   7  -9   7        520.34        490.85         6.82 o                         
   8  -9   7          0.00          5.81         5.60 o                         
   9  -9   7          8.33         16.59         6.61 o                         
  10  -9   7       1089.22       1098.03        21.31 o                         
  11  -9   7          0.70         19.22         7.26 o                         
  12  -9   7          3.68         -8.60        11.83 o                         
  13  -9   7        118.45         97.14        20.33 o                         
 -11  -8   7         47.80         41.83         6.91 o                         
 -10  -8   7        131.95        164.60        21.43 o                         
  -9  -8   7         15.93         32.14        26.50 o                         
  -8  -8   7        399.92        399.14        22.69 o                         
  -7  -8   7       1072.58       1012.14        13.66 o                         
  -6  -8   7        301.62        271.61        12.02 o                         
  -5  -8   7        367.26        423.48         5.72 o                         
  -4  -8   7         35.62         38.51        10.75 o                         
  -3  -8   7        404.87        453.20         7.94 o                         
  -2  -8   7       1719.29       1859.03        17.70 o                         
  -1  -8   7         69.39         72.12         5.16 o                         
   0  -8   7         12.91         15.92         9.30 o                         
   1  -8   7        999.22        879.71        10.96 o                         
   2  -8   7        594.82        626.09         5.73 o                         
   3  -8   7        288.12        266.54         9.86 o                         
   4  -8   7        662.88        671.81        14.35 o                         
   5  -8   7         51.13         54.46         6.87 o                         
   6  -8   7        811.89        804.61        12.19 o                         
   7  -8   7       2466.92       2473.28        40.96 o                         
   8  -8   7       1744.51       1678.08        34.50 o                         
   9  -8   7        109.25        106.81        13.12 o                         
  10  -8   7         86.36        106.40        23.75 o                         
  11  -8   7        381.28        356.75         7.52 o                         
  12  -8   7          6.88         25.43         9.20 o                         
  13  -8   7        185.32        215.40        18.95 o                         
 -12  -7   7         20.20         64.64        14.49 o                         
 -11  -7   7         53.37        103.03        27.26 o                         
 -10  -7   7          0.10        -10.96        17.59 o                         
  -9  -7   7          0.03         -9.46        12.36 o                         
  -8  -7   7        471.08        425.14         9.90 o                         
  -7  -7   7         11.31          4.60        10.12 o                         
  -6  -7   7        216.13        182.04         9.62 o                         
  -5  -7   7        891.63        939.74        12.26 o                         
  -4  -7   7       1411.77       1340.18        11.75 o                         
  -3  -7   7       1718.97       1610.58        16.66 o                         
  -2  -7   7         50.51         58.96         6.94 o                         
  -1  -7   7       1282.18       1310.98        11.82 o                         
   0  -7   7        114.16        128.82         5.67 o                         
   1  -7   7        312.99        290.48         8.65 o                         
   2  -7   7       1663.40       1519.13        14.58 o                         
   3  -7   7        322.96        303.62         5.42 o                         
   4  -7   7          5.96         18.18         5.07 o                         
   5  -7   7        251.35        225.23         6.39 o                         
   6  -7   7        215.60        223.76         5.65 o                         
   7  -7   7        169.23        185.36        10.45 o                         
   8  -7   7       1789.48       1843.13        42.21 o                         
   9  -7   7        136.49        160.96        10.01 o                         
  10  -7   7          0.63         -9.72         6.48 o                         
  11  -7   7        131.00        124.62        10.32 o                         
  12  -7   7         37.40         30.32        13.22 o                         
  13  -7   7          2.94         18.59        11.46 o                         
  14  -7   7        134.40        117.34        17.70 o                         
 -12  -6   7        160.01        201.53         5.25 o                         
 -11  -6   7        122.11        106.81         8.70 o                         
 -10  -6   7         81.68         68.71         6.41 o                         
  -9  -6   7          3.90         17.73         7.29 o                         
  -8  -6   7        397.73        335.94        17.34 o                         
  -7  -6   7        170.13        189.01        11.23 o                         
  -6  -6   7          8.37          0.48        13.13 o                         
  -5  -6   7          0.90          9.29         8.00 o                         
  -4  -6   7        176.41        179.82         6.83 o                         
  -3  -6   7         41.09         27.77         9.65 o                         
  -2  -6   7        527.04        621.35        12.05 o                         
  -1  -6   7       1860.46       1999.36        18.29 o                         
   0  -6   7        128.10         76.50         5.78 o                         
   1  -6   7          0.38         -0.86         4.88 o                         
   2  -6   7       1975.15       2289.40        17.73 o                         
   3  -6   7         12.21         32.10         4.85 o                         
   4  -6   7       1126.70       1115.28        14.54 o                         
   5  -6   7       1059.85       1038.19        14.51 o                         
   6  -6   7       1422.94       1416.36        19.99 o                         
   7  -6   7         72.06         74.51         6.58 o                         
   8  -6   7        970.82        999.28        10.92 o                         
   9  -6   7       1072.97       1124.15         9.44 o                         
  10  -6   7       1244.25       1219.99        19.32 o                         
  11  -6   7        252.72        249.30         8.05 o                         
  12  -6   7         25.35         28.67        13.64 o                         
  13  -6   7         57.93         98.85        24.86 o                         
  14  -6   7        169.84        161.20        20.79 o                         
 -13  -5   7        133.17        122.00        18.14 o                         
 -12  -5   7        308.23        278.95        14.49 o                         
 -11  -5   7        301.45        283.43        16.30 o                         
 -10  -5   7          1.57         14.07         7.93 o                         
  -9  -5   7         34.54         34.57        11.59 o                         
  -8  -5   7        298.31        291.63        23.79 o                         
  -7  -5   7        125.64        112.81        10.66 o                         
  -6  -5   7          8.97         24.86         9.50 o                         
  -5  -5   7          7.31         19.12         5.89 o                         
  -4  -5   7       1160.12       1136.85        11.20 o                         
  -3  -5   7       1553.66       1543.43        18.37 o                         
  -2  -5   7          1.75          3.00         7.02 o                         
  -1  -5   7         58.67         50.20         5.05 o                         
   0  -5   7        879.40        822.47        18.97 o                         
   1  -5   7       3927.61       3926.37        38.18 o                         
   2  -5   7        499.99        372.98         7.11 o                         
   3  -5   7        231.55        200.05         6.40 o                         
   4  -5   7       3242.36       3338.69        41.91 o                         
   5  -5   7         24.24         30.89         4.93 o                         
   6  -5   7          0.42         -4.76         5.73 o                         
   7  -5   7         65.61         61.24        12.57 o                         
   8  -5   7        802.74        861.58        19.60 o                         
   9  -5   7          0.17         -0.05         7.41 o                         
  10  -5   7          5.39         -3.52        19.84 o                         
  11  -5   7        127.11        141.62        14.50 o                         
  12  -5   7       1347.54       1273.17        35.20 o                         
  13  -5   7        106.24        148.99        29.35 o                         
  14  -5   7        147.35        144.05         7.47 o                         
 -13  -4   7        120.34        125.30         5.87 o                         
 -12  -4   7         21.99         27.21         9.49 o                         
 -11  -4   7        139.39        144.66         8.82 o                         
 -10  -4   7        574.45        601.34        17.74 o                         
  -9  -4   7         95.41         79.85        11.81 o                         
  -8  -4   7       1073.38       1047.91        18.00 o                         
  -7  -4   7        157.43        165.06         5.32 o                         
  -6  -4   7         25.44         26.04        12.16 o                         
  -5  -4   7       1893.15       1869.47        31.66 o                         
  -4  -4   7       1638.31       1864.40        24.20 o                         
  -3  -4   7        794.02        818.37        11.31 o                         
  -2  -4   7        197.83        184.61         4.79 o                         
  -1  -4   7       1630.70       1633.19        21.04 o                         
   0  -4   7         84.59         59.88         5.14 o                         
   1  -4   7         17.87         27.21         5.90 o                         
   2  -4   7          7.83         -0.50         6.57 o                         
   3  -4   7        867.23        859.14        14.03 o                         
   4  -4   7        188.80        185.08         7.20 o                         
   5  -4   7        864.68        877.87        11.23 o                         
   6  -4   7         10.09          3.14         7.81 o                         
   7  -4   7         26.65         68.46        27.65 o                         
   8  -4   7       2635.82       2747.25        27.67 o                         
   9  -4   7        218.07        223.11        17.30 o                         
  10  -4   7        230.32        234.20        18.93 o                         
  11  -4   7          5.39         29.27        11.21 o                         
  12  -4   7         65.49         47.70        22.14 o                         
  13  -4   7         69.84         34.79        21.52 o                         
  14  -4   7        146.71        128.44        72.31 o                         
 -14  -3   7         12.28         -2.08         6.53 o                         
 -13  -3   7         62.06         55.30        16.43 o                         
 -12  -3   7         49.86         69.60        15.65 o                         
 -11  -3   7          0.22         -0.65         5.03 o                         
 -10  -3   7          9.75         11.85         4.74 o                         
  -9  -3   7       1362.37       1407.15        34.89 o                         
  -8  -3   7          7.63         54.59        21.03 o                         
  -7  -3   7        138.69        138.41        12.04 o                         
  -6  -3   7        767.02        773.94        13.81 o                         
  -5  -3   7        490.16        488.20        10.20 o                         
  -4  -3   7        133.33        144.53         4.88 o                         
  -3  -3   7       1860.68       1919.52        17.40 o                         
  -2  -3   7        452.55        455.40         6.58 o                         
  -1  -3   7       3821.93       3581.26        60.84 o                         
   0  -3   7        199.38        193.47         5.55 o                         
   1  -3   7          0.42          3.53         5.44 o                         
   2  -3   7       1062.00       1115.32        14.04 o                         
   3  -3   7        596.36        613.70         6.98 o                         
   4  -3   7        543.67        581.99        16.56 o                         
   5  -3   7        221.44        199.84         6.25 o                         
   6  -3   7          5.18         -5.64         5.64 o                         
   7  -3   7        778.64        771.95         7.53 o                         
   8  -3   7        107.12        117.61         6.41 o                         
   9  -3   7         57.62         60.87         7.52 o                         
  10  -3   7         13.22         27.43        21.46 o                         
  11  -3   7        904.86        862.13         8.34 o                         
  12  -3   7          7.66          7.19        21.93 o                         
  13  -3   7         14.92         43.98         8.89 o                         
  14  -3   7        539.63        447.41        13.79 o                         
 -14  -2   7        128.85        161.26        16.95 o                         
 -13  -2   7        168.46        195.61         5.43 o                         
 -12  -2   7        170.09        169.21        13.35 o                         
 -11  -2   7          3.36         17.07        15.00 o
[truncated: 517,024 more chars]
